# Supplementary material for: Autocatalytic chemical networks at the origin of metabolism
Source: Proc Biol Sci. 2020 Mar 11;287(1922):20192377. doi: 10.1098/rspb.2019.2377 (PMC7126077; doi:10.1098/rspb.2019.2377)
Supplement: Supplementary Dataset 1 [file rspb20192377supp2.xlsx]

## Sheet: ReadMe
Sheet	Description
S1A	Global oxygen-independent prokaryotic network.
S1B	Subset of the global network for Moorella thermoacetica. Last column indicates if reactions were extracted from the manually curated model (Islam et al., 2015) or from the KEGG genome annotation.
S1C	Subset of the global network for Methanococcus maripaludis. Last column indicates if reactions were extracted from the manually curated model (Richards et al., 2016) or from the KEGG genome annotation.
Islam, M. A., Zengler, K., Edwards, E. A., Mahadevan, R. & Stephanopoulos, G. (2015). Investigating Moorella thermoacetica metabolism with a genome-scale constraint-based metabolic model. Integr Biol 7, 869–882.
Richards, M.A., Lie, T.J., Zhang, J., Ragsdale, S.W., Leigh, J.A., and Price, N.D. (2016). Exploring hydrogenotrophic methanogenesis: a genome scale metabolic reconstruction of Methanococcus maripaludis. J Bacteriol 198, 3379–3390.
For all sheets: each row contains one reaction. Column "ECs" contains the Enzyme Comission numbers associated with the reaction (if any); column "RN" contains the reaction ID as in KEGG; Column "Equation_ids" contains the equation for the reaction as shown in KEGG (undefined 'n-like' stoichiometric coefficients have been discarded as the RAF algorithm does not take stoichiometry into account); Co…

## Sheet: S1A
Global O2-independent prokaryotic network
ECs	RN	Equation_ids	Equation_names	Cofactors_rule
['1.1.1.1' '1.1.1.105']	R02124	C00473 + C00003 <=> C00376 + C00004 + C00080	Retinol + NAD+ <=> Retinal + NADH + H+	(Flavins Hemes C00038 C14818 C14819)&NADs
['1.1.1.1' '1.1.1.71']	R00623	C00226 + C00003 <=> C00071 + C00004 + C00080	Primary alcohol + NAD+ <=> Aldehyde + NADH + H+	(Flavins C00038 Hemes C14818 C14819)&NADs
['1.1.1.1' '1.1.1.71']	R00754	C00469 + C00003 <=> C00084 + C00004 + C00080	Ethanol + NAD+ <=> Acetaldehyde + NADH + H+	(Flavins C00038 Hemes C14818 C14819)&NADs
['1.1.1.1' '1.1.1.73']	R02878	C00756 + C00003 <=> C01545 + C00004 + C00080	1-Octanol + NAD+ <=> 1-Octanal + NADH + H+	(Flavins C00038 Hemes C14818 C14819)&NADs
['1.1.1.1']	R00624	C01612 + C00003 <=> C01450 + C00004 + C00080	Secondary alcohol + NAD+ <=> Ketone + NADH + H+	(Flavins C00038 Hemes C14818 C14819)&NADs
['1.1.1.1']	R04805	C05444 + C00003 <=> C05445 + C00004 + C00080	3alpha,7alpha,26-Trihydroxy-5beta-cholestane + NAD+ <=> 3alpha,7alpha-Dihydroxy-5beta-cholestan-26-al + NADH + H+	(Flavins C00038 Hemes C14818 C14819)&NADs
['1.1.1.1']	R04880	C05576 + C00003 <=> C05577 + C00004 + C00080	3,4-Dihydroxyphenylethyleneglycol + NAD+ <=> 3,4-Dihydroxymandelaldehyde + NADH + H+	(Flavins C00038 Hemes C14818 C14819)&NADs
['1.1.1.1']	R05233	C06611 + C00003 <=> C06613 + C00004 + C00080	trans-3-Chloro-2-propene-1-ol + NAD+ <=> trans-3-Chloroallyl aldehyde + NADH + H+	(Flavins C00038 Hemes C14818 C14819)&NADs
['1.1.1.1']	R05234	C06612 + C00003 <=> C16348 + C00004 + C00080	cis-3-Chloro-2-propene-1-ol + NAD+ <=> cis-3-Chloroallyl aldehyde + NADH + H+	(Flavins C00038 Hemes C14818 C14819)&NADs
['1.1.1.1']	R06917	C14089 + C00003 <=> C14090 + C00004 + C00080	1-Hydroxymethylnaphthalene + NAD+ <=> 1-Naphthaldehyde + NADH + H+	(Flavins C00038 Hemes C14818 C14819)&NADs
['1.1.1.1']	R06927	C02909 + C00003 <=> C14099 + C00004 + C00080	(2-Naphthyl)methanol + NAD+ <=> 2-Naphthaldehyde + NADH + H+	(Flavins C00038 Hemes C14818 C14819)&NADs
['1.1.1.1']	R07105	C06899 + C00004 + C00080 <=> C07490 + C00003 + C00001	Chloral hydrate + NADH + H+ <=> Trichloroethanol + NAD+ + H2O	(Flavins C00038 Hemes C14818 C14819)&NADs
['1.1.1.1']	R08281	C07645 + C00004 + C00080 <=> C16551 + C00003	Aldophosphamide + NADH + H+ <=> Alcophosphamide + NAD+	(Flavins C00038 Hemes C14818 C14819)&NADs
['1.1.1.1']	R08306	C16586 + C00003 <=> C16587 + C00004 + C00080	2-Phenyl-1,3-propanediol monocarbamate + NAD+ <=> 3-Carbamoyl-2-phenylpropionaldehyde + NADH + H+	(Flavins C00038 Hemes C14818 C14819)&NADs
['1.1.1.1']	R08310	C16595 + C00003 <=> C16596 + C00004 + C00080	4-Hydroxy-5-phenyltetrahydro-1,3-oxazin-2-one + NAD+ <=> 5-Phenyl-1,3-oxazinane-2,4-dione + NADH + H+	(Flavins C00038 Hemes C14818 C14819)&NADs
['1.1.1.1']	R08557	C00114 + C00003 <=> C00576 + C00004 + C00080	Choline + NAD+ <=> Betaine aldehyde + NADH + H+	(Flavins C00038 Hemes C14818 C14819)&NADs
['1.1.1.1']	R08558	C00114 + C00006 <=> C00576 + C00005 + C00080	Choline + NADP+ <=> Betaine aldehyde + NADPH + H+	(Flavins C00038 Hemes C14818 C14819)&NADs
['1.1.1.1']	R10783	C16310 + C00004 + C00080 <=> C08492 + C00003	3-Hexenal + NADH + H+ <=> 3-Hexenol + NAD+	(Flavins C00038 Hemes C14818 C14819)&NADs
['1.1.1.103']	R01465	C00188 + C00003 <=> C03508 + C00004 + C00080	L-Threonine + NAD+ <=> L-2-Amino-3-oxobutanoic acid + NADH + H+	(C01413 C00175 C00038)&NADs
['1.1.1.136']	R00421	C00043 + 2 C00003 + C00001 <=> C04573 + 2 C00004 + 2 C00080	UDP-N-acetyl-alpha-D-glucosamine + 2 NAD+ + H2O <=> UDP-N-acetyl-2-amino-2-deoxy-D-glucuronate + 2 NADH + 2 H+	(C01342 C00238)&NADs
['1.1.1.144']	R03945	C02452 + C00003 <=> C02576 + C00004 + C00080	Perillyl alcohol + NAD+ <=> Perillyl aldehyde + NADH + H+	(IronSulfurClusters C00038)&NADs
['1.1.1.202']	R02377	C05979 + C00003 <=> C00479 + C00004 + C00080	Propane-1-ol + NAD+ <=> Propanal + NADH + H+	(C14818 C14819)&NADs
['1.1.1.202']	R03119	C02457 + C00003 <=> C00969 + C00004 + C00080	Propane-1,3-diol + NAD+ <=> 3-Hydroxypropanal + NADH + H+	(C14818 C14819)&NADs
['1.1.1.23']	R01158	C00860 + 2 C00003 + C00001 <=> C00135 + 2 C00004 + 2 C00080	L-Histidinol + 2 NAD+ + H2O <=> L-Histidine + 2 NADH + 2 H+	(C19610 C00038)&C00018&NADs
['1.1.1.23']	R01163	C01929 + C00001 + C00003 <=> C00135 + C00004 + C00080	L-Histidinal + H2O + NAD+ <=> L-Histidine + NADH + H+	(C19610 C00038)&C00018&NADs
['1.1.1.23']	R03012	C00860 + C00003 <=> C01929 + C00004 + C00080	L-Histidinol + NAD+ <=> L-Histidinal + NADH + H+	(C19610 C00038)&C00018&NADs
['1.1.1.25' '1.1.1.282']	R02413	C00493 + C00006 <=> C02637 + C00005 + C00080	Shikimate + NADP+ <=> 3-Dehydroshikimate + NADPH + H+	(C00305 C19610 C00038 C00175 C00076 C19609 C14818 C00070 C13884 C01413 C06696)&NADs
['1.1.1.261']	R05679	C00623 + C00003 <=> C00111 + C00004 + C00080	sn-Glycerol 1-phosphate + NAD+ <=> Glycerone phosphate + NADH + H+	(C19609 C00038)&NADs
['1.1.1.261']	R05680	C00623 + C00006 <=> C00111 + C00005 + C00080	sn-Glycerol 1-phosphate + NADP+ <=> Glycerone phosphate + NADPH + H+	(C19609 C00038)&NADs
['1.1.1.262']	R05681	C06055 + C00003 <=> C07335 + C00004 + C00080	O-Phospho-4-hydroxy-L-threonine + NAD+ <=> 2-Amino-3-oxo-4-phosphonooxybutyrate + NADH + H+	(C00305 C19610 C00038 C00175 C00076 C19609 C14818 C00070 C13884 C01413 C06696)&NADs
['1.1.1.262']	R05837	C06055 + C00003 <=> C11638 + C00004 + C00080 + C00011	O-Phospho-4-hydroxy-L-threonine + NAD+ <=> 3-Amino-2-oxopropyl phosphate + NADH + H+ + CO2	(C00305 C19610 C00038 C00175 C00076 C19609 C14818 C00070 C13884 C01413 C06696)&NADs
['1.1.1.267']	R05688	C11434 + C00006 <=> C11437 + C00005 + C00080	2-C-Methyl-D-erythritol 4-phosphate + NADP+ <=> 1-Deoxy-D-xylulose 5-phosphate + NADPH + H+	(C00305 C19610 C00038 C00175 C00076 C19609 C14818 C00070 C13884 C01413 C06696)&NADs
['1.1.1.3']	R01773	C00263 + C00003 <=> C00441 + C00004 + C00080	L-Homoserine + NAD+ <=> L-Aspartate 4-semialdehyde + NADH + H+	(C00018 C19610 C00305)&NADs
['1.1.1.3']	R01775	C00263 + C00006 <=> C00441 + C00005 + C00080	L-Homoserine + NADP+ <=> L-Aspartate 4-semialdehyde + NADPH + H+	(C00018 C19610 C00305)&NADs
['1.1.1.301']	R09544	C19674 + C00003 <=> C00231 + C00004 + C00080	D-Arabinitol 1-phosphate + NAD+ <=> D-Xylulose 5-phosphate + NADH + H+	(C00038 C19610)&NADs
['1.1.1.309']	R09478	C06451 + C00003 <=> C03167 + C00004 + C00080	2-Hydroxyethylphosphonate + NAD+ <=> Phosphonoacetaldehyde + NADH + H+	(C14818 C14819)&NADs
['1.1.1.37' '1.1.1.299']	R00342	C00149 + C00003 <=> C00036 + C00004 + C00080	(S)-Malate + NAD+ <=> Oxaloacetate + NADH + H+	(C00038 C19610 C00305)&NADs
['1.1.1.37' '1.1.1.337']	R07136	C11537 + C00003 <=> C05528 + C00004 + C00080	(2R)-3-Sulfolactate + NAD+ <=> 3-Sulfopyruvate + NADH + H+	(C00038 C19610 C00305)&NADs
['1.1.1.38']	R00214	C00149 + C00003 <=> C00022 + C00011 + C00004 + C00080	(S)-Malate + NAD+ <=> Pyruvate + CO2 + NADH + H+	(C00038 C19610 C00305)&NADs
['1.1.1.4']	R02946	C03044 + C00003 <=> C00810 + C00004 + C00080	(R,R)-Butane-2,3-diol + NAD+ <=> (R)-Acetoin + NADH + H+	(C19610 C00038 C00305)&NADs
['1.1.1.40']	R00216	C00149 + C00006 <=> C00022 + C00011 + C00005 + C00080	(S)-Malate + NADP+ <=> Pyruvate + CO2 + NADPH + H+	(C19610 C00305)&NADs
['1.1.1.408']	R11724	C21585 + C00003 <=> C00111 + C00004 + C00011 + C00080	4-Phospho-D-threonate + NAD+ <=> Glycerone phosphate + NADH + CO2 + H+	(C00305 C19610 C00038 C00175 C00076 C19609 C14818 C00070 C13884 C01413 C06696)&NADs
['1.1.1.409']	R11726	C03393 + C00003 <=> C00111 + C00011 + C00004 + C00080	4-Phospho-D-erythronate + NAD+ <=> Glycerone phosphate + CO2 + NADH + H+	(C00305 C19610 C00038 C00175 C00076 C19609 C14818 C00070 C13884 C01413 C06696)&NADs
['1.1.1.42']	R00267	C00311 + C00006 <=> C00026 + C00011 + C00005 + C00080	Isocitrate + NADP+ <=> 2-Oxoglutarate + CO2 + NADPH + H+	(C19610 C00305)&NADs
['1.1.1.42']	R01899	C00311 + C00006 <=> C05379 + C00005 + C00080	Isocitrate + NADP+ <=> Oxalosuccinate + NADPH + H+	(C19610 C00305)&NADs
['1.1.1.6']	R01034	C00116 + C00003 <=> C00184 + C00004 + C00080	Glycerol + NAD+ <=> Glycerone + NADH + H+	(C19610 C00038 C00305)&NADs
['1.1.1.6']	R10715	C00424 + C00003 <=> C00546 + C00004 + C00080	(S)-Lactaldehyde + NAD+ <=> Methylglyoxal + NADH + H+	(C19610 C00038 C00305)&NADs
['1.1.1.6']	R10717	C00583 + C00003 <=> C05235 + C00004 + C00080	Propane-1,2-diol + NAD+ <=> Hydroxyacetone + NADH + H+	(C19610 C00038 C00305)&NADs
['1.1.1.61']	R01644	C00989 + C00003 <=> C00232 + C00004 + C00080	4-Hydroxybutanoic acid + NAD+ <=> Succinate semialdehyde + NADH + H+	(C00305 C19610 C00038 C00175 C00076 C19609 C14818 C00070 C13884 C01413 C06696)&NADs
['1.1.1.77']	R01781	C01380 + C00003 <=> C00266 + C00004 + C00080	Ethylene glycol + NAD+ <=> Glycolaldehyde + NADH + H+	(C14818 C14819)&NADs
['1.1.1.77']	R02257	C00583 + C00003 <=> C00424 + C00004 + C00080	Propane-1,2-diol + NAD+ <=> (S)-Lactaldehyde + NADH + H+	(C14818 C14819)&NADs
['1.1.1.77']	R02258	C02917 + C00003 <=> C00424 + C00004 + C00080	(S)-Propane-1,2-diol + NAD+ <=> (S)-Lactaldehyde + NADH + H+	(C14818 C14819)&NADs
['1.1.1.77']	R03080	C02912 + C00003 <=> C00937 + C00004 + C00080	(R)-Propane-1,2-diol + NAD+ <=> (R)-Lactaldehyde + NADH + H+	(C14818 C14819)&NADs
['1.1.1.83']	R00215	C00497 + C00003 <=> C00022 + C00011 + C00004 + C00080	(R)-Malate + NAD+ <=> Pyruvate + CO2 + NADH + H+	(C19610 C00305 C00238)&NADs
['1.1.1.85']	R00994	C00109 + C00011 + C00004 + C00080 <=> C06032 + C00003	2-Oxobutanoate + CO2 + NADH + H+ <=> D-erythro-3-Methylmalate + NAD+	(C19610 C00305)&NADs
['1.1.1.85']	R04426	C04411 + C00003 <=> C04236 + C00004 + C00080	(2R,3S)-3-Isopropylmalate + NAD+ <=> (2S)-2-Isopropyl-3-oxosuccinate + NADH + H+	(C19610 C00305)&NADs
['1.1.1.85']	R10052	C04411 + C00003 <=> C00233 + C00011 + C00004 + C00080	(2R,3S)-3-Isopropylmalate + NAD+ <=> 4-Methyl-2-oxopentanoate + CO2 + NADH + H+	(C19610 C00305)&NADs
['1.1.1.87' '1.1.1.286']	R01934	C05662 + C00003 <=> C00322 + C00011 + C00004 + C00080	Homoisocitrate + NAD+ <=> 2-Oxoadipate + CO2 + NADH + H+	(C19610 C00305)&NADs
['1.1.1.87' '1.1.1.286']	R04862	C05662 + C00003 <=> C05533 + C00004 + C00080	Homoisocitrate + NAD+ <=> Oxaloglutarate + NADH + H+	(C19610 C00305)&NADs
['1.1.1.93']	R02545	C00552 + C00003 <=> C03459 + C00004 + C00080	meso-Tartaric acid + NAD+ <=> 2-Hydroxy-3-oxosuccinate + NADH + H+	(C19610 C00305)&C00238&NADs
['1.1.1.93']	R06180	C00898 + C00003 <=> C03459 + C00004 + C00080	(R,R)-Tartaric acid + NAD+ <=> 2-Hydroxy-3-oxosuccinate + NADH + H+	(C19610 C00305)&C00238&NADs
['1.10.2.2']	R02161	C00390 + 2 C00125 <=> C00399 + 2 C00126 + 2 C00080	Ubiquinol + 2 Ferricytochrome c <=> Ubiquinone + 2 Ferrocytochrome c + 2 H+	(IronSulfurClusters Hemes)&Quinones
['1.11.1.1']	R00090	C00027 + C00004 + C00080 <=> C00003 + 2 C00001	Hydrogen peroxide + NADH + H+ <=> NAD+ + 2 H2O	(C14819 Flavins)&NADs
['1.12.5.1']	R02965	C00828 + C00282 <=> C05819	Menaquinone + Hydrogen <=> Menaquinol	(IronSulfurClusters C19609)&Quinones
['1.12.98.4']	R10390	C00282 + C19692 <=> C00283 + C19692	Hydrogen + Polysulfide(n) <=> Hydrogen sulfide + Polysulfide(n-1)	(Molybdopterin Flavins)&IronSulfurClusters
['1.17.1.4']	R01768	C00262 + C00003 + C00001 <=> C00385 + C00004 + C00080	Hypoxanthine + NAD+ + H2O <=> Xanthine + NADH + H+	(Molybdopterin IronSulfurClusters Flavins)&NADs
['1.17.1.4']	R02103	C00385 + C00003 + C00001 <=> C00366 + C00004 + C00080	Xanthine + NAD+ + H2O <=> Urate + NADH + H+	(Molybdopterin IronSulfurClusters Flavins)&NADs
['1.17.1.5']	R01720	C00253 + C00006 + C00001 <=> C01020 + C00005 + C00080	Nicotinate + NADP+ + H2O <=> 6-Hydroxynicotinate + NADPH + H+	(Molybdopterin IronSulfurClusters Flavins)&NADs
['1.17.1.9']	R00519	C00058 + C00003 <=> C00080 + C00011 + C00004	Formate + NAD+ <=> H+ + CO2 + NADH	(Molybdopterin&IronSulfurClusters IronSulfurClusters)&NADs
['1.18.1.3']	R05875	2 C00138 + C00003 + C00080 <=> 2 C00139 + C00004	2 Reduced ferredoxin + NAD+ + H+ <=> 2 Oxidized ferredoxin + NADH	(C00305 IronSulfurClusters)&Flavins&NADs
['1.2.1.10' '1.2.1.57' '1.2.1.87']	R01172	C01412 + C00010 + C00003 <=> C00136 + C00004 + C00080	Butanal + CoA + NAD+ <=> Butanoyl-CoA + NADH + H+	(C14818 C14819)&NADs&C00010
['1.2.1.10']	R00228	C00084 + C00010 + C00003 <=> C00024 + C00004 + C00080	Acetaldehyde + CoA + NAD+ <=> Acetyl-CoA + NADH + H+	(C14818 C14819)&NADs&C00010
['1.2.1.58']	R02450	C02137 + C00010 + C00003 <=> C00512 + C00011 + C00004 + C00080	alpha-Oxo-benzeneacetic acid + CoA + NAD+ <=> Benzoyl-CoA + CO2 + NADH + H+	(IronSulfurClusters Flavins)&NADs&C00010
['1.2.1.59' '1.2.1.12']	R01061	C00118 + C00009 + C00003 <=> C00236 + C00004 + C00080	D-Glyceraldehyde 3-phosphate + Orthophosphate + NAD+ <=> 3-Phospho-D-glyceroyl phosphate + NADH + H+	(C00305 C19610 C00038 C00175 C00076 C19609 C14818 C00070 C13884 C01413 C06696)&NADs
['1.2.1.59']	R01063	C00118 + C00009 + C00006 <=> C00236 + C00005 + C00080	D-Glyceraldehyde 3-phosphate + Orthophosphate + NADP+ <=> 3-Phospho-D-glyceroyl phosphate + NADPH + H+	(C00305 C19610 C00038 C00175 C00076 C19609 C14818 C00070 C13884 C01413 C06696)&NADs
['1.2.1.75']	R00740	C00222 + C00010 + C00006 <=> C00083 + C00005 + C00080	3-Oxopropanoate + CoA + NADP+ <=> Malonyl-CoA + NADPH + H+	(C19610 C00305)&NADs&C00010
['1.2.1.8']	R02565	C00576 + C00003 + C00001 <=> C00719 + C00004 + 2 C00080	Betaine aldehyde + NAD+ + H2O <=> Betaine + NADH + 2 H+	(Flavins C00238)&NADs
['1.2.1.8']	R02566	C00576 + C00006 + C00001 <=> C00719 + C00005 + 2 C00080	Betaine aldehyde + NADP+ + H2O <=> Betaine + NADPH + 2 H+	(Flavins C00238)&NADs
['1.2.1.80']	R09484	C00609 + C00229 + C00003 <=> C20683 + C00004 + C00080	Long-chain aldehyde + Acyl-carrier protein + NAD+ <=> Long-chain acyl-[acyl-carrier protein] + NADH + H+	(C00305 C19610 C00038 C00175 C00076 C19609 C14818 C00070 C13884 C01413 C06696)&NADs
['1.2.1.80']	R09485	C00609 + C00229 + C00006 <=> C20683 + C00005 + C00080	Long-chain aldehyde + Acyl-carrier protein + NADP+ <=> Long-chain acyl-[acyl-carrier protein] + NADPH + H+	(C00305 C19610 C00038 C00175 C00076 C19609 C14818 C00070 C13884 C01413 C06696)&NADs
['1.2.4.1']	R01699	C00022 + C15972 <=> C16255 + C00011	Pyruvate + Enzyme N6-(lipoyl)lysine <=> [Dihydrolipoyllysine-residue acetyltransferase] S-acetyldihydrolipoyllysine + CO2	(C00305 Flavins C16241)&C00068
['1.2.4.1']	R03270	C05125 + C15972 <=> C16255 + C00068	2-(alpha-Hydroxyethyl)thiamine diphosphate + Enzyme N6-(lipoyl)lysine <=> [Dihydrolipoyllysine-residue acetyltransferase] S-acetyldihydrolipoyllysine + Thiamin diphosphate	(C00305 Flavins C16241)&C00068
['1.2.5.3']	R11168	C00237 + C15602 + C00001 <=> C00011 + C15603	CO + Quinone + H2O <=> CO2 + Hydroquinone	(Molybdopterin&C00070 Flavins IronSulfurClusters)&Quinones
['1.3.1.1']	R00977	C00429 + C00003 <=> C00106 + C00004 + C00080	5,6-Dihydrouracil + NAD+ <=> Uracil + NADH + H+	(IronSulfurClusters Flavins)&NADs
['1.3.1.1']	R01414	C00906 + C00003 <=> C00178 + C00004 + C00080	5,6-Dihydrothymine + NAD+ <=> Thymine + NADH + H+	(IronSulfurClusters Flavins)&NADs
['1.3.1.1']	R11026	C21028 + C00003 <=> C00178 + C00004 + C00080	(R)-5,6-Dihydrothymine + NAD+ <=> Thymine + NADH + H+	(IronSulfurClusters Flavins)&NADs
['1.3.5.2']	R01868	C00337 + C15602 <=> C00295 + C15603	(S)-Dihydroorotate + Quinone <=> Orotate + Hydroquinone	(C00018 IronSulfurClusters Flavins)&Quinones
['1.3.5.4' '1.3.5.1']	R02164	C15602 + C00042 <=> C15603 + C00122	Quinone + Succinate <=> Hydroquinone + Fumarate	(Hemes Flavins IronSulfurClusters)&Quinones
['1.4.1.1' '1.4.1.10' '1.4.1.12' '1.4.1.15' '1.4.1.19' '1.4.1.2' '1.4.1.20' '1.4.1.3' '1.4.1.4' '1.4.1.5' '1.4.1.7' '1.4.1.8' '1.4.1.9']	R00145	C05167 + C00001 + C00003 <=> C00161 + C00014 + C00004 + C00080	alpha-Amino acid + H2O + NAD+ <=> 2-Oxo acid + Ammonia + NADH + H+	(C19610 C00305)&NADs
['1.4.1.1' '1.4.1.10' '1.4.1.12' '1.4.1.15' '1.4.1.19' '1.4.1.2' '1.4.1.20' '1.4.1.3' '1.4.1.4' '1.4.1.5' '1.4.1.7' '1.4.1.8' '1.4.1.9']	R00146	C05167 + C00001 + C00006 <=> C00161 + C00014 + C00005 + C00080	alpha-Amino acid + H2O + NADP+ <=> 2-Oxo acid + Ammonia + NADPH + H+	(C19610 C00305)&NADs
['1.4.1.1' '1.4.1.10']	R00365	C00037 + C00001 + C00003 <=> C00048 + C00014 + C00004 + C00080	Glycine + H2O + NAD+ <=> Glyoxylate + Ammonia + NADH + H+	(C19610 C00305)&NADs
['1.4.1.1']	R00396	C00041 + C00003 + C00001 <=> C00022 + C00014 + C00004 + C00080	L-Alanine + NAD+ + H2O <=> Pyruvate + Ammonia + NADH + H+	(C19610 C00305)&NADs
['1.4.1.13' '1.4.1.3' '1.4.1.4']	R00248	C00025 + C00006 + C00001 <=> C00026 + C00014 + C00005 + C00080	L-Glutamate + NADP+ + H2O <=> 2-Oxoglutarate + Ammonia + NADPH + H+	(IronSulfurClusters Flavins)&NADs
['1.4.1.13']	R00114	2 C00025 + C00006 <=> C00064 + C00026 + C00005 + C00080	2 L-Glutamate + NADP+ <=> L-Glutamine + 2-Oxoglutarate + NADPH + H+	(IronSulfurClusters Flavins)&NADs
['1.4.4.2' '1.8.1.4' '2.1.2.10']	R01221	C00037 + C00101 + C00003 <=> C00143 + C00014 + C00011 + C00004 + C00080	Glycine + Tetrahydrofolate + NAD+ <=> 5,10-Methylenetetrahydrofolate + Ammonia + CO2 + NADH + H+	(C00018 C16241 Flavins)&NADs&Folates
['1.5.1.20']	R01224	C00440 + C00006 <=> C00143 + C00005 + C00080	5-Methyltetrahydrofolate + NADP+ <=> 5,10-Methylenetetrahydrofolate + NADPH + H+	(C00038 Flavins)&NADs&Folates
['1.5.1.20']	R07168	C00440 + C00003 <=> C00143 + C00004 + C00080	5-Methyltetrahydrofolate + NAD+ <=> 5,10-Methylenetetrahydrofolate + NADH + H+	(C00038 Flavins)&NADs&Folates
['1.5.1.5']	R01220	C00143 + C00006 <=> C00445 + C00005	5,10-Methylenetetrahydrofolate + NADP+ <=> 5,10-Methenyltetrahydrofolate + NADPH	(C00038 C00238)&NADs&Folates
['1.6.2.4']	R00106	C00005 + 2 C00923 <=> C00006 + 2 C00924 + C00080	NADPH + 2 Ferricytochrome <=> NADP+ + 2 Ferrocytochrome + H+	(Flavins&Hemes IronSulfurClusters)&NADs
['1.6.2.4']	R05102	C06109 + C00005 <=> C06110 + C00006 + C00080	Cytochrome P-450 oxidized form + NADPH <=> Cytochrome P-450 reduced form + NADP+ + H+	(Flavins&Hemes IronSulfurClusters)&NADs
['1.6.2.4']	R08539	C00005 + 2 C00996 <=> C00006 + 2 C00999	NADPH + 2 Ferricytochrome b5 <=> NADP+ + 2 Ferrocytochrome b5	(Flavins&Hemes IronSulfurClusters)&NADs
['1.6.2.4']	R08551	C03161 + C00005 + C00080 <=> C03024 + C00006	[Oxidized NADPH---hemoprotein reductase] + NADPH + H+ <=> [Reduced NADPH---hemoprotein reductase] + NADP+	(Flavins&Hemes IronSulfurClusters)&NADs
['1.6.5.2' '1.6.5.10']	R07359	C00005 + C00080 + C15602 <=> C00006 + C15603	NADPH + H+ + Quinone <=> NADP+ + Hydroquinone	(C14818 C14819 Flavins)&Quinones&NADs
['1.6.5.2']	R02964	C00828 + C00080 + C00004 <=> C05819 + C00003	Menaquinone + H+ + NADH <=> Menaquinol + NAD+	(C14818 C14819 Flavins)&Quinones&NADs
['1.6.5.2']	R03643	C01628 + C00004 + C00080 <=> C05850 + C00003	Vitamin K + NADH + H+ <=> Reduced Vitamin K + NAD+	(C14818 C14819 Flavins)&Quinones&NADs
['1.6.5.2']	R03816	C02059 + C00004 + C00080 <=> C03313 + C00003	Phylloquinone + NADH + H+ <=> Phylloquinol + NAD+	(C14818 C14819 Flavins)&Quinones&NADs
['1.6.5.2']	R07358	C00004 + C00080 + C15602 <=> C00003 + C15603	NADH + H+ + Quinone <=> NAD+ + Hydroquinone	(C14818 C14819 Flavins)&Quinones&NADs
['1.6.5.3' '1.6.5.8']	R02163	C00390 + C00003 <=> C00399 + C00004 + C00080	Ubiquinol + NAD+ <=> Ubiquinone + NADH + H+	(IronSulfurClusters C00018 Flavins)&Quinones&NADs
['1.6.5.3']	R02166	C00390 + C00028 <=> C00399 + C00030	Ubiquinol + Acceptor <=> Ubiquinone + Reduced acceptor	(IronSulfurClusters C00018)&Quinones
['1.6.99.3' '1.6.5.11']	R00281	C00028 + C00004 + C00080 <=> C00030 + C00003	Acceptor + NADH + H+ <=> Reduced acceptor + NAD+	(C14818 C14819 C00305 Flavins IronSulfurClusters)&NADs
['1.7.99.1' '1.7.1.10']	R00143	C00014 + C00003 + C00001 <=> C00192 + C00004 + C00080	Ammonia + NAD+ + H2O <=> Hydroxylamine + NADH + H+	(Other_clusters&IronSulfurClusters Hemes)&NADs
['1.8.1.7']	R00094	2 C00051 + C00003 <=> C00127 + C00004 + C00080	2 Glutathione + NAD+ <=> Glutathione disulfide + NADH + H+	(C00038 Flavins C14818 C14819)&NADs
['1.8.1.7']	R00115	2 C00051 + C00006 <=> C00127 + C00005 + C00080	2 Glutathione + NADP+ <=> Glutathione disulfide + NADPH + H+	(C00038 Flavins C14818 C14819)&NADs
['2.1.1.182' '2.1.1.184']	R10716	2 C00019 + C20648 <=> 2 C00021 + C20796	2 S-Adenosyl-L-methionine + Adenine in rRNA <=> 2 S-Adenosyl-L-homocysteine + N6-Dimethyladenine in rRNA	(C00175 C00038 C00305)&C00019
['2.1.1.197']	R09543	C00019 + C01209 <=> C00021 + C19673	S-Adenosyl-L-methionine + Malonyl-[acyl-carrier protein] <=> S-Adenosyl-L-homocysteine + Malonyl-[acp] methyl ester	(C00018 C00038 C00305)&C00019
['2.1.1.228']	R00597	C00019 + C01977 <=> C00021 + C04157	S-Adenosyl-L-methionine + tRNA guanine <=> S-Adenosyl-L-homocysteine + tRNA containing N1-methylguanine	(C00305 C19610 C00038 C00175 C00076 C19609 C14818 C00070 C13884 C01413 C06696)&C00019
['2.1.1.77']	R04190	C00019 + C03306 <=> C00021 + C04311	S-Adenosyl-L-methionine + Protein L-isoaspartate <=> S-Adenosyl-L-homocysteine + Protein L-isoaspartate methyl ester	(C00305 C19610 C00038 C00175 C00076 C19609 C14818 C00070 C13884 C01413 C06696)&C00019
['2.1.2.1']	R00945	C00143 + C00037 + C00001 <=> C00101 + C00065	5,10-Methylenetetrahydrofolate + Glycine + H2O <=> Tetrahydrofolate + L-Serine	(C00018 C00038)&Folates
['2.1.2.11']	R01226	C00143 + C00141 + C00001 <=> C00101 + C00966	5,10-Methylenetetrahydrofolate + 3-Methyl-2-oxobutanoic acid + H2O <=> Tetrahydrofolate + 2-Dehydropantoate	(C00305 C19610 C19609 C00076 C00175 C00038)&Folates
['2.1.2.9']	R03940	C02430 + C00234 <=> C00101 + C03294	L-Methionyl-tRNA + 10-Formyltetrahydrofolate <=> Tetrahydrofolate + N-Formylmethionyl-tRNA	(C14818 C00305)&Folates
['2.2.1.1']	R01067	C00085 + C00118 <=> C00279 + C00231	D-Fructose 6-phosphate + D-Glyceraldehyde 3-phosphate <=> D-Erythrose 4-phosphate + D-Xylulose 5-phosphate	(C00305 C00076 C00175 C19610)&C00068
['2.2.1.1']	R01641	C05382 + C00118 <=> C00117 + C00231	Sedoheptulose 7-phosphate + D-Glyceraldehyde 3-phosphate <=> D-Ribose 5-phosphate + D-Xylulose 5-phosphate	(C00305 C00076 C00175 C19610)&C00068
['2.2.1.1']	R01830	C05345 + C00118 <=> C00279 + C00231	beta-D-Fructose 6-phosphate + D-Glyceraldehyde 3-phosphate <=> D-Erythrose 4-phosphate + D-Xylulose 5-phosphate	(C00305 C00076 C00175 C19610)&C00068
['2.2.1.1']	R06590	C12214 + C00117 <=> C12215 + C05382	Aminofructose 6-phosphate + D-Ribose 5-phosphate <=> Iminoerythrose 4-phosphate + Sedoheptulose 7-phosphate	(C00305 C00076 C00175 C19610)&C00068
['2.2.1.1']	R06861	C00231 + C00068 <=> C13378 + C00118	D-Xylulose 5-phosphate + Thiamin diphosphate <=> alpha,beta-Dihydroxyethyl-TPP + D-Glyceraldehyde 3-phosphate	(C00305 C00076 C00175 C19610)&C00068
['2.2.1.1']	R06863	C05382 + C00068 <=> C13378 + C00117	Sedoheptulose 7-phosphate + Thiamin diphosphate <=> alpha,beta-Dihydroxyethyl-TPP + D-Ribose 5-phosphate	(C00305 C00076 C00175 C19610)&C00068
['2.2.1.9']	R08165	C00885 + C00026 <=> C16519 + C00011	Isochorismate + 2-Oxoglutarate <=> 2-Succinyl-5-enolpyruvyl-6-hydroxy-3-cyclohexene-1-carboxylate + CO2	(C19610 C00305)&C00068
['2.3.1.111' '2.3.1.252']	R05189	C00040 + C02557 + C00005 + C00080 + C00229 <=> C21392 + C00010 + C00011 + C00006 + C00001	Acyl-CoA + n Methylmalonyl-CoA + 2n NADPH + 2n H+ + Acyl-carrier protein <=> Multi-methyl-branched acyl-[acp] + (n+1) CoA + n CO2 + 2n NADP+ + n H2O	(C00018 C01134)&NADs&C00010
['2.3.1.111']	R11450	C02041 + 4 C02557 + 8 C00005 + 8 C00080 + C00229 <=> C21393 + 5 C00010 + 4 C00011 + 8 C00006 + 4 C00001	Eicosanoyl-CoA + 4 Methylmalonyl-CoA + 8 NADPH + 8 H+ + Acyl-carrier protein <=> C32-Mycocerosyl-[acp] + 5 CoA + 4 CO2 + 8 NADP+ + 4 H2O	(C00018 C01134)&NADs&C00010
['2.3.1.117']	R04365	C00091 + C03972 + C00001 <=> C00010 + C04462	Succinyl-CoA + 2,3,4,5-Tetrahydrodipicolinate + H2O <=> CoA + N-Succinyl-2-L-amino-6-oxoheptanedioate	(C14818 C14819)&C00010
['2.3.1.12' '1.8.1.4' '1.2.4.1']	R00209	C00022 + C00010 + C00003 <=> C00024 + C00011 + C00004 + C00080	Pyruvate + CoA + NAD+ <=> Acetyl-CoA + CO2 + NADH + H+	(C00068&C00305 Flavins C16241)&NADs&C00010
['2.3.1.12']	R02569	C00024 + C15973 <=> C00010 + C16255	Acetyl-CoA + Enzyme N6-(dihydrolipoyl)lysine <=> CoA + [Dihydrolipoyllysine-residue acetyltransferase] S-acetyldihydrolipoyllysine	(Flavins C16241)&C00010
['2.3.1.157']	R05332	C00024 + C06156 <=> C00010 + C04501	Acetyl-CoA + alpha-D-Glucosamine 1-phosphate <=> CoA + N-Acetyl-alpha-D-glucosamine 1-phosphate	(C00175 C00076 C00305)&C00010
['2.3.1.61' '1.2.4.2' '1.8.1.4']	R01933	C00322 + C00010 + C00003 <=> C00527 + C00011 + C00004 + C00080	2-Oxoadipate + CoA + NAD+ <=> Glutaryl-CoA + CO2 + NADH + H+	(C00068&C00305 C16241 Flavins)&NADs&C00010
['2.3.1.61' '1.2.4.2' '1.8.1.4']	R08549	C00026 + C00010 + C00003 <=> C00091 + C00011 + C00004 + C00080	2-Oxoglutarate + CoA + NAD+ <=> Succinyl-CoA + CO2 + NADH + H+	(C00068&C00305 C16241 Flavins)&NADs&C00010
['2.3.1.61']	R02570	C00091 + C15973 <=> C00010 + C16254	Succinyl-CoA + Enzyme N6-(dihydrolipoyl)lysine <=> CoA + [Dihydrolipoyllysine-residue succinyltransferase] S-succinyldihydrolipoyllysine	(C00068&C00305 C16241)&C00010
['2.3.1.61']	R02571	C00527 + C15973 <=> C00010 + C06157	Glutaryl-CoA + Enzyme N6-(dihydrolipoyl)lysine <=> CoA + [Dihydrolipoyllysine-residue succinyltransferase] S-glutaryldihydrolipoyllysine	(C00068&C00305 C16241)&C00010
['2.3.1.8' '2.3.1.222']	R00921	C00100 + C00009 <=> C02876 + C00010	Propanoyl-CoA + Orthophosphate <=> Propanoyl phosphate + CoA	(C19610 C00305)&C00010
['2.3.1.8']	R00230	C00024 + C00009 <=> C00010 + C00227	Acetyl-CoA + Orthophosphate <=> CoA + Acetyl phosphate	(C19610 C00305)&C00010
['2.3.1.94']	R00918	C00100 + 6 C00683 + 6 C00005 + 6 C00080 <=> C03240 + 7 C00010 + 6 C00011 + C00001 + 6 C00006	Propanoyl-CoA + 6 (S)-Methylmalonyl-CoA + 6 NADPH + 6 H+ <=> 6-Deoxyerythronolide B + 7 CoA + 6 CO2 + H2O + 6 NADP+	(C00018 C01134)&NADs&C00010
['2.3.3.3' '2.3.3.1' '2.3.3.16']	R00351	C00158 + C00010 <=> C00024 + C00001 + C00036	Citrate + CoA <=> Acetyl-CoA + H2O + Oxaloacetate	(C00175 C19610 C00305)&C00010
['2.3.3.9']	R00472	C00149 + C00010 <=> C00024 + C00001 + C00048	(S)-Malate + CoA <=> Acetyl-CoA + H2O + Glyoxylate	(C19610 C00305)&C00010
['2.5.1.32' '2.5.1.99']	R02065	2 C00353 <=> C00013 + C03427	2 Geranylgeranyl diphosphate <=> Diphosphate + Prephytoene diphosphate	(C00305 C00038 C19610)&C00002
['2.5.1.32' '2.5.1.99']	R07270	C03427 <=> C05413 + C00013	Prephytoene diphosphate <=> all-trans-Phytoene + Diphosphate	(C00305 C00038 C19610)&C00002
['2.5.1.32']	R04218	C03427 <=> C00013 + C05421	Prephytoene diphosphate <=> Diphosphate + 15-cis-Phytoene	(C00305 C00038 C19610)&C00002
['2.5.1.32']	R10177	2 C00353 <=> C05421 + 2 C00013	2 Geranylgeranyl diphosphate <=> 15-cis-Phytoene + 2 Diphosphate	(C00305 C00038 C19610)&C00002
['2.5.1.6']	R00177	C00002 + C00073 + C00001 => C00009 + C00013 + C00019	ATP + L-Methionine + H2O => Orthophosphate + Diphosphate + S-Adenosyl-L-methionine	(C00305 C00175 C19610)&C00238&C00002
['2.5.1.6']	R04771	C00002 + C05335 + C00001 => C00009 + C00013 + C05691	ATP + L-Selenomethionine + H2O => Orthophosphate + Diphosphate + Se-Adenosylselenomethionine	(C00305 C00175 C19610)&C00238&C00002
['2.5.1.99']	R07916	2 C00353 <=> C05413 + 2 C00013	2 Geranylgeranyl diphosphate <=> all-trans-Phytoene + 2 Diphosphate	(C00305 C19610)&C00002
['2.7.1.11' '2.7.1.144' '2.7.1.56']	R03236	C01097 + C00002 <=> C03785 + C00008	D-Tagatose 6-phosphate + ATP <=> D-Tagatose 1,6-bisphosphate + ADP	(C14818 C19610 C00305)&C00002
['2.7.1.11']	R00756	C00002 + C00085 <=> C00008 + C00354	ATP + D-Fructose 6-phosphate <=> ADP + D-Fructose 1,6-bisphosphate	(C14818 C19610 C00305)&C00002
['2.7.1.11']	R01843	C00002 + C05382 <=> C00008 + C00447	ATP + Sedoheptulose 7-phosphate <=> ADP + Sedoheptulose 1,7-bisphosphate	(C14818 C19610 C00305)&C00002
['2.7.1.11']	R04779	C00002 + C05345 <=> C00008 + C05378	ATP + beta-D-Fructose 6-phosphate <=> ADP + beta-D-Fructose 1,6-bisphosphate	(C14818 C19610 C00305)&C00002
['2.7.1.15']	R01051	C00002 + C00121 <=> C00008 + C00117	ATP + D-Ribose <=> ADP + D-Ribose 5-phosphate	(C19610 C00305)&C00002
['2.7.1.15']	R02750	C00673 + C00008 <=> C01801 + C00002	2-Deoxy-D-ribose 5-phosphate + ADP <=> Deoxyribose + ATP	(C19610 C00305)&C00002
['2.7.1.165']	R08572	C00258 + C00002 <=> C00631 + C00008	D-Glycerate + ATP <=> 2-Phospho-D-glycerate + ADP	(C00038 C00305 C19609 C00076 C00175 C13884 C19610)&C00002
['2.7.1.180']	R10613	C00016 + C19803 <=> C20730 + C00020	FAD + [Protein]-L-threonine <=> [Protein]-FMN-L-Threonine + AMP	(C19610 C00305)&Flavins
['2.7.1.20' '2.7.1.74']	R00185	C00002 + C00212 <=> C00008 + C00020	ATP + Adenosine <=> ADP + AMP	(C00175 C00305)&C00002
['2.7.1.213' '2.7.1.48']	R00513	C00002 + C00475 => C00008 + C00055	ATP + Cytidine => ADP + CMP	(C00175 C19610 C00305)&C00002
['2.7.1.213' '2.7.1.48']	R00964	C00002 + C00299 => C00008 + C00105	ATP + Uridine => ADP + UMP	(C00175 C19610 C00305)&C00002
['2.7.1.213' '2.7.1.74']	R01666	C00002 + C00881 => C00008 + C00239	ATP + Deoxycytidine => ADP + dCMP	(C00175 C19610 C00305)&C00002
['2.7.1.23']	R00104	C00002 + C00003 => C00008 + C00006	ATP + NAD+ => ADP + NADP+	(C00305 C19610 C00038 C00175 C00076 C19609 C14818 C00070 C13884 C01413 C06696)&NADs&C00002
['2.7.1.24']	R00130	C00002 + C00882 => C00008 + C00010	ATP + Dephospho-CoA => ADP + CoA	(C00038 C00305)&C00002&C00010
['2.7.1.29']	R01011	C00002 + C00184 => C00008 + C00111	ATP + Glycerone => ADP + Glycerone phosphate	(C00076 C00305)&C00002
['2.7.1.30']	R00847	C00002 + C00116 => C00008 + C00093	ATP + Glycerol => ADP + sn-Glycerol 3-phosphate	(C00305 Flavins)&C00002
['2.7.1.31']	R01514	C00002 + C00258 => C00008 + C00197	ATP + D-Glycerate => ADP + 3-Phospho-D-glycerate	(C00305 C14818 C00076 C00175 C19610)&C00002
['2.7.1.33' '2.7.1.34']	R02971	C00002 + C00831 => C00008 + C01134	ATP + Pantetheine => ADP + Pantetheine 4'-phosphate	(C01342 C00238)&C00002
['2.7.1.33']	R03018	C00002 + C00864 => C00008 + C03492	ATP + Pantothenate => ADP + D-4'-Phosphopantothenate	(C01342 C00238)&C00002
['2.7.1.33']	R04391	C00002 + C04079 => C00008 + C04352	ATP + N-((R)-Pantothenoyl)-L-cysteine => ADP + (R)-4'-Phosphopantothenoyl-L-cysteine	(C01342 C00238)&C00002
['2.7.1.35']	R00174	C00002 + C00250 => C00008 + C00018	ATP + Pyridoxal => ADP + Pyridoxal phosphate	(C00038 C00305)&C00002
['2.7.1.35']	R01909	C00002 + C00314 => C00008 + C00627	ATP + Pyridoxine => ADP + Pyridoxine phosphate	(C00038 C00305)&C00002
['2.7.1.35']	R02493	C00002 + C00534 => C00008 + C00647	ATP + Pyridoxamine => ADP + Pyridoxamine phosphate	(C00038 C00305)&C00002
['2.7.1.4' '2.7.1.1']	R00760	C00002 + C00095 => C00008 + C00085	ATP + D-Fructose => ADP + D-Fructose 6-phosphate	(C00038 C00305)&C00002
['2.7.1.4' '2.7.1.1']	R00867	C00002 + C00095 => C00008 + C05345	ATP + D-Fructose => ADP + beta-D-Fructose 6-phosphate	(C00038 C00305)&C00002
['2.7.1.4' '2.7.1.1']	R03920	C00002 + C02336 => C00008 + C05345	ATP + beta-D-Fructose => ADP + beta-D-Fructose 6-phosphate	(C00038 C00305)&C00002
['2.7.1.40']	R00200	C00002 + C00022 <=> C00008 + C00074	ATP + Pyruvate <=> ADP + Phosphoenolpyruvate	(C00305 C19610 C00038 C00175 C00076 C19609 C14818 C00070 C13884 C01413 C06696)&C00238&C00002
['2.7.1.40']	R00430	C00044 + C00022 <=> C00035 + C00074	GTP + Pyruvate <=> GDP + Phosphoenolpyruvate	(C00305 C19610 C00038 C00175 C00076 C19609 C14818 C00070 C13884 C01413 C06696)&C00238
['2.7.1.40']	R00572	C00063 + C00022 <=> C00112 + C00074	CTP + Pyruvate <=> CDP + Phosphoenolpyruvate	(C00305 C19610 C00038 C00175 C00076 C19609 C14818 C00070 C13884 C01413 C06696)&C00238
['2.7.1.40']	R00659	C00075 + C00022 <=> C00015 + C00074	UTP + Pyruvate <=> UDP + Phosphoenolpyruvate	(C00305 C19610 C00038 C00175 C00076 C19609 C14818 C00070 C13884 C01413 C06696)&C00238
['2.7.1.40']	R00724	C00081 + C00022 <=> C00104 + C00074	ITP + Pyruvate <=> IDP + Phosphoenolpyruvate	(C00305 C19610 C00038 C00175 C00076 C19609 C14818 C00070 C13884 C01413 C06696)&C00238
['2.7.1.40']	R01138	C00131 + C00022 <=> C00206 + C00074	dATP + Pyruvate <=> dADP + Phosphoenolpyruvate	(C00305 C19610 C00038 C00175 C00076 C19609 C14818 C00070 C13884 C01413 C06696)&C00238
['2.7.1.40']	R01858	C00286 + C00022 <=> C00361 + C00074	dGTP + Pyruvate <=> dGDP + Phosphoenolpyruvate	(C00305 C19610 C00038 C00175 C00076 C19609 C14818 C00070 C13884 C01413 C06696)&C00238
['2.7.1.40']	R02320	C00201 + C00022 <=> C00454 + C00074	Nucleoside triphosphate + Pyruvate <=> NDP + Phosphoenolpyruvate	(C00305 C19610 C00038 C00175 C00076 C19609 C14818 C00070 C13884 C01413 C06696)&C00238
['2.7.1.49']	R03471	C00002 + C01279 => C00008 + C04556	ATP + 4-Amino-5-hydroxymethyl-2-methylpyrimidine => ADP + 4-Amino-2-methyl-5-(phosphooxymethyl)pyrimidine	(IronSulfurClusters C00305)&C00002
['2.7.1.5']	R01902	C00002 + C00312 <=> C00008 + C06441	ATP + L-Xylulose <=> ADP + L-Xylulose 1-phosphate	(C19610 C00305)&C00002
['2.7.1.5']	R03014	C00002 + C00861 <=> C00008 + C01131	ATP + L-Rhamnulose <=> ADP + L-Rhamnulose 1-phosphate	(C19610 C00305)&C00002
['2.7.1.51']	R03241	C00002 + C01721 => C00008 + C01099	ATP + L-Fuculose => ADP + L-Fuculose 1-phosphate	(C00305 C19610 C00038 C00175 C00076 C19609 C14818 C00070 C13884 C01413 C06696)&C00002
['2.7.1.71']	R02412	C00002 + C00493 => C00008 + C03175	ATP + Shikimate => ADP + Shikimate 3-phosphate	(C00305 C19610 C00038 C00175 C00076 C19609 C14818 C00070 C13884 C01413 C06696)&C00002
['2.7.1.73']	R01131	C00002 + C00294 <=> C00008 + C00130	ATP + Inosine <=> ADP + IMP	(C00175 C19610 C00305)&C00002
['2.7.1.73']	R01228	C00002 + C00387 <=> C00008 + C00144	ATP + Guanosine <=> ADP + GMP	(C00175 C19610 C00305)&C00002
['2.7.10.2' '2.7.10.1']	R02584	C00002 + C00585 <=> C00008 + C01167	ATP + Protein tyrosine <=> ADP + Protein tyrosine phosphate	(C19610 C00305)&C00002
['2.7.11.1' '2.7.11.9']	R00162	C00002 + C00017 <=> C00008 + C00562	ATP + Protein <=> ADP + Phosphoprotein	(IronSulfurClusters C00305 C19610 C00038 C00175 C00076 C19609 C14818 C00070 C13884 C01413 C06696 Pyrroloquinoline_Quinone)&C00002
['2.7.11.1']	R03632	C00002 + C01609 <=> C00008 + C02729	ATP + Protamine <=> ADP + O-Phosphoprotamine	(IronSulfurClusters C00305 C19610 C00038 C00175 C00076 C19609 C14818 C00070 C13884 C01413 C06696 Pyrroloquinoline_Quinone)&C00002
['2.7.2.1' '2.7.2.15']	R00315	C00002 + C00033 <=> C00008 + C00227	ATP + Acetate <=> ADP + Acetyl phosphate	(C19610 C00305)&C00002
['2.7.2.1' '2.7.2.15']	R01353	C00002 + C00163 <=> C00008 + C02876	ATP + Propanoate <=> ADP + Propanoyl phosphate	(C19610 C00305)&C00002
['2.7.2.11']	R00239	C00002 + C00025 => C00008 + C03287	ATP + L-Glutamate => ADP + L-Glutamyl 5-phosphate	(IronSulfurClusters C00305)&C00002
['2.7.2.8']	R02649	C00002 + C00624 <=> C00008 + C04133	ATP + N-Acetyl-L-glutamate <=> ADP + N-Acetyl-L-glutamate 5-phosphate	(C00038 C00305)&C00002
['2.7.4.1']	R02184	C00002 + C00404 <=> C00008 + C00404	ATP + Polyphosphate <=> ADP + Polyphosphate	(C19610 C00305)&C00002
['2.7.4.25' '2.7.4.14']	R00512	C00002 + C00055 <=> C00008 + C00112	ATP + CMP <=> ADP + CDP	(IronSulfurClusters C00038)&C00002
['2.7.4.25' '2.7.4.14']	R01665	C00002 + C00239 <=> C00008 + C00705	ATP + dCMP <=> ADP + dCDP	(IronSulfurClusters C00038)&C00002
['2.7.4.3' '2.7.4.11']	R01547	C00002 + C00360 <=> C00008 + C00206	ATP + dAMP <=> ADP + dADP	(C00038 C00305 C14818 C00175 C19610)&C00002
['2.7.4.3']	R00127	C00002 + C00020 <=> 2 C00008	ATP + AMP <=> 2 ADP	(C00038 C00305 C14818 C00175 C19610)&C00002
['2.7.4.7']	R04509	C00002 + C04556 <=> C00008 + C04752	ATP + 4-Amino-2-methyl-5-(phosphooxymethyl)pyrimidine <=> ADP + 4-Amino-5-hydroxymethyl-2-methylpyrimidine diphosphate	(C00038 C00305)&C00002
['2.7.4.9' '2.7.4.12']	R02094	C00002 + C00364 <=> C00008 + C00363	ATP + dTMP <=> ADP + dTDP	(C00018 C00038 C00305 Flavins)&C00002
['2.7.4.9' '2.7.4.4']	R02098	C00002 + C00365 <=> C00008 + C01346	ATP + dUMP <=> ADP + dUDP	(C00018 C00038 C00305 Flavins)&C00002
['2.7.6.5']	R00429	C00002 + C00044 <=> C00020 + C04494	ATP + GTP <=> AMP + Guanosine 3'-diphosphate 5'-triphosphate	(C19610 C00305)&C00002
['2.7.7.18' '2.7.7.1']	R00137	C00002 + C00455 <=> C00013 + C00003	ATP + Nicotinamide D-ribonucleotide <=> Diphosphate + NAD+	(C00305 C19610 C00038 C00175 C00076 C19609 C14818 C00070 C13884 C01413 C06696)&NADs&C00002
['2.7.7.18' '2.7.7.1']	R03005	C00002 + C01185 <=> C00013 + C00857	ATP + Nicotinate D-ribonucleotide <=> Diphosphate + Deamino-NAD+	(C00305 C19610 C00038 C00175 C00076 C19609 C14818 C00070 C13884 C01413 C06696)&NADs&C00002
['2.7.7.2']	R00161	C00002 + C00061 <=> C00013 + C00016	ATP + FMN <=> Diphosphate + FAD	(C00305 C19610 C00038 C00175 C00076 C19609 C14818 C00070 C13884 C01413 C06696)&Flavins&C00002
['2.7.7.3']	R03035	C00002 + C01134 <=> C00013 + C00882	ATP + Pantetheine 4'-phosphate <=> Diphosphate + Dephospho-CoA	(C19610 C00305)&C00002
['2.7.7.53']	R00126	C00008 + C00002 <=> C00009 + C01260	ADP + ATP <=> Orthophosphate + P1,P4-Bis(5'-adenosyl)tetraphosphate	(C00305 C19610 C00038 C00175 C00076 C19609 C14818 C00070 C13884 C01413 C06696)&C00002
['2.7.7.53']	R01618	C00224 + C00002 <=> C00059 + C01260	Adenylyl sulfate + ATP <=> Sulfate + P1,P4-Bis(5'-adenosyl)tetraphosphate	(C00305 C19610 C00038 C00175 C00076 C19609 C14818 C00070 C13884 C01413 C06696)&C00002
['2.7.7.6' '2.7.7.19']	R00435	C00002 + C00046 <=> C00013 + C00046	ATP + RNA <=> Diphosphate + RNA	(IronSulfurClusters C00038 C00305)&C00002
['2.7.7.85']	R10342	2 C00002 <=> 2 C00013 + C20565	2 ATP <=> 2 Diphosphate + Cyclic di-3',5'-adenylate	(C00175 C19610 C00305)&C00002
['2.7.7.87']	R10463	C00188 + C00002 + C00288 + C00080 <=> C20641 + C00013 + C00001	L-Threonine + ATP + HCO3- + H+ <=> L-Threonylcarbamoyladenylate + Diphosphate + H2O	(C00305 C19610 C00038 C00175 C00076 C19609 C14818 C00070 C13884 C01413 C06696)&C00002
['2.8.1.6']	R01078	C01909 + C17023 + 2 C00019 + 2 C05359 + 2 C00080 <=> C00120 + 2 C00073 + 2 C05198	Dethiobiotin + Sulfur donor + 2 S-Adenosyl-L-methionine + 2 e- + 2 H+ <=> Biotin + 2 L-Methionine + 2 5'-Deoxyadenosine	(C00018 IronSulfurClusters)&C00019
['3.1.2.30']	R10612	C04348 + C00001 <=> C00149 + C00010	L-Malyl-CoA + H2O <=> (S)-Malate + CoA	(C00175 C19610 C00305 C00076)&C00010
['3.1.3.2' '3.1.3.102']	R00548	C00061 + C00001 <=> C00255 + C00009	FMN + H2O <=> Riboflavin + Orthophosphate	(C00305 C19610 C00038 C00175 C00076 C19609 C14818 C00070 C13884 C01413 C06696)&Flavins
['3.1.3.73']	R11173	C21153 + C00001 <=> C00194 + C00009	Adenosylcobalamin 5'-phosphate + H2O <=> Cobamide coenzyme + Orthophosphate	(C00305 C19610)&Cobalamins
['3.2.1.122' '3.2.1.93']	R00837	C00001 + C00689 <=> C00031 + C00092	H2O + alpha,alpha'-Trehalose 6-phosphate <=> D-Glucose + D-Glucose 6-phosphate	(C00305 C00175 C14818 C19609 C19610)&NADs
['3.2.1.122' '3.2.1.93']	R06113	C00001 + G09795 <=> C00031 + C00092	H2O + Trehalose 6-phosphate <=> D-Glucose + D-Glucose 6-phosphate	(C00305 C00175 C14818 C19609 C19610)&NADs
['3.2.1.122']	R00838	C00001 + C02995 <=> C00031 + C00092	H2O + Maltose 6'-phosphate <=> D-Glucose + D-Glucose 6-phosphate	(C00305 C00175 C14818 C19609 C19610)&NADs
['3.2.1.122']	R06115	C00001 + G10519 <=> C00031 + C00092	H2O + Maltose 6'-phosphate <=> D-Glucose + D-Glucose 6-phosphate	(C00305 C00175 C14818 C19609 C19610)&NADs
['3.2.1.86']	R00839	C04534 + C00001 <=> C00031 + C00092	6-Phospho-beta-D-glucosyl-(1,4)-D-glucose + H2O <=> D-Glucose + D-Glucose 6-phosphate	(C00305 C19610 C00038 C00175 C00076 C19609 C14818 C00070 C13884 C01413 C06696)&NADs
['3.2.1.86']	R05133	C06187 + C00001 <=> C00530 + C01172	Arbutin 6-phosphate + H2O <=> Hydroquinone + beta-D-Glucose 6-phosphate	(C00305 C19610 C00038 C00175 C00076 C19609 C14818 C00070 C13884 C01413 C06696)&NADs
['3.2.1.86']	R05134	C06188 + C00001 <=> C02323 + C01172	Salicin 6-phosphate + H2O <=> Salicyl alcohol + beta-D-Glucose 6-phosphate	(C00305 C19610 C00038 C00175 C00076 C19609 C14818 C00070 C13884 C01413 C06696)&NADs
['3.2.1.86']	R06112	G10518 + C00001 <=> C00031 + C00092	G10518 + H2O <=> D-Glucose + D-Glucose 6-phosphate	(C00305 C19610 C00038 C00175 C00076 C19609 C14818 C00070 C13884 C01413 C06696)&NADs
['3.5.1.16']	R00669	C00437 + C00001 <=> C00033 + C00077	N-Acetylornithine + H2O <=> Acetate + L-Ornithine	(C00305 C19610 C00038 C00175 C00076 C19609 C14818 C00070 C13884 C01413 C06696)&C00051
['3.5.1.16']	R09107	C15532 + C00001 <=> C00033 + C00327	N-Acetyl-L-citrulline + H2O <=> Acetate + L-Citrulline	(C00305 C19610 C00038 C00175 C00076 C19609 C14818 C00070 C13884 C01413 C06696)&C00051
['3.5.2.18']	R07984	C04226 + 2 C00001 <=> C16159 + C00014	6-Oxo-1,4,5,6-tetrahydronicotinate + 2 H2O <=> 2-Formylglutarate + Ammonia	(C14818 C14819)&C00038
['3.5.4.9']	R01655	C00445 + C00001 <=> C00234 + C00080	5,10-Methenyltetrahydrofolate + H2O <=> 10-Formyltetrahydrofolate + H+	(C00038 C00238)&Folates
['3.6.1.22' '3.6.1.9']	R00103	C00003 + C00001 <=> C00020 + C00455	NAD+ + H2O <=> AMP + Nicotinamide D-ribonucleotide	(C00038 C19610 C00305)&NADs
['3.6.1.22']	R11104	C00004 + C00001 <=> C00020 + C21113	NADH + H2O <=> AMP + NMNH	(C00038 C19610 C00305)&NADs
['3.6.1.3' '3.6.1.15' '3.6.4.13' '3.6.4.12' '3.6.3.8' '3.6.3.4' '3.6.3.3' '3.6.3.14' '3.6.1.8' '3.6.1.5' '3.6.3.10' '3.6.3.11' '3.6.3.12' '3.6.3.15' '3.6.3.16' '3.6.3.17' '3.6.3.18' '3.6.3.19' '3.6.3.2' '3.6.3.20' '3.6.3.21' '3.6.3.22' '3.6.3.23' '3.6.3.24' '3.6.3.25' '3.6.3.26' '3.6.3.27' '3.6.3.28' '3.6.3.29' '3.6.3.30' '3.6.3.31' '3.6.3.32' '3.6.3.33' '3.6.3.34' '3.6.3.35' '3.6.3.36' '3.6.3.37…	R00086	C00002 + C00001 <=> C00008 + C00009	ATP + H2O => ADP + Orthophosphate	(IronSulfurClusters C00305 C19610 C00038 C00018 C19609 C00070 C00175 C14818)&C00002
['3.6.1.9' '3.6.1.8']	R00087	C00002 + C00001 <=> C00020 + C00013	ATP + H2O <=> AMP + Diphosphate	(C19610 C00305)&C00002
['3.6.1.9']	R00160	C00016 + C00001 <=> C00020 + C00061	FAD + H2O <=> AMP + FMN	(C19610 C00305)&Flavins
['4.1.1.74' '4.1.1.43']	R01974	C00331 <=> C00637 + C00011	Indolepyruvate <=> Indole-3-acetaldehyde + CO2	(C00305 C19610 C00038 C00175 C00076 C19609 C14818 C00070 C13884 C01413 C06696)&C00068
['4.1.1.8']	R01908	C00313 <=> C00798 + C00011	Oxalyl-CoA <=> Formyl-CoA + CO2	(C00305 C19610 C00038 C00175 C00076 C19609 C14818 C00070 C13884 C01413 C06696)&C00068
['4.1.2.38']	R00027	C01408 <=> 2 C00261	Benzoin <=> 2 Benzaldehyde	(C00305 C19610 C00038 C00175 C00076 C19609 C14818 C00070 C13884 C01413 C06696)&C00068
['4.1.2.42']	R08195	C00820 <=> C00037 + C00084	D-Threonine <=> Glycine + Acetaldehyde	(C00305 C19609 C00175 C19610)&C00018
['4.1.2.42']	R08196	C12317 <=> C00037 + C00084	D-Allothreonine <=> Glycine + Acetaldehyde	(C00305 C19609 C00175 C19610)&C00018
['4.1.3.41']	R09717	C19813 <=> C00037 + C00048	threo-3-Hydroxy-D-aspartate <=> Glycine + Glyoxylate	(C00175 C19610 C00305)&C00018
['4.1.3.41']	R09718	C19838 <=> C00037 + C00048	D-erythro-3-Hydroxyaspartate <=> Glycine + Glyoxylate	(C00175 C19610 C00305)&C00018
['4.1.99.17']	R03472	C03373 + C00019 <=> C04556 + C05198 + C00073 + C00058 + C00237	Aminoimidazole ribotide + S-Adenosyl-L-methionine <=> 4-Amino-2-methyl-5-(phosphooxymethyl)pyrimidine + 5'-Deoxyadenosine + L-Methionine + Formate + CO	(IronSulfurClusters C00305)&C00019
['4.2.1.44']	R02782	C00691 <=> C04287 + C00001	2,4,6/3,5-Pentahydroxycyclohexanone <=> 3D-3,5/4-Trihydroxycyclohexane-1,2-dione + H2O	(C00175 C19610)&C00051
['4.2.3.152']	R10937	C20956 <=> C17691 + C00009	alpha-D-Sedoheptulopyranose 7-phosphate <=> 2-epi-5-epi-Valiolone + Orthophosphate	(C00038 C00175)&NADs
['4.2.3.154']	R11326	C05382 <=> C21281 + C00009 + C00001	Sedoheptulose 7-phosphate <=> Demethyl-4-deoxygadusol + Orthophosphate + H2O	(C00038 C00175)&NADs
['4.2.3.155']	R11327	C05382 <=> C21282 + C00009	Sedoheptulose 7-phosphate <=> 2-epi-Valiolone + Orthophosphate	(C00038 C00175)&NADs
['4.2.3.4']	R03083	C04691 <=> C00944 + C00009	2-Dehydro-3-deoxy-D-arabino-heptonate 7-phosphate <=> 3-Dehydroquinate + Orthophosphate	(C00305 C19610 C00038 C00175 C00076 C19609 C14818 C00070 C13884 C01413 C06696)&NADs
['4.3.1.16']	R05758	C11511 <=> C00036 + C00014	threo-3-Hydroxy-L-aspartate <=> Oxaloacetate + Ammonia	(C19610 C00305 C00076)&C00018
['4.3.1.27']	R09683	C19813 <=> C00036 + C00014	threo-3-Hydroxy-D-aspartate <=> Oxaloacetate + Ammonia	(C00175 C19609 C19610)&C00018
['4.6.1.1']	R00089	C00002 <=> C00575 + C00013	ATP <=> 3',5'-Cyclic AMP + Diphosphate	(C19610 C00076 C00305)&C00002
['5.3.3.2']	R01123	C00129 <=> C00235	Isopentenyl diphosphate <=> Dimethylallyl diphosphate	(NADs C19610 Flavins)&C00305
['6.1.1.10']	R03659	C00002 + C00073 + C01647 <=> C00020 + C00013 + C02430	ATP + L-Methionine + tRNA(Met) <=> AMP + Diphosphate + L-Methionyl-tRNA	(C00038 C00305 Flavins)&C00002
['6.1.1.10']	R04773	C00002 + C05335 + C01647 <=> C00020 + C00013 + C05336	ATP + L-Selenomethionine + tRNA(Met) <=> AMP + Diphosphate + Selenomethionyl-tRNA(Met)	(C00038 C00305 Flavins)&C00002
['6.1.1.11']	R03662	C00002 + C00065 + C01650 <=> C00020 + C00013 + C02553	ATP + L-Serine + tRNA(Ser) <=> AMP + Diphosphate + L-Seryl-tRNA(Ser)	(Molybdopterin&IronSulfurClusters C00038)&C00002
['6.1.1.11']	R08218	C00002 + C00065 + C16636 <=> C00020 + C00013 + C06481	ATP + L-Serine + tRNA(Sec) <=> AMP + Diphosphate + L-Seryl-tRNA(Sec)	(Molybdopterin&IronSulfurClusters C00038)&C00002
['6.1.1.16']	R03650	C00002 + C00097 + C01639 <=> C00020 + C00013 + C03125	ATP + L-Cysteine + tRNA(Cys) <=> AMP + Diphosphate + L-Cysteinyl-tRNA(Cys)	(C00018 C00038)&C00002
['6.1.1.17' '6.1.1.24']	R05578	C01641 + C00025 + C00002 <=> C02987 + C00013 + C00020	tRNA(Glu) + L-Glutamate + ATP <=> L-Glutamyl-tRNA(Glu) + Diphosphate + AMP	(C19610 C00038 C00305)&C00002
['6.1.1.20']	R03660	C00002 + C00079 + C01648 <=> C00020 + C00013 + C03511	ATP + L-Phenylalanine + tRNA(Phe) <=> AMP + Diphosphate + L-Phenylalanyl-tRNA(Phe)	(IronSulfurClusters C00305)&C00002
['6.1.1.5']	R03656	C00002 + C00407 + C01644 <=> C00020 + C00013 + C03127	ATP + L-Isoleucine + tRNA(Ile) <=> AMP + Diphosphate + L-Isoleucyl-tRNA(Ile)	(C00068&C00305 C00038)&C00002
['6.1.1.6']	R03658	C00002 + C00047 + C01646 <=> C00020 + C00013 + C01931	ATP + L-Lysine + tRNA(Lys) <=> AMP + Diphosphate + L-Lysyl-tRNA	(C00305 C00038)&C00002
['6.1.1.9']	R03665	C00002 + C00183 + C01653 <=> C00020 + C00013 + C02554	ATP + L-Valine + tRNA(Val) <=> AMP + Diphosphate + L-Valyl-tRNA(Val)	(IronSulfurClusters C00038)&C00002
['6.1.2.1']	R09588	C00133 + C00256 + C00002 <=> C19694 + C00008 + C00009	D-Alanine + (R)-Lactate + ATP <=> D-Alanyl-(R)-lactate + ADP + Orthophosphate	(C19610 C00305)&C00002
['6.2.1.1' '6.2.1.17']	R00925	C00002 + C00163 + C00010 <=> C00020 + C00013 + C00100	ATP + Propanoate + CoA <=> AMP + Diphosphate + Propanoyl-CoA	(C00305 C19610 C19609 C00076 C00038)&C00002&C00010
['6.2.1.1' '6.2.1.17']	R00926	C05983 + C00010 <=> C00020 + C00100	Propionyladenylate + CoA <=> AMP + Propanoyl-CoA	(C00305 C19610 C19609 C00076 C00038)&C00010
['6.2.1.1' '6.2.1.17']	R01354	C00002 + C00163 <=> C00013 + C05983	ATP + Propanoate <=> Diphosphate + Propionyladenylate	(C00305 C19610 C19609 C00076 C00038)&C00002
['6.2.1.1']	R00235	C00002 + C00033 + C00010 <=> C00020 + C00013 + C00024	ATP + Acetate + CoA <=> AMP + Diphosphate + Acetyl-CoA	(C00305 C19610 C19609 C00076 C00038)&C00002&C00010
['6.2.1.1']	R00236	C05993 + C00010 <=> C00020 + C00024	Acetyl adenylate + CoA <=> AMP + Acetyl-CoA	(C00305 C19610 C19609 C00076 C00038)&C00010
['6.2.1.1']	R00316	C00002 + C00033 <=> C00013 + C05993	ATP + Acetate <=> Diphosphate + Acetyl adenylate	(C00305 C19610 C19609 C00076 C00038)&C00002
['6.2.1.2']	R00389	C00002 + C00060 + C00010 <=> C00020 + C00013 + C00040	ATP + Carboxylate + CoA <=> AMP + Diphosphate + Acyl-CoA	(C19610 C00305)&C00002&C00010
['6.2.1.2']	R01176	C00002 + C00246 + C00010 <=> C00020 + C00013 + C00136	ATP + Butanoic acid + CoA <=> AMP + Diphosphate + Butanoyl-CoA	(C19610 C00305)&C00002&C00010
['6.2.1.26']	R04030	C00002 + C02730 + C00010 <=> C00020 + C00013 + C03160	ATP + 2-Succinylbenzoate + CoA <=> AMP + Diphosphate + 2-Succinylbenzoyl-CoA	(C00305 C19610 C00038 C00175 C00076 C19609 C14818 C00070 C13884 C01413 C06696)&C00002&C00010
['6.2.1.3']	R00390	C00002 + C00347 + C00010 <=> C00020 + C00013 + C00040	ATP + Long-chain carboxylate + CoA <=> AMP + Diphosphate + Acyl-CoA	(C00018 C00305 Flavins)&C00002&C00010
['6.2.1.3']	R01280	C00002 + C00249 + C00010 <=> C00020 + C00154 + C00013	ATP + Hexadecanoic acid + CoA <=> AMP + Palmitoyl-CoA + Diphosphate	(C00018 C00305 Flavins)&C00002&C00010
['6.2.1.39']	R08905	C00002 + C00025 + C00229 <=> C00008 + C00009 + C18006	ATP + L-Glutamate + Acyl-carrier protein <=> ADP + Orthophosphate + gamma-L-Glutamyl-[acp]	(C19610 C00305)&C00002
['6.2.1.39']	R08906	C00002 + C00025 + C18007 <=> C00008 + C00009 + C18008	ATP + L-Glutamate + 4-Aminobutyryl-[acp] <=> ADP + Orthophosphate + 4-(gamma-L-Glutamylamino)butanoyl-[acp]	(C19610 C00305)&C00002
['6.2.1.40']	R09279	C00989 + C00002 + C00010 <=> C11062 + C00020 + C00013	4-Hydroxybutanoic acid + ATP + CoA <=> 4-Hydroxybutyryl-CoA + AMP + Diphosphate	(C19610 C00305)&C00002&C00010
['6.3.1.15']	R10453	C00002 + C12458 + C12468 <=> C00020 + C00013 + C20629	ATP + 3-Dimethylallyl-4-hydroxybenzoate + 3-Amino-4,7-dihydroxycoumarin <=> AMP + Diphosphate + 8-Demethylnovobiocic acid	(C19610 C00305)&C00002
['6.3.1.2']	R00253	C00002 + C00025 + C00014 <=> C00008 + C00009 + C00064	ATP + L-Glutamate + Ammonia <=> ADP + Orthophosphate + L-Glutamine	(C19610 C00305)&C00002
['6.3.2.1']	R02473	C00002 + C00522 + C00099 <=> C00020 + C00013 + C00864	ATP + (R)-Pantoate + beta-Alanine <=> AMP + Diphosphate + Pantothenate	(C00305 C00022 Flavins)&C00002
['6.3.2.10']	R04573	C00002 + C05892 + C00993 <=> C00008 + C00009 + C04702	ATP + UDP-N-acetylmuramoyl-L-alanyl-gamma-D-glutamyl-L-lysine + D-Alanyl-D-alanine <=> ADP + Orthophosphate + UDPMurNAc(oyl-L-Ala-D-gamma-Glu-L-Lys-D-Ala-D-Ala)	(IronSulfurClusters&Flavins C00018 C00305)&C00002
['6.3.2.10']	R04617	C00002 + C04877 + C00993 <=> C00008 + C00009 + C04882	ATP + UDP-N-acetylmuramoyl-L-alanyl-gamma-D-glutamyl-meso-2,6-diaminopimelate + D-Alanyl-D-alanine <=> ADP + Orthophosphate + UDP-N-acetylmuramoyl-L-alanyl-D-glutamyl-6-carboxy-L-lysyl-D-alanyl-D-alanine	(IronSulfurClusters&Flavins C00018 C00305)&C00002
['6.3.2.14']	R07644	6 C00002 + 3 C00196 + 3 C00065 <=> C05821 + 6 C00020 + 6 C00013	6 ATP + 3 2,3-Dihydroxybenzoate + 3 L-Serine <=> Enterochelin + 6 AMP + 6 Diphosphate	(C00305 C01134)&C00002
['6.3.2.2']	R00894	C00002 + C00025 + C00097 <=> C00008 + C00009 + C00669	ATP + L-Glutamate + L-Cysteine <=> ADP + Orthophosphate + gamma-L-Glutamyl-L-cysteine	(C19610 C00305)&C00002
['6.3.2.2']	R10993	C00002 + C00025 + C02356 <=> C00008 + C00009 + C21015	ATP + L-Glutamate + (S)-2-Aminobutanoate <=> ADP + Orthophosphate + gamma-L-Glutamyl-L-2-aminobutyrate	(C19610 C00305)&C00002
['6.3.2.3']	R00497	C00002 + C00669 + C00037 <=> C00008 + C00009 + C00051	ATP + gamma-L-Glutamyl-L-cysteine + Glycine <=> ADP + Orthophosphate + Glutathione	(C19610 C00305)&C00002
['6.3.2.3']	R10994	C00002 + C21015 + C00037 <=> C00008 + C00009 + C21016	ATP + gamma-L-Glutamyl-L-2-aminobutyrate + Glycine <=> ADP + Orthophosphate + Ophthalmate	(C19610 C00305)&C00002
['6.3.2.31']	R09399	C19153 + C00044 + C00025 <=> C19152 + C00035 + C00009	Coenzyme F420-0 + GTP + L-Glutamate <=> Coenzyme F420-1 + GDP + Orthophosphate	(C19610 C00305)&C00238
['6.3.2.33']	R09594	C00002 + C01217 + C00025 <=> C00008 + C00009 + C18802	ATP + 5,6,7,8-Tetrahydromethanopterin + L-Glutamate <=> ADP + Orthophosphate + Tetrahydrosarcinapterin	(C19610 C00305)&C00002
['6.3.2.34']	R09400	C19152 + C00044 + C00025 <=> C00876 + C00035 + C00009	Coenzyme F420-1 + GTP + L-Glutamate <=> Coenzyme F420 + GDP + Orthophosphate	(C19610 C00305)&C00238&Flavins
['6.3.2.4']	R01150	C00002 + 2 C00133 <=> C00008 + C00009 + C00993	ATP + 2 D-Alanine <=> ADP + Orthophosphate + D-Alanyl-D-alanine	(C19610 C00305 Flavins)&C00002
['6.3.2.47']	R10941	C00002 + C20967 + C00183 <=> C00008 + C00009 + C20965	ATP + N(beta)-Epoxysuccinamoyl-DAP + L-Valine <=> ADP + Orthophosphate + N(beta)-Epoxysuccinamoyl-DAP-Val	(C19610 C00305)&C00002
['6.3.2.47']	R10942	C00002 + C20966 + C00183 <=> C00008 + C00009 + C20962	ATP + 3-{[(2E)-4-Amino-4-oxobut-2-enoyl]amino}-L-alanine + L-Valine <=> ADP + Orthophosphate + Dapdiamide A	(C19610 C00305)&C00002
['6.3.2.47']	R10943	C00002 + C20966 + C00407 <=> C00008 + C00009 + C20963	ATP + 3-{[(2E)-4-Amino-4-oxobut-2-enoyl]amino}-L-alanine + L-Isoleucine <=> ADP + Orthophosphate + Dapdiamide B	(C19610 C00305)&C00002
['6.3.2.47']	R10944	C00002 + C20966 + C00123 <=> C00008 + C00009 + C20964	ATP + 3-{[(2E)-4-Amino-4-oxobut-2-enoyl]amino}-L-alanine + L-Leucine <=> ADP + Orthophosphate + Dapdiamide C	(C19610 C00305)&C00002
['6.3.2.48']	R11085	C00002 + C00062 + C00151 <=> C00008 + C00009 + C21099	ATP + L-Arginine + L-Amino acid <=> ADP + Orthophosphate + L-Arginyl-L-amino acid	(C00175 C19610 C00305)&C00002
['6.3.2.8']	R03193	C00002 + C01050 + C00041 <=> C00008 + C00009 + C01212	ATP + UDP-N-acetylmuramate + L-Alanine <=> ADP + Orthophosphate + UDP-N-acetylmuramoyl-L-alanine	(C19610 C00305 Flavins)&C00002
['6.3.3.2']	R02301	C00002 + C03479 + C00080 <=> C00008 + C00009 + C00445	ATP + Folinic acid + H+ <=> ADP + Orthophosphate + 5,10-Methenyltetrahydrofolate	(C00305 C14818 C19610 C00070 C00076 C00175 C00038)&Folates&C00002
['6.3.3.5']	R10470	C20651 + C00002 + C00001 <=> C08057 + C00011 + C00014 + C00008 + C00009	O-Ureido-D-serine + ATP + H2O <=> Cycloserine + CO2 + Ammonia + ADP + Orthophosphate	(C19610 C00305)&C00002
['6.3.4.13']	R04144	C00002 + C03090 + C00037 <=> C00008 + C00009 + C03838	ATP + 5-Phosphoribosylamine + Glycine <=> ADP + Orthophosphate + 5'-Phosphoribosylglycinamide	(C19610 C00305)&C00002
['6.3.4.15' '6.2.1.11']	R01074	C00002 + C00120 <=> C00013 + C05921	ATP + Biotin <=> Diphosphate + Biotinyl-5'-AMP	(C01342 C00238)&C00002
['6.3.4.15']	R04562	C00002 + C00120 + C04735 <=> C00020 + C00013 + C04681	ATP + Biotin + Apo-[acetyl-CoA:carbon-dioxide ligase (ADP-forming)] <=> AMP + Diphosphate + [Acetyl-CoA:carbon-dioxide ligase (ADP-forming)]	(C01342 C00238)&C00002
['6.3.4.19']	R09597	C19722 + C00047 + C00002 <=> C19723 + C00020 + C00013 + C00001	[tRNA(Ile2)]-cytidine34 + L-Lysine + ATP <=> [tRNA(Ile2)]-lysidine34 + AMP + Diphosphate + H2O	(C00038 C00305)&C00002
['6.3.4.23']	R06975	C00058 + C00002 + C04677 <=> C00008 + C00009 + C04734	Formate + ATP + 1-(5'-Phosphoribosyl)-5-amino-4-imidazolecarboxamide <=> ADP + Orthophosphate + 1-(5'-Phosphoribosyl)-5-formamido-4-imidazolecarboxamide	(C19610 C00305)&C00002
['6.3.4.24']	R10902	C00002 + C00483 + C00025 <=> C00008 + C00009 + C20926	ATP + Tyramine + L-Glutamate <=> ADP + Orthophosphate + gamma-Glutamyltyramine	(C19610 C00305)&C00002
['6.3.5.2']	R01230	C00002 + C00655 + C00014 <=> C00020 + C00013 + C00144	ATP + Xanthosine 5'-phosphate + Ammonia <=> AMP + Diphosphate + GMP	(C00038 C00238)&C00002
['6.3.5.2']	R01231	C00002 + C00655 + C00064 + C00001 <=> C00020 + C00013 + C00144 + C00025	ATP + Xanthosine 5'-phosphate + L-Glutamine + H2O <=> AMP + Diphosphate + GMP + L-Glutamate	(C00038 C00238)&C00002
['6.3.5.2']	R08244	C16618 + C00002 + C00064 + C00001 <=> C16619 + C00020 + C00013 + C00025	6-Thioxanthine 5'-monophosphate + ATP + L-Glutamine + H2O <=> 6-Thioguanosine monophosphate + AMP + Diphosphate + L-Glutamate	(C00038 C00238)&C00002
['6.3.5.3']	R04463	C00002 + C04376 + C00064 + C00001 <=> C00008 + C00009 + C04640 + C00025	ATP + 5'-Phosphoribosyl-N-formylglycinamide + L-Glutamine + H2O <=> ADP + Orthophosphate + 2-(Formamido)-N1-(5'-phosphoribosyl)acetamidine + L-Glutamate	(IronSulfurClusters C00305)&C00002
['6.3.5.5' '2.7.2.2']	R01395	C00002 + C01563 <=> C00008 + C00169	ATP + Carbamate <=> ADP + Carbamoyl phosphate	(C19610 C00305)&C00002
['6.3.5.5']	R00575	2 C00002 + C00064 + C00288 + C00001 <=> 2 C00008 + C00009 + C00025 + C00169	2 ATP + L-Glutamine + HCO3- + H2O <=> 2 ADP + Orthophosphate + L-Glutamate + Carbamoyl phosphate	(C19610 C00305)&C00002
['6.3.5.5']	R07641	2 C00002 + C00288 + C00014 <=> 2 C00008 + C00009 + C00169	2 ATP + HCO3- + Ammonia <=> 2 ADP + Orthophosphate + Carbamoyl phosphate	(C19610 C00305)&C00002
['6.3.5.5']	R10948	C00002 + C00288 <=> C00008 + C20969	ATP + HCO3- <=> ADP + Carboxyphosphate	(C19610 C00305)&C00002
['6.4.1.1']	R00344	C00002 + C00022 + C00288 <=> C00008 + C00009 + C00036	ATP + Pyruvate + HCO3- <=> ADP + Orthophosphate + Oxaloacetate	(C00175 C19610 C00305 C00120)&C00002
['6.4.1.3']	R01859	C00002 + C00100 + C00288 <=> C00008 + C00009 + C00683	ATP + Propanoyl-CoA + HCO3- <=> ADP + Orthophosphate + (S)-Methylmalonyl-CoA	(C00305 C19610 C00038 C00175 C00076 C19609 C14818 C00070 C13884 C01413 C06696)&C00120&C00002
['6.4.1.3']	R08924	C00002 + C00288 + C00136 + C00080 <=> C00008 + C00009 + C18026	ATP + HCO3- + Butanoyl-CoA + H+ <=> ADP + Orthophosphate + (2S)-Ethylmalonyl-CoA	(C00305 C19610 C00038 C00175 C00076 C19609 C14818 C00070 C13884 C01413 C06696)&C00120&C00002
['6.4.1.6']	R05735	C00207 + C00011 + C00002 + 2 C00001 <=> C00164 + C00020 + 2 C00009	Acetone + CO2 + ATP + 2 H2O <=> Acetoacetate + AMP + 2 Orthophosphate	(C14818 C14819)&C00002&C00038&C00305
['6.4.1.7']	R08201	C00002 + C00026 + C00288 <=> C00008 + C00009 + C05379	ATP + 2-Oxoglutarate + HCO3- <=> ADP + Orthophosphate + Oxalosuccinate	(C00175 C19610 C00305)&C00002
['6.4.1.8']	R05453	2 C00002 + C07113 + C00288 + C00001 + C00080 <=> 2 C00008 + 2 C00009 + C07114	2 ATP + Acetophenone + HCO3- + H2O + H+ <=> 2 ADP + 2 Orthophosphate + 3-Oxo-3-phenylpropanoate	(C19610 C00305)&C00002
['6.5.1.6' '6.5.1.2']	R00382	C00003 + C00039 + C02128 <=> C00020 + C00455 + C00039	NAD+ + DNA(n) + 5'-Phospho-DNA(m) <=> AMP + Nicotinamide D-ribonucleotide + DNA(n+m)	(C00305 C19610 Molybdopterin&IronSulfurClusters)&NADs
['6.5.1.7' '6.5.1.6' '6.5.1.1']	R00381	C00002 + C00039 + C02128 <=> C00020 + C00013 + C00039	ATP + DNA(n) + 5'-Phospho-DNA(m) <=> AMP + Diphosphate + DNA(n+m)	(C00305 C19610 C00038 C00175 C00076 C19609 C14818 C00070 C13884 C01413 C06696)&C00002
['1.12.1.5' '1.12.1.2']	R00700	C00282 + C00003 <=> C00004 + C00080	Hydrogen + NAD+ <=> NADH + H+	C14818&C19609 C14819&C19609 Flavins&NADs&IronSulfurClusters C19609&NADs&IronSulfurClusters C00018&NADs
['1.12.1.5' '1.12.1.3']	R07181	C00282 + C00006 <=> C00005 + C00080	Hydrogen + NADP+ <=> NADPH + H+	Flavins&IronSulfurClusters&NADs C19609&IronSulfurClusters&NADs Molybdopterin&IronSulfurClusters&NADs C14818&C19609 C14819&C19609
['1.18.1.3' '1.18.1.1' '1.18.1.4']	R02000	2 C00340 + C00003 + C00080 <=> 2 C00435 + C00004	2 Reduced rubredoxin + NAD+ + H+ <=> 2 Oxidized rubredoxin + NADH	C00305&Flavins&NADs IronSulfurClusters&Flavins&NADs Molybdopterin&IronSulfurClusters&NADs
['1.8.1.2']	R00858	C00283 + 3 C00006 + 3 C00001 <=> C00094 + 3 C00005 + 3 C00080	Hydrogen sulfide + 3 NADP+ + 3 H2O <=> Sulfite + 3 NADPH + 3 H+	C00748&IronSulfurClusters&NADs Flavins&NADs Molybdopterin&IronSulfurClusters&NADs Flavins&NADs
['3.1.4.4']	R01310	C00157 + C00001 <=> C00416 + C00114	Phosphatidylcholine + H2O <=> Phosphatidate + Choline	C14818 C00038&C14818 C19610&C14818 C14818&C14819 C00038&C14819 C19610&C14819
['3.1.4.4']	R02051	C00350 + C00001 <=> C00189 + C00416	Phosphatidylethanolamine + H2O <=> Ethanolamine + Phosphatidate	C14818 C00038&C14818 C19610&C14818 C14818&C14819 C00038&C14819 C19610&C14819
['3.1.4.4']	R07385	C04756 + C00001 <=> C15647 + C00189	O-1-Alk-1-enyl-2-acyl-sn-glycero-3-phosphoethanolamine + H2O <=> 2-Acyl-1-(1-alkenyl)-sn-glycero-3-phosphate + Ethanolamine	C14818 C00038&C14818 C19610&C14818 C14818&C14819 C00038&C14819 C19610&C14819
['3.2.1.23']	R01100	C00243 + C00001 <=> C00031 + C00124	Lactose + H2O <=> D-Glucose + D-Galactose	C00305&C01330 C14818&C01330 C14819&C01330 C19610&C01330 C00305&C00238 C14818&C00238 C14819&C00238 C19610&C00238 C00018
['3.2.1.23']	R01105	C05796 + C00001 <=> C00124 + C05796	Galactan + H2O <=> D-Galactose + Galactan	C00305&C01330 C14818&C01330 C14819&C01330 C19610&C01330 C00305&C00238 C14818&C00238 C14819&C00238 C19610&C00238 C00018
['3.2.1.23']	R01678	C00243 + C00001 <=> C00267 + C00124	Lactose + H2O <=> alpha-D-Glucose + D-Galactose	C00305&C01330 C14818&C01330 C14819&C01330 C19610&C01330 C00305&C00238 C14818&C00238 C14819&C00238 C19610&C00238 C00018
['3.2.1.23']	R03355	C01290 + C00001 <=> C01190 + C00124	beta-D-Galactosyl-(1->4)-beta-D-glucosyl-(1<->1)-ceramide + H2O <=> beta-D-Glucosyl-(1<->1)-ceramide + D-Galactose	C00305&C01330 C14818&C01330 C14819&C01330 C19610&C01330 C00305&C00238 C14818&C00238 C14819&C00238 C19610&C00238 C00018
['3.2.1.23']	R04633	C04911 + C00001 <=> C04884 + C00124	D-Galactosyl-N-acetyl-D-galactosaminyl-(N-acetylneuraminyl)-D-galactosyl-D-glucosylceramide + H2O <=> N-Acetyl-D-galactosaminyl-(N-acetylneuraminyl)-D-galactosyl-D-glucosylceramide + D-Galactose	C00305&C01330 C14818&C01330 C14819&C01330 C19610&C01330 C00305&C00238 C14818&C00238 C14819&C00238 C19610&C00238 C00018
['3.2.1.23']	R04783	C05403 + C00001 <=> C05394 + C00221	3-Ketolactose + H2O <=> 3-Keto-beta-D-galactose + beta-D-Glucose	C00305&C01330 C14818&C01330 C14819&C01330 C19610&C01330 C00305&C00238 C14818&C00238 C14819&C00238 C19610&C00238 C00018
['3.2.1.23']	R05112	C06136 + C00001 <=> C06135 + C00124	GA1 + H2O <=> GA2 + D-Galactose	C00305&C01330 C14818&C01330 C14819&C01330 C19610&C01330 C00305&C00238 C14818&C00238 C14819&C00238 C19610&C00238 C00018
['3.2.1.23']	R05994	G00124 + C00001 <=> G00123 + C00124	GA1 + H2O <=> GA2 + D-Galactose	C00305&C01330 C14818&C01330 C14819&C01330 C19610&C01330 C00305&C00238 C14818&C00238 C14819&C00238 C19610&C00238 C00018
['3.2.1.23']	R06010	G00110 + C00001 <=> G00109 + C00124	GM1 + H2O <=> GM2 + D-Galactose	C00305&C01330 C14818&C01330 C14819&C01330 C19610&C01330 C00305&C00238 C14818&C00238 C14819&C00238 C19610&C00238 C00018
['3.2.1.23']	R06098	G10504 + C00001 <=> C00267 + C00124	Lactose + H2O <=> alpha-D-Glucose + D-Galactose	C00305&C01330 C14818&C01330 C14819&C01330 C19610&C01330 C00305&C00238 C14818&C00238 C14819&C00238 C19610&C00238 C00018
['3.2.1.23']	R06099	G00092 + C00001 <=> G10238 + C00124	Lactosylceramide + H2O <=> Glucocerebroside + D-Galactose	C00305&C01330 C14818&C01330 C14819&C01330 C19610&C01330 C00305&C00238 C14818&C00238 C14819&C00238 C19610&C00238 C00018
['3.2.1.23']	R06114	G10504 + C00001 <=> C00031 + C00124	Lactose + H2O <=> D-Glucose + D-Galactose	C00305&C01330 C14818&C01330 C14819&C01330 C19610&C01330 C00305&C00238 C14818&C00238 C14819&C00238 C19610&C00238 C00018
['3.2.1.23']	R06144	G10531 + C00001 <=> C05394 + C00221	3-Ketolactose + H2O <=> 3-Keto-beta-D-galactose + beta-D-Glucose	C00305&C01330 C14818&C01330 C14819&C01330 C19610&C01330 C00305&C00238 C14818&C00238 C14819&C00238 C19610&C00238 C00018
['3.2.1.23']	R06202	G10534 + C00001 <=> C00124 + G10534	G10534(n+1) + H2O <=> D-Galactose + G10534(n)	C00305&C01330 C14818&C01330 C14819&C01330 C19610&C01330 C00305&C00238 C14818&C00238 C14819&C00238 C19610&C00238 C00018
['3.2.1.23']	R07807	G01977 + C00001 <=> G13073 + C00124	G01977 + H2O <=> G13073 + D-Galactose	C00305&C01330 C14818&C01330 C14819&C01330 C19610&C01330 C00305&C00238 C14818&C00238 C14819&C00238 C19610&C00238 C00018
['4.2.1.10']	R03084	C00944 <=> C02637 + C00001	3-Dehydroquinate <=> 3-Dehydroshikimate + H2O	C00175&NADs C00038&NADs C00305
['1.1.5.5']	R09479	C00469 + C00399 <=> C00084 + C00390	Ethanol + Ubiquinone <=> Acetaldehyde + Ubiquinol	Pyrroloquinoline_Quinone&C00076&Hemes Hemes&Quinones
['1.3.5.6']	R07511	C15857 + 2 C15602 <=> C15858 + 2 C15603	9,9'-dicis-zeta-Carotene + 2 Quinone <=> 7,9,7',9'-tetracis-Lycopene + 2 Hydroquinone	NADs&Flavins Other_quinones C15494
['1.3.5.6']	R09656	C15857 + C15602 <=> C19759 + C15603	9,9'-dicis-zeta-Carotene + Quinone <=> 7,9,9'-tricis-Neurosporene + Hydroquinone	NADs&Flavins Other_quinones C15494
['1.3.5.6']	R09658	C19759 + C15602 <=> C15858 + C15603	7,9,9'-tricis-Neurosporene + Quinone <=> 7,9,7',9'-tetracis-Lycopene + Hydroquinone	NADs&Flavins Other_quinones C15494
['1.7.2.5']	R00294	2 C00533 + 2 C00126 + 2 C00080 <=> C00887 + 2 C00125 + C00001	2 Nitric oxide + 2 Ferrocytochrome c + 2 H+ <=> Nitrous oxide + 2 Ferricytochrome c + H2O	C00070&Hemes C14818 C14819
['1.7.99.1']	R00284	C00028 + C00014 + C00001 <=> C00192 + C00030	Acceptor + Ammonia + H2O <=> Hydroxylamine + Reduced acceptor	Other_clusters&IronSulfurClusters Hemes
['2.2.1.6' '4.1.1.1' '1.2.4.1']	R00014	C00022 + C00068 <=> C05125 + C00011	Pyruvate + Thiamin diphosphate <=> 2-(alpha-Hydroxyethyl)thiamine diphosphate + CO2	C00068&C00305 Molybdopterin&IronSulfurClusters Flavins&C00068 C00068&C16241
['2.2.1.6']	R00006	C00900 + C00011 <=> 2 C00022	2-Acetolactate + CO2 <=> 2 Pyruvate	C00068&C00305 Molybdopterin&IronSulfurClusters
['2.2.1.6']	R00226	C06010 + C00011 <=> 2 C00022	(S)-2-Acetolactate + CO2 <=> 2 Pyruvate	C00068&C00305 Molybdopterin&IronSulfurClusters
['2.2.1.6']	R03050	C00900 + C00068 <=> C05125 + C00022	2-Acetolactate + Thiamin diphosphate <=> 2-(alpha-Hydroxyethyl)thiamine diphosphate + Pyruvate	C00068&C00305 Molybdopterin&IronSulfurClusters
['2.2.1.6']	R04672	C06010 + C00068 <=> C05125 + C00022	(S)-2-Acetolactate + Thiamin diphosphate <=> 2-(alpha-Hydroxyethyl)thiamine diphosphate + Pyruvate	C00068&C00305 Molybdopterin&IronSulfurClusters
['2.2.1.6']	R04673	C00109 + C05125 <=> C06006 + C00068	2-Oxobutanoate + 2-(alpha-Hydroxyethyl)thiamine diphosphate <=> (S)-2-Aceto-2-hydroxybutanoate + Thiamin diphosphate	C00068&C00305 Molybdopterin&IronSulfurClusters
['2.2.1.6']	R08648	C00022 + C00109 <=> C06006 + C00011	Pyruvate + 2-Oxobutanoate <=> (S)-2-Aceto-2-hydroxybutanoate + CO2	C00068&C00305 Molybdopterin&IronSulfurClusters
['2.2.1.7']	R05636	C00022 + C00118 <=> C11437 + C00011	Pyruvate + D-Glyceraldehyde 3-phosphate <=> 1-Deoxy-D-xylulose 5-phosphate + CO2	IronSulfurClusters C00068&C00305 Flavins
['2.8.1.4' '2.8.1.11']	R07461	C15812 + C15813 + C00030 <=> C00020 + C15814 + C15811 + C00028	[Enzyme]-S-sulfanylcysteine + Adenylyl-[sulfur-carrier protein] + Reduced acceptor <=> AMP + Thiocarboxy-[sulfur-carrier protein] + [Enzyme]-cysteine + Acceptor	C00018 IronSulfurClusters&C00305
['2.8.1.4']	R03923	C00097 + C02342 <=> C00065 + C04161	L-Cysteine + 'Activated' tRNA <=> L-Serine + tRNA containing a thionucleotide	C00018 IronSulfurClusters&C00305
['4.2.2.9' '4.2.2.2']	R02361	C00470 <=> C06118 + C00470	Pectate <=> 4-(4-Deoxy-alpha-D-gluc-4-enuronosyl)-D-galacturonate + Pectate	C00076 C19610&C19609&C00070
['4.2.2.9' '4.2.2.2']	R06240	G10506 <=> G10113 + G10506	Pectic acid(n+2) <=> G10113 + Pectic acid(n)	C00076 C19610&C19609&C00070
['5.3.1.9' '5.1.3.15']	R02739	C00668 <=> C01172	alpha-D-Glucose 6-phosphate <=> beta-D-Glucose 6-phosphate	C00068&C00305 C00038 C14818 C14819
['5.3.1.9']	R00771	C00092 <=> C00085	D-Glucose 6-phosphate <=> D-Fructose 6-phosphate	C00068&C00305 C00038 C14818 C14819
['5.3.1.9']	R02740	C00668 <=> C05345	alpha-D-Glucose 6-phosphate <=> beta-D-Fructose 6-phosphate	C00068&C00305 C00038 C14818 C14819
['5.3.1.9']	R03321	C01172 <=> C05345	beta-D-Glucose 6-phosphate <=> beta-D-Fructose 6-phosphate	C00068&C00305 C00038 C14818 C14819
['1.1.1.10']	R01904	C00379 + C00006 <=> C00312 + C00005 + C00080	Xylitol + NADP+ <=> L-Xylulose + NADPH + H+	NADs
['1.1.1.100']	R02767	C01271 + C00006 <=> C00685 + C00005 + C00080	(3R)-3-Hydroxyacyl-[acyl-carrier protein] + NADP+ <=> 3-Oxoacyl-[acyl-carrier protein] + NADPH + H+	NADs
['1.1.1.100']	R04533	C04618 + C00006 <=> C05744 + C00005 + C00080	(3R)-3-Hydroxybutanoyl-[acyl-carrier protein] + NADP+ <=> Acetoacetyl-[acp] + NADPH + H+	NADs
['1.1.1.100']	R04534	C04619 + C00006 <=> C05753 + C00005	(3R)-3-Hydroxydecanoyl-[acyl-carrier protein] + NADP+ <=> 3-Oxodecanoyl-[acp] + NADPH	NADs
['1.1.1.100']	R04536	C04620 + C00006 <=> C05750 + C00005 + C00080	(3R)-3-Hydroxyoctanoyl-[acyl-carrier protein] + NADP+ <=> 3-Oxooctanoyl-[acp] + NADPH + H+	NADs
['1.1.1.100']	R04543	C04633 + C00006 <=> C05762 + C00005 + C00080	(3R)-3-Hydroxypalmitoyl-[acyl-carrier protein] + NADP+ <=> 3-Oxohexadecanoyl-[acp] + NADPH + H+	NADs
['1.1.1.100']	R04566	C04688 + C00006 <=> C05759 + C00005 + C00080	(3R)-3-Hydroxytetradecanoyl-[acyl-carrier protein] + NADP+ <=> 3-Oxotetradecanoyl-[acp] + NADPH + H+	NADs
['1.1.1.100']	R04953	C05747 + C00006 <=> C05746 + C00005 + C00080	(R)-3-Hydroxyhexanoyl-[acp] + NADP+ <=> 3-Oxohexanoyl-[acp] + NADPH + H+	NADs
['1.1.1.100']	R04964	C05757 + C00006 <=> C05756 + C00005 + C00080	(R)-3-Hydroxydodecanoyl-[acp] + NADP+ <=> 3-Oxododecanoyl-[acp] + NADPH + H+	NADs
['1.1.1.100']	R07763	C16219 + C00005 + C00080 <=> C16220 + C00006	3-Oxostearoyl-[acp] + NADPH + H+ <=> (R)-3-Hydroxyoctadecanoyl-[acp] + NADP+	NADs
['1.1.1.100']	R10116	C20372 + C00005 + C00080 <=> C20373 + C00006	3-Ketoglutaryl-[acp] methyl ester + NADPH + H+ <=> 3-Hydroxyglutaryl-[acp] methyl ester + NADP+	NADs
['1.1.1.100']	R10120	C20376 + C00005 + C00080 <=> C20377 + C00006	3-Ketopimeloyl-[acp] methyl ester + NADPH + H+ <=> 3-Hydroxypimeloyl-[acp] methyl ester + NADP+	NADs
['1.1.1.102']	R02978	C00836 + C00006 <=> C02934 + C00005 + C00080	Sphinganine + NADP+ <=> 3-Dehydrosphinganine + NADPH + H+	NADs
['1.1.1.104']	R03290	C01157 + C00003 <=> C01877 + C00004 + C00080	Hydroxyproline + NAD+ <=> 4-Oxoproline + NADH + H+	NADs
['1.1.1.104']	R03292	C01157 + C00006 <=> C01877 + C00005 + C00080	Hydroxyproline + NADP+ <=> 4-Oxoproline + NADPH + H+	NADs
['1.1.1.106']	R02471	C00522 + C00003 <=> C01053 + C00004 + C00080	(R)-Pantoate + NAD+ <=> (R)-4-Dehydropantoate + NADH + H+	NADs
['1.1.1.107']	R01707	C00250 + C00003 <=> C00971 + C00004 + C00080	Pyridoxal + NAD+ <=> 4-Pyridoxolactone + NADH + H+	NADs
['1.1.1.108']	R02395	C00487 + C00003 <=> C02636 + C00004 + C00080	Carnitine + NAD+ <=> 3-Dehydrocarnitine + NADH + H+	NADs
['1.1.1.11']	R05604	C01904 + C00003 <=> C00310 + C00004 + C00080	D-Arabitol + NAD+ <=> D-Xylulose + NADH + H+	NADs
['1.1.1.110']	R01971	C02043 + C00003 <=> C00331 + C00004 + C00080	Indolelactate + NAD+ <=> Indolepyruvate + NADH + H+	NADs
['1.1.1.111']	R04185	C03817 + C00003 <=> C03277 + C00004 + C00080	(S)-3-(Imidazol-5-yl)lactate + NAD+ <=> Imidazol-5-yl-pyruvate + NADH + H+	NADs
['1.1.1.111']	R04186	C03817 + C00006 <=> C03277 + C00005 + C00080	(S)-3-(Imidazol-5-yl)lactate + NADP+ <=> Imidazol-5-yl-pyruvate + NADPH + H+	NADs
['1.1.1.112']	R03582	C01710 + C00003 <=> C01504 + C00004 + C00080	Indan-1-ol + NAD+ <=> Indanone + NADH + H+	NADs
['1.1.1.112']	R03583	C01710 + C00006 <=> C01504 + C00005 + C00080	Indan-1-ol + NADP+ <=> Indanone + NADPH + H+	NADs
['1.1.1.113']	R03586	C01510 + C00006 <=> C02994 + C00005 + C00080	L-Xylose + NADP+ <=> L-Xylono-1,4-lactone + NADPH + H+	NADs
['1.1.1.114']	R03577	C01569 + C00003 <=> C01488 + C00004 + C00080	D-Apiitol + NAD+ <=> D-Apiose + NADH + H+	NADs
['1.1.1.115']	R01079	C00121 + C00006 + C00001 <=> C01685 + C00005 + C00080	D-Ribose + NADP+ + H2O <=> D-Ribonate + NADPH + H+	NADs
['1.1.1.117']	R01574	C00216 + C00003 <=> C00652 + C00004 + C00080	D-Arabinose + NAD+ <=> D-Arabinono-1,4-lactone + NADH + H+	NADs
['1.1.1.117']	R01575	C00216 + C00006 <=> C00652 + C00005 + C00080	D-Arabinose + NADP+ <=> D-Arabinono-1,4-lactone + NADPH + H+	NADs
['1.1.1.118' '1.1.1.121']	R00300	C00031 + C00003 <=> C00198 + C00004 + C00080	D-Glucose + NAD+ <=> D-Glucono-1,5-lactone + NADH + H+	NADs
['1.1.1.119']	R00301	C00031 + C00006 <=> C03107 + C00005 + C00080	D-Glucose + NADP+ <=> D-Glucono-1,4-lactone + NADPH + H+	NADs
['1.1.1.12']	R01903	C00532 + C00003 <=> C00312 + C00004 + C00080	L-Arabitol + NAD+ <=> L-Xylulose + NADH + H+	NADs
['1.1.1.120' '1.1.1.48']	R01097	C00124 + C00006 <=> C03383 + C00005 + C00080	D-Galactose + NADP+ <=> D-Galactono-1,4-lactone + NADPH + H+	C00038&NADs
['1.1.1.121' '1.1.1.175']	R01429	C00181 + C00003 <=> C02266 + C00004 + C00080	D-Xylose + NAD+ <=> D-Xylonolactone + NADH + H+	NADs
['1.1.1.121']	R02847	C00737 + C00003 <=> C16830 + C00004 + C00080	D-Aldose + NAD+ <=> D-Aldonolactone + NADH + H+	NADs
['1.1.1.122' '1.1.1.316']	R07675	C01825 + C00003 <=> C01115 + C00004 + C00080	L-Galactose + NAD+ <=> L-Galactono-1,4-lactone + NADH + H+	NADs
['1.1.1.122']	R07148	C02143 + C00003 <=> C16581 + C00004 + C00080	D-threo-Aldose + NAD+ <=> D-threo-Aldono-1,5-lactone + NADH + H+	NADs
['1.1.1.122']	R08926	C01019 + C00003 <=> C18028 + C00004 + C00080	6-Deoxy-L-galactose + NAD+ <=> L-Fucono-1,5-lactone + NADH + H+	NADs
['1.1.1.123']	R01694	C00247 + C00006 <=> C00273 + C00005 + C00080	L-Sorbose + NADP+ <=> 5-Dehydro-D-fructose + NADPH + H+	NADs
['1.1.1.124']	R00871	C10906 + C00006 <=> C00273 + C00005 + C00080	D-Fructose + NADP+ <=> 5-Dehydro-D-fructose + NADPH + H+	NADs
['1.1.1.124']	R08651	C00095 + C00006 <=> C00273 + C00005 + C00080	D-Fructose + NADP+ <=> 5-Dehydro-D-fructose + NADPH + H+	NADs
['1.1.1.125' '1.1.1.127']	R01542	C00204 + C00003 <=> C04349 + C00004 + C00080	2-Dehydro-3-deoxy-D-gluconate + NAD+ <=> (4S)-4,6-Dihydroxy-2,5-dioxohexanoate + NADH + H+	NADs
['1.1.1.125']	R04049	C02782 + C00003 <=> C03926 + C00004 + C00080	2-Deoxy-D-gluconate + NAD+ <=> 3-Dehydro-2-deoxy-D-gluconate + NADH + H+	NADs
['1.1.1.126']	R01543	C00204 + C00006 <=> C04471 + C00005 + C00080	2-Dehydro-3-deoxy-D-gluconate + NADP+ <=> (4S,5S)-4,5-Dihydroxy-2,6-dioxohexanoate + NADPH + H+	NADs
['1.1.1.129']	R03733	C01620 + C00003 <=> C03064 + C00004 + C00080	Threonate + NAD+ <=> 3-Dehydro-L-threonate + NADH + H+	NADs
['1.1.1.13']	R02441	C00532 + C00003 <=> C00508 + C00004 + C00080	L-Arabitol + NAD+ <=> L-Ribulose + NADH + H+	NADs
['1.1.1.130']	R02637	C00618 + C00003 <=> C04575 + C00004 + C00080	3-Dehydro-L-gulonate + NAD+ <=> (4R,5S)-4,5,6-Trihydroxy-2,3-dioxohexanoate + NADH + H+	NADs
['1.1.1.130']	R02639	C00618 + C00006 <=> C04575 + C00005 + C00080	3-Dehydro-L-gulonate + NADP+ <=> (4R,5S)-4,5,6-Trihydroxy-2,3-dioxohexanoate + NADPH + H+	NADs
['1.1.1.131']	R02455	C00514 + C00003 <=> C02024 + C00004 + C00080	D-Mannonate + NAD+ <=> D-Mannuronate + NADH + H+	NADs
['1.1.1.131']	R02456	C00514 + C00006 <=> C02024 + C00005 + C00080	D-Mannonate + NADP+ <=> D-Mannuronate + NADPH + H+	NADs
['1.1.1.132']	R00880	C00096 + C00001 + 2 C00003 <=> C00976 + 2 C00004 + 2 C00080	GDP-mannose + H2O + 2 NAD+ <=> GDP-D-mannuronate + 2 NADH + 2 H+	NADs
['1.1.1.133']	R02777	C03319 + C00006 <=> C00688 + C00005 + C00080	dTDP-L-rhamnose + NADP+ <=> dTDP-4-dehydro-beta-L-rhamnose + NADPH + H+	C00305&NADs
['1.1.1.134' '1.1.1.344']	R02776	C03187 + C00006 <=> C00688 + C00005 + C00080	dTDP-6-deoxy-beta-L-talose + NADP+ <=> dTDP-4-dehydro-beta-L-rhamnose + NADPH + H+	NADs
['1.1.1.135' '1.1.1.187']	R03396	C02977 + C00003 <=> C01222 + C00004 + C00080	GDP-6-deoxy-D-talose + NAD+ <=> GDP-4-dehydro-6-deoxy-D-mannose + NADH + H+	NADs
['1.1.1.135' '1.1.1.187']	R03398	C02977 + C00006 <=> C01222 + C00005 + C00080	GDP-6-deoxy-D-talose + NADP+ <=> GDP-4-dehydro-6-deoxy-D-mannose + NADPH + H+	NADs
['1.1.1.137']	R01524	C01068 + C00003 <=> C00199 + C00004 + C00080	D-Ribitol 5-phosphate + NAD+ <=> D-Ribulose 5-phosphate + NADH + H+	NADs
['1.1.1.138']	R00870	C00392 + C00006 <=> C00095 + C00005 + C00080	Mannitol + NADP+ <=> D-Fructose + NADPH + H+	NADs
['1.1.1.14' '1.1.1.15']	R00875	C00794 + C00003 <=> C00095 + C00004 + C00080	D-Sorbitol + NAD+ <=> D-Fructose + NADH + H+	C00038&NADs
['1.1.1.14' '1.1.1.9']	R01896	C00379 + C00003 <=> C00310 + C00004 + C00080	Xylitol + NAD+ <=> D-Xylulose + NADH + H+	C00038&NADs
['1.1.1.14']	R07145	C01507 + C00003 <=> C00247 + C00004 + C00080	L-Iditol + NAD+ <=> L-Sorbose + NADH + H+	C00038&NADs
['1.1.1.140']	R05607	C01096 + C00003 <=> C05345 + C00004 + C00080	Sorbitol 6-phosphate + NAD+ <=> beta-D-Fructose 6-phosphate + NADH + H+	NADs
['1.1.1.140']	R07133	C01096 + C00003 <=> C00085 + C00004 + C00080	Sorbitol 6-phosphate + NAD+ <=> D-Fructose 6-phosphate + NADH + H+	NADs
['1.1.1.142']	R03498	C03844 + C00006 <=> C01295 + C00005 + C00080	D-Pinitol + NADP+ <=> 2D-5-O-Methyl-2,3,5/4,6-pentahydroxycyclohexanone + NADPH + H+	NADs
['1.1.1.143']	R03497	C03365 + C00003 <=> C01295 + C00004 + C00080	5-O-Methyl-myo-inositol + NAD+ <=> 2D-5-O-Methyl-2,3,5/4,6-pentahydroxycyclohexanone + NADH + H+	NADs
['1.1.1.145']	R03176	C03836 + C00003 <=> C01034 + C00004 + C00080	3beta-Hydroxy-Delta5-steroid + NAD+ <=> 3-Oxo-Delta5-steroid + NADH + H+	NADs
['1.1.1.147']	R03226	C01090 + C00003 <=> C01986 + C00004 + C00080	16alpha-Hydroxysteroid + NAD+ <=> 16-Oxosteroid + NADH + H+	NADs
['1.1.1.147']	R03227	C01090 + C00006 <=> C01986 + C00005 + C00080	16alpha-Hydroxysteroid + NADP+ <=> 16-Oxosteroid + NADPH + H+	NADs
['1.1.1.148']	R02347	C02537 + C00003 <=> C00468 + C00004 + C00080	Estradiol-17alpha + NAD+ <=> Estrone + NADH + H+	NADs
['1.1.1.148']	R02349	C02537 + C00006 <=> C00468 + C00005 + C00080	Estradiol-17alpha + NADP+ <=> Estrone + NADPH + H+	NADs
['1.1.1.15']	R02896	C01489 + C00003 <=> C00764 + C00004 + C00080	D-Iditol + NAD+ <=> D-Sorbose + NADH + H+	NADs
['1.1.1.15']	R05831	C00379 + C00003 <=> C00312 + C00004 + C00080	Xylitol + NAD+ <=> L-Xylulose + NADH + H+	NADs
['1.1.1.15']	R08536	C01722 + C00003 <=> C01719 + C00004 + C00080	L-Glucitol + NAD+ <=> L-Fructose + NADH + H+	NADs
['1.1.1.150']	R03043	C00892 + C00003 <=> C00891 + C00004 + C00080	Pregnan-21-ol + NAD+ <=> Pregnan-21-al + NADH + H+	NADs
['1.1.1.151']	R03044	C00891 + C00005 + C00080 <=> C00892 + C00006	Pregnan-21-al + NADPH + H+ <=> Pregnan-21-ol + NADP+	NADs
['1.1.1.152']	R04309	C04373 + C00003 <=> C03772 + C00004 + C00080	Etiocholanolone + NAD+ <=> 5beta-Androstane-3,17-dione + NADH + H+	C00038&NADs
['1.1.1.154' '1.1.1.350']	R02935	C00603 + C00003 <=> C00802 + C00004 + C00080	(S)-Ureidoglycolate + NAD+ <=> Oxalureate + NADH + H+	NADs
['1.1.1.154']	R02936	C00603 + C00006 <=> C00802 + C00005 + C00080	(S)-Ureidoglycolate + NADP+ <=> Oxalureate + NADPH + H+	NADs
['1.1.1.157']	R01976	C01144 + C00006 <=> C00332 + C00005 + C00080	(S)-3-Hydroxybutanoyl-CoA + NADP+ <=> Acetoacetyl-CoA + NADPH + H+	NADs
['1.1.1.157']	R05576	C05116 + C00006 <=> C00332 + C00005 + C00080	3-Hydroxybutanoyl-CoA + NADP+ <=> Acetoacetyl-CoA + NADPH + H+	NADs
['1.1.1.159']	R02792	C00695 + C00003 <=> C04643 + C00004 + C00080	Cholic acid + NAD+ <=> 7-Oxodeoxycholate + NADH + H+	NADs
['1.1.1.16']	R02928	C01697 + C00003 <=> C00795 + C00004 + C00080	Galactitol + NAD+ <=> D-Tagatose + NADH + H+	NADs
['1.1.1.160']	R04623	C04875 + C00006 <=> C04883 + C00005 + C00080	(+/-)-5-[(tert-Butylamino)-2'-hydroxypropoxy]-1,2,3,4-tetrahydro-1-naphthol + NADP+ <=> (+/-)-5-[(tert-Butylamino)-2'-hydroxypropoxy]-3,4-dihydro-1(2H)-naphthalenone + NADPH + H+	NADs
['1.1.1.162']	R08573	C16884 + C00006 <=> C02022 + C00005 + C00080	D-Threitol + NADP+ <=> D-Erythrulose + NADPH + H+	NADs
['1.1.1.163' '1.1.1.245']	R02229	C00414 + C00004 + C00080 <=> C00854 + C00003	Cyclohexanone + NADH + H+ <=> Cyclohexanol + NAD+	NADs
['1.1.1.163']	R02553	C02020 + C00003 <=> C00557 + C00004 + C00080	Cyclopentanol + NAD+ <=> Cyclopentanone + NADH + H+	NADs
['1.1.1.164' '1.1.1.192']	R02462	C00823 + C00003 <=> C00517 + C00004 + C00080	1-Hexadecanol + NAD+ <=> Hexadecanal + NADH + H+	NADs
['1.1.1.165']	R03963	C02497 + C00003 <=> C02648 + C00004 + C00080	2-Butyne-1,4-diol + NAD+ <=> 4-Hydroxy-2-butynal + NADH + H+	NADs
['1.1.1.166']	R05315	C04687 + C00003 <=> C04670 + C00004 + C00080	(1S,3R,4S)-3,4-Dihydroxycyclohexane-1-carboxylate + NAD+ <=> (1S,4S)-4-Hydroxy-3-oxocyclohexane-1-carboxylate + NADH + H+	NADs
['1.1.1.167']	R02969	C02287 + C00003 <=> C00830 + C00004 + C00080	Hydroxymalonate + NAD+ <=> Oxomalonate + NADH + H+	NADs
['1.1.1.168' '1.1.1.214']	R03155	C01012 + C00006 <=> C01125 + C00005 + C00080	(R)-Pantolactone + NADP+ <=> Dihydro-4,4-dimethyl-2,3-furandione + NADPH + H+	NADs
['1.1.1.169']	R02472	C00522 + C00006 <=> C00966 + C00005 + C00080	(R)-Pantoate + NADP+ <=> 2-Dehydropantoate + NADPH + H+	NADs
['1.1.1.17']	R00758	C00644 + C00003 <=> C00085 + C00004 + C00080	D-Mannitol 1-phosphate + NAD+ <=> D-Fructose 6-phosphate + NADH + H+	C00038&NADs
['1.1.1.17']	R02703	C00644 + C00003 <=> C05345 + C00004 + C00080	D-Mannitol 1-phosphate + NAD+ <=> beta-D-Fructose 6-phosphate + NADH + H+	C00038&NADs
['1.1.1.172']	R01932	C00322 + C00004 + C00080 <=> C02360 + C00003	2-Oxoadipate + NADH + H+ <=> 2-Hydroxyadipate + NAD+	NADs
['1.1.1.173']	R03942	C02431 + C00003 <=> C02991 + C00004 + C00080	L-Rhamnofuranose + NAD+ <=> L-Rhamnono-1,4-lactone + NADH + H+	NADs
['1.1.1.174']	R03278	C01147 + C00003 <=> C06105 + C00004 + C00080	2-Hydroxycyclohexan-1-one + NAD+ <=> Cyclohexane-1,2-dione + NADH + H+	NADs
['1.1.1.174']	R03279	C03739 + C00003 <=> C01147 + C00004 + C00080	trans-1,2-Cyclohexanediol + NAD+ <=> 2-Hydroxycyclohexan-1-one + NADH + H+	NADs
['1.1.1.174']	R06621	C12313 + C00003 <=> C01147 + C00004	cis-1,2-Cyclohexanediol + NAD+ <=> 2-Hydroxycyclohexan-1-one + NADH	NADs
['1.1.1.176']	R02793	C00695 + C00006 <=> C01292 + C00005 + C00080	Cholic acid + NADP+ <=> 3alpha,7alpha-Dihydroxy-12-oxo-5beta-cholanate + NADPH + H+	NADs
['1.1.1.177']	R00845	C00093 + C00006 <=> C00118 + C00005 + C00080	sn-Glycerol 3-phosphate + NADP+ <=> D-Glyceraldehyde 3-phosphate + NADPH + H+	NADs
['1.1.1.179']	R01430	C00181 + C00006 <=> C02266 + C00005 + C00080	D-Xylose + NADP+ <=> D-Xylonolactone + NADPH + H+	C00038&NADs
['1.1.1.18']	R01183	C00137 + C00003 <=> C00691 + C00004 + C00080	myo-Inositol + NAD+ <=> 2,4,6/3,5-Pentahydroxycyclohexanone + NADH + H+	NADs
['1.1.1.183']	R03581	C01500 + C00006 <=> C01499 + C00005 + C00080	Geraniol + NADP+ <=> Geranial + NADPH + H+	NADs
['1.1.1.183']	R08083	C09871 + C00006 <=> C09847 + C00005 + C00080	Nerol + NADP+ <=> cis-Citral + NADPH + H+	NADs
['1.1.1.183']	R08084	C09849 + C00006 <=> C09848 + C00005 + C00080	beta-Citronellol + NADP+ <=> (R)-(+)-Citronellal + NADPH + H+	NADs
['1.1.1.183']	R08085	C11386 + C00006 <=> C11384 + C00005 + C00080	(-)-Citronellol + NADP+ <=> (S)-(-)-Citronellal + NADPH + H+	NADs
['1.1.1.184' '1.1.1.21' '1.1.1.220']	R04285	C04244 + C00006 <=> C03684 + C00005 + C00080	6-Lactoyl-5,6,7,8-tetrahydropterin + NADP+ <=> 6-Pyruvoyltetrahydropterin + NADPH + H+	NADs
['1.1.1.184']	R02581	C00639 + C00006 <=> C00584 + C00005 + C00080	Prostaglandin F2alpha + NADP+ <=> Prostaglandin E2 + NADPH + H+	NADs
['1.1.1.184']	R02975	C02953 + C00006 <=> C00835 + C00005 + C00080	7,8-Dihydrobiopterin + NADP+ <=> Sepiapterin + NADPH + H+	NADs
['1.1.1.184']	R03557	C01612 + C00006 <=> C01450 + C00005 + C00080	Secondary alcohol + NADP+ <=> Ketone + NADPH + H+	NADs
['1.1.1.184']	R09420	C16453 + C00005 + C00080 <=> C19574 + C00006	4-(N-Nitrosomethylamino)-1-(3-pyridyl)-1-butanone + NADPH + H+ <=> 4-(Methylnitrosamino)-1-(3-pyridyl)-1-butanol + NADP+	NADs
['1.1.1.185']	R03584	C01506 + C00003 <=> C03667 + C00004 + C00080	L-Glycol + NAD+ <=> 2-Hydroxycarbonyl compound + NADH + H+	NADs
['1.1.1.185']	R03585	C01506 + C00006 <=> C03667 + C00005 + C00080	L-Glycol + NADP+ <=> 2-Hydroxycarbonyl compound + NADPH + H+	NADs
['1.1.1.186']	R03826	C02097 + C00001 + 2 C00003 <=> C03034 + 2 C00004 + 2 C00080	dTDP-galactose + H2O + 2 NAD+ <=> dTDP-D-galacturonate + 2 NADH + 2 H+	NADs
['1.1.1.186']	R07150	C02097 + 2 C00006 + C00001 <=> C03034 + 2 C00005 + 2 C00080	dTDP-galactose + 2 NADP+ + H2O <=> dTDP-D-galacturonate + 2 NADPH + 2 H+	NADs
['1.1.1.187' '1.1.1.281']	R03397	C03117 + C00003 <=> C01222 + C00004 + C00080	GDP-6-deoxy-D-mannose + NAD+ <=> GDP-4-dehydro-6-deoxy-D-mannose + NADH + H+	NADs
['1.1.1.187' '1.1.1.281']	R03399	C03117 + C00006 <=> C01222 + C00005 + C00080	GDP-6-deoxy-D-mannose + NADP+ <=> GDP-4-dehydro-6-deoxy-D-mannose + NADPH + H+	NADs
['1.1.1.190']	R02679	C00955 + C00003 <=> C00637 + C00004 + C00080	Indole-3-ethanol + NAD+ <=> Indole-3-acetaldehyde + NADH + H+	C00038&NADs
['1.1.1.191']	R02680	C00955 + C00006 <=> C00637 + C00005 + C00080	Indole-3-ethanol + NADP+ <=> Indole-3-acetaldehyde + NADPH + H+	NADs
['1.1.1.192']	R01998	C00339 + C00001 + 2 C00003 <=> C00347 + 2 C00004 + 2 C00080	Long-chain alcohol + H2O + 2 NAD+ <=> Long-chain carboxylate + 2 NADH + 2 H+	NADs
['1.1.1.193']	R03458	C04454 + C00006 <=> C01268 + C00005 + C00080	5-Amino-6-(5'-phospho-D-ribitylamino)uracil + NADP+ <=> 5-Amino-6-(5'-phosphoribosylamino)uracil + NADPH + H+	C00038&NADs
['1.1.1.194']	R02593	C00590 + C00006 <=> C02666 + C00005 + C00080	Coniferyl alcohol + NADP+ <=> Coniferyl aldehyde + NADPH + H+	C00038&NADs
['1.1.1.196']	R02683	C00639 + C00003 <=> C05960 + C00004 + C00080	Prostaglandin F2alpha + NAD+ <=> 15-Keto-prostaglandin F2alpha + NADH + H+	NADs
['1.1.1.196']	R02800	C00696 + C00006 <=> C04758 + C00005 + C00080	Prostaglandin D2 + NADP+ <=> (5Z,13E)-9alpha-Hydroxy-11,15-dioxoprosta-5,13-dienoate + NADPH + H+	NADs
['1.1.1.198']	R02944	C01765 + C00003 <=> C00808 + C00004 + C00080	(+)-Borneol + NAD+ <=> (+)-Camphor + NADH + H+	NADs
['1.1.1.199']	R07345	C10101 + C00004 + C00080 <=> C15591 + C00003	(-)-Usnic acid + NADH + H+ <=> (6R)-2-Acetyl-6-(3-acetyl-2,4,6-trihydroxy-5-methylphenyl)-3-hydroxy-6-methyl-2,4-cyclohexadien-1-one + NAD+	NADs
['1.1.1.2' '1.1.1.19']	R01481	C00800 + C00006 <=> C00191 + C00005 + C00080	L-Gulonate + NADP+ <=> D-Glucuronate + NADPH + H+	C00038&NADs
['1.1.1.2' '1.1.1.21' '1.1.1.72']	R01041	C00116 + C00006 <=> C00577 + C00005 + C00080	Glycerol + NADP+ <=> D-Glyceraldehyde + NADPH + H+	C00038&NADs
['1.1.1.2' '1.1.1.71']	R00625	C00226 + C00006 <=> C00071 + C00005 + C00080	Primary alcohol + NADP+ <=> Aldehyde + NADPH + H+	C00038&NADs
['1.1.1.2' '1.1.1.71']	R00746	C00469 + C00006 <=> C00084 + C00005 + C00080	Ethanol + NADP+ <=> Acetaldehyde + NADPH + H+	C00038&NADs
['1.1.1.2' '1.1.1.71']	R07328	C00069 + C00006 <=> C00071 + C00005 + C00080	Alcohol + NADP+ <=> Aldehyde + NADPH + H+	C00038&NADs
['1.1.1.2']	R05231	C06103 + C00006 <=> C06102 + C00005 + C00080	6-Hydroxyhexanoic acid + NADP+ <=> Adipate semialdehyde + NADPH + H+	C00038&NADs
['1.1.1.20']	R03183	C01040 + C00006 <=> C02670 + C00005 + C00080	L-Gulono-1,4-lactone + NADP+ <=> D-Glucuronolactone + NADPH + H+	NADs
['1.1.1.201']	R03753	C02956 + C00006 <=> C01881 + C00005 + C00080	7beta-Hydroxysteroid + NADP+ <=> 7-Oxosteroid + NADPH + H+	NADs
['1.1.1.203']	R10841	C00333 + C00003 <=> C20889 + C00004 + C00080	D-Galacturonate + NAD+ <=> D-Galactaro-1,5-lactone + NADH + H+	NADs
['1.1.1.203']	R10842	C00191 + C00003 <=> C20890 + C00004 + C00080	D-Glucuronate + NAD+ <=> D-Glucaro-1,5-lactone + NADH + H+	NADs
['1.1.1.205']	R01130	C00130 + C00003 + C00001 <=> C00655 + C00004 + C00080	IMP + NAD+ + H2O <=> Xanthosine 5'-phosphate + NADH + H+	C00238&NADs
['1.1.1.205']	R08240	C04646 + C00003 + C00001 <=> C16618 + C00004 + C00080	6-Thioinosine-5'-monophosphate + NAD+ + H2O <=> 6-Thioxanthine 5'-monophosphate + NADH + H+	C00238&NADs
['1.1.1.206']	R02832	C00729 + C00006 <=> C00783 + C00005 + C00080	Tropine + NADP+ <=> Tropinone + NADPH + H+	NADs
['1.1.1.207']	R02177	C00400 + C00006 <=> C00843 + C00005 + C00080	(-)-Menthol + NADP+ <=> (-)-Menthone + NADPH + H+	NADs
['1.1.1.209']	R02476	C00523 + C00003 <=> C00674 + C00004 + C00080	Androsterone + NAD+ <=> 5alpha-Androstane-3,17-dione + NADH + H+	NADs
['1.1.1.209']	R02477	C00523 + C00006 <=> C00674 + C00005 + C00080	Androsterone + NADP+ <=> 5alpha-Androstane-3,17-dione + NADPH + H+	NADs
['1.1.1.21' '1.1.1.307']	R01431	C00379 + C00006 <=> C00181 + C00005 + C00080	Xylitol + NADP+ <=> D-Xylose + NADPH + H+	NADs
['1.1.1.21' '1.1.1.72']	R01036	C00116 + C00003 <=> C00577 + C00004 + C00080	Glycerol + NAD+ <=> D-Glyceraldehyde + NADH + H+	NADs
['1.1.1.21']	R01093	C00124 + C00004 + C00080 <=> C01697 + C00003	D-Galactose + NADH + H+ <=> Galactitol + NAD+	NADs
['1.1.1.21']	R01095	C00124 + C00005 + C00080 <=> C01697 + C00006	D-Galactose + NADPH + H+ <=> Galactitol + NADP+	NADs
['1.1.1.21']	R01758	C00532 + C00003 <=> C00259 + C00004 + C00080	L-Arabitol + NAD+ <=> L-Arabinose + NADH + H+	NADs
['1.1.1.21']	R01759	C00532 + C00006 <=> C00259 + C00005 + C00080	L-Arabitol + NADP+ <=> L-Arabinose + NADPH + H+	NADs
['1.1.1.21']	R01787	C00794 + C00006 <=> C00267 + C00005 + C00080	D-Sorbitol + NADP+ <=> alpha-D-Glucose + NADPH + H+	NADs
['1.1.1.21']	R02531	C05999 + C00003 <=> C00546 + C00004 + C00080	Lactaldehyde + NAD+ <=> Methylglyoxal + NADH + H+	NADs
['1.1.1.21']	R02577	C00583 + C00006 <=> C05999 + C00005 + C00080	Propane-1,2-diol + NADP+ <=> Lactaldehyde + NADPH + H+	NADs
['1.1.1.21']	R02819	C00717 + C00003 <=> C01370 + C00004 + C00080	Alditol + NAD+ <=> Aldose + NADH + H+	NADs
['1.1.1.21']	R02820	C00717 + C00006 <=> C01370 + C00005 + C00080	Alditol + NADP+ <=> Aldose + NADPH + H+	NADs
['1.1.1.21']	R11764	C00272 + C00006 <=> C21640 + C00005 + C00080	Tetrahydrobiopterin + NADP+ <=> 6-(1'-Hydroxy-2'-oxopropyl)-tetrahydropterin + NADPH + H+	NADs
['1.1.1.210']	R04344	C12525 + C00006 <=> C03917 + C00005 + C00080	5alpha-Androstan-3beta,17beta-diol + NADP+ <=> Dihydrotestosterone + NADPH + H+	NADs
['1.1.1.212']	R02766	C01271 + C00003 <=> C00685 + C00004 + C00080	(3R)-3-Hydroxyacyl-[acyl-carrier protein] + NAD+ <=> 3-Oxoacyl-[acyl-carrier protein] + NADH + H+	NADs
['1.1.1.215']	R01739	C00257 + C00006 <=> C06473 + C00005 + C00080	D-Gluconic acid + NADP+ <=> 2-Keto-D-gluconic acid + NADPH + H+	NADs
['1.1.1.215']	R08879	C01062 + C00006 <=> C02780 + C00005 + C00080	5-Dehydro-D-gluconate + NADP+ <=> 2,5-Didehydro-D-gluconate + NADPH + H+	NADs
['1.1.1.215']	R08880	C00770 + C00006 <=> C15673 + C00005 + C00080	L-Idonate + NADP+ <=> 2-Dehydro-L-idonate + NADPH + H+	NADs
['1.1.1.217']	R04370	C04561 + C00006 <=> C04000 + C00005 + C00080	Benzyl (2R,3S)-2-methyl-3-hydroxybutanoate + NADP+ <=> Benzyl 2-methyl-3-oxobutanoate + NADPH + H+	NADs
['1.1.1.219']	R03123	C03648 + C00006 <=> C00974 + C00005 + C00080	cis-3,4-Leucopelargonidin + NADP+ <=> Dihydrokaempferol + NADPH + H+	NADs
['1.1.1.219']	R03636	C05906 + C00006 <=> C01617 + C00005 + C00080	Leucocyanidin + NADP+ <=> Taxifolin + NADPH + H+	NADs
['1.1.1.219']	R05038	C05909 + C00006 <=> C02906 + C00005 + C00080	Leucodelphinidin + NADP+ <=> Dihydromyricetin + NADPH + H+	NADs
['1.1.1.219']	R07998	C16415 + C00006 <=> C09751 + C00005 + C00080	5-Deoxyleucopelargonidin + NADP+ <=> Garbanzol + NADPH + H+	NADs
['1.1.1.219']	R07999	C09736 + C00006 <=> C01378 + C00005 + C00080	Fisetinidol-4beta-ol + NADP+ <=> Fustin + NADPH + H+	NADs
['1.1.1.219']	R11500	C21418 + C00006 <=> C21417 + C00005 + C00080	(2R,3S,4S)-Leucoanthocyanidin + NADP+ <=> (2R,3R)-Dihydroflavonol + NADPH + H+	NADs
['1.1.1.22']	R00286	C00029 + C00001 + 2 C00003 <=> C00167 + 2 C00004 + 2 C00080	UDP-glucose + H2O + 2 NAD+ <=> UDP-glucuronate + 2 NADH + 2 H+	NADs
['1.1.1.221']	R04412	C01760 + C00003 <=> C02533 + C00004 + C00080	(6S,9R)-Vomifoliol + NAD+ <=> Dehydrovomifoliol + NADH + H+	NADs
['1.1.1.222']	R01370	C05607 + C00003 <=> C00166 + C00004 + C00080	Phenyllactate + NAD+ <=> Phenylpyruvate + NADH + H+	NADs
['1.1.1.222']	R01371	C05607 + C00006 <=> C00166 + C00005 + C00080	Phenyllactate + NADP+ <=> Phenylpyruvate + NADPH + H+	NADs
['1.1.1.222']	R03336	C03672 + C00003 <=> C01179 + C00004 + C00080	3-(4-Hydroxyphenyl)lactate + NAD+ <=> 3-(4-Hydroxyphenyl)pyruvate + NADH + H+	NADs
['1.1.1.222']	R03337	C03964 + C00003 <=> C01179 + C00004 + C00080	(R)-3-(4-Hydroxyphenyl)lactate + NAD+ <=> 3-(4-Hydroxyphenyl)pyruvate + NADH + H+	NADs
['1.1.1.222']	R03338	C03672 + C00006 <=> C01179 + C00005 + C00080	3-(4-Hydroxyphenyl)lactate + NADP+ <=> 3-(4-Hydroxyphenyl)pyruvate + NADPH + H+	NADs
['1.1.1.222']	R03339	C03964 + C00006 <=> C01179 + C00005 + C00080	(R)-3-(4-Hydroxyphenyl)lactate + NADP+ <=> 3-(4-Hydroxyphenyl)pyruvate + NADPH + H+	NADs
['1.1.1.223']	R03261	C01123 + C00003 <=> C02485 + C00004 + C00080	(-)-trans-Isopiperitenol + NAD+ <=> (-)-Isopiperitenone + NADH + H+	NADs
['1.1.1.224']	R01817	C00644 + C00006 <=> C00275 + C00005 + C00080	D-Mannitol 1-phosphate + NADP+ <=> D-Mannose 6-phosphate + NADPH + H+	NADs
['1.1.1.226']	R04307	C04404 + C00003 <=> C03767 + C00004 + C00080	trans-4-Hydroxycyclohexanecarboxylate + NAD+ <=> 4-Oxocyclohexanecarboxylate + NADH + H+	NADs
['1.1.1.227']	R02945	C01766 + C00003 <=> C00809 + C00004 + C00080	(-)-Borneol + NAD+ <=> (-)-Camphor + NADH + H+	NADs
['1.1.1.228']	R03745	C02213 + C00003 <=> C01868 + C00004 + C00080	(+)-cis-Sabinol + NAD+ <=> (+)-Sabinone + NADH + H+	NADs
['1.1.1.229']	R04387	C04586 + C00006 <=> C04067 + C00005 + C00080	Diethyl (2R,3R)-2-methyl-3-hydroxysuccinate + NADP+ <=> Diethyl 2-methyl-3-oxosuccinate + NADPH + H+	NADs
['1.1.1.230']	R04099	C03930 + C00006 <=> C02943 + C00005 + C00080	3alpha-Hydroxyglycyrrhetinate + NADP+ <=> 3-Oxoglycyrrhetinate + NADPH + H+	NADs
['1.1.1.231']	R03520	C01312 + C00006 <=> C04835 + C00005 + C00080	Prostaglandin I2 + NADP+ <=> (5Z,13E)-6,9alpha-Epoxy-11alpha-hydroxy-15-oxoprosta-5,13-dienoate + NADPH + H+	NADs
['1.1.1.232']	R04517	C04742 + C00003 <=> C04577 + C00004 + C00080	(15S)-15-Hydroxy-5,8,11-cis-13-trans-eicosatetraenoate + NAD+ <=> 15-OxoETE + NADH + H+	NADs
['1.1.1.232']	R04518	C04742 + C00006 <=> C04577 + C00005 + C00080	(15S)-15-Hydroxy-5,8,11-cis-13-trans-eicosatetraenoate + NADP+ <=> 15-OxoETE + NADPH + H+	NADs
['1.1.1.233']	R02651	C00625 + C00003 <=> C03792 + C00004 + C00080	N-Acyl-D-mannosamine + NAD+ <=> N-Acyl-D-mannosaminolactone + NADH + H+	NADs
['1.1.1.235']	R03667	C01677 + C00006 <=> C02243 + C00005 + C00080	Coformycin + NADP+ <=> 8-Oxocoformycin + NADPH + H+	NADs
['1.1.1.238']	R03495	C04661 + C00006 <=> C01292 + C00005 + C00080	3alpha,7alpha,12beta-Trihydroxy-5beta-cholanate + NADP+ <=> 3alpha,7alpha-Dihydroxy-12-oxo-5beta-cholanate + NADPH + H+	NADs
['1.1.1.240']	R01202	C20328 + C00003 + C00001 <=> C01133 + C00004 + C00080	N-Acetyl-alpha-D-glucosamine + NAD+ + H2O <=> N-Acetyl-D-glucosaminate + NADH + H+	NADs
['1.1.1.241']	R02994	C03092 + C00003 <=> C00848 + C00004 + C00080	6-endo-Hydroxycineole + NAD+ <=> 6-Oxocineole + NADH + H+	NADs
['1.1.1.243']	R03114	C00964 + C00006 <=> C01767 + C00005 + C00080	(-)-trans-Carveol + NADP+ <=> (-)-Carvone + NADPH + H+	IronSulfurClusters&NADs
['1.1.1.244']	R00605	C00132 + C00003 <=> C00067 + C00004 + C00080	Methanol + NAD+ <=> Formaldehyde + NADH + H+	C00038&C00305&NADs
['1.1.1.247']	R03592	C01516 + C00006 <=> C01735 + C00005 + C00080	Morphine + NADP+ <=> Morphinone + NADPH + H+	NADs
['1.1.1.247']	R05124	C06174 + C00006 <=> C06171 + C00005 + C00080	Codeine + NADP+ <=> Codeinone + NADPH + H+	NADs
['1.1.1.248']	R04697	C05220 + C00006 <=> C05179 + C00005 + C00080	Salutaridinol + NADP+ <=> Salutaridine + NADPH + H+	NADs
['1.1.1.251']	R05571	C06311 + C00003 <=> C01097 + C00004 + C00080	Galactitol 1-phosphate + NAD+ <=> D-Tagatose 6-phosphate + NADH + H+	C00038&NADs
['1.1.1.254']	R01921	C15025 + C00003 <=> C02636 + C00004 + C00080	(S)-Carnitine + NAD+ <=> 3-Dehydrocarnitine + NADH + H+	NADs
['1.1.1.255']	R07135	C00392 + C00003 <=> C00159 + C00004 + C00080	Mannitol + NAD+ <=> D-Mannose + NADH + H+	C00038&NADs
['1.1.1.256']	R05349	C06711 + C00003 <=> C06712 + C00004 + C00080	Fluoren-9-ol + NAD+ <=> Fluoren-9-one + NADH + H+	NADs
['1.1.1.256']	R05350	C06711 + C00006 <=> C06712 + C00005 + C00080	Fluoren-9-ol + NADP+ <=> Fluoren-9-one + NADPH + H+	NADs
['1.1.1.257']	R05271	C06678 + C00003 <=> C06679 + C00004 + C00080	4-Sulfobenzyl alcohol + NAD+ <=> 4-Sulfobenzaldehyde + NADH + H+	NADs
['1.1.1.258']	R05283	C06103 + C00003 <=> C06102 + C00004 + C00080	6-Hydroxyhexanoic acid + NAD+ <=> Adipate semialdehyde + NADH + H+	C00038&NADs
['1.1.1.26' '1.1.1.29' '1.1.1.81']	R01388	C00258 + C00003 <=> C00168 + C00004 + C00080	D-Glycerate + NAD+ <=> Hydroxypyruvate + NADH + H+	NADs
['1.1.1.26' '1.1.1.29']	R00717	C00160 + C00003 <=> C00048 + C00004 + C00080	Glycolate + NAD+ <=> Glyoxylate + NADH + H+	NADs
['1.1.1.260']	R05678	C07288 + C00003 <=> C07287 + C00004 + C00080	Sulcatol + NAD+ <=> Sulcatone + NADH + H+	NADs
['1.1.1.264']	R05683	C00770 + C00003 <=> C01062 + C00004 + C00080	L-Idonate + NAD+ <=> 5-Dehydro-D-gluconate + NADH + H+	C00038&NADs
['1.1.1.264']	R05684	C00770 + C00006 <=> C01062 + C00005 + C00080	L-Idonate + NADP+ <=> 5-Dehydro-D-gluconate + NADPH + H+	C00038&NADs
['1.1.1.265']	R05685	C07328 + C00003 <=> C07329 + C00004 + C00080	3-Methylbutanol + NAD+ <=> 3-Methylbutanal + NADH + H+	NADs
['1.1.1.265']	R05686	C07328 + C00006 <=> C07329 + C00005 + C00080	3-Methylbutanol + NADP+ <=> 3-Methylbutanal + NADPH + H+	NADs
['1.1.1.266']	R05687	C07277 + C00006 <=> C11907 + C00005 + C00080	dTDP-D-fucose + NADP+ <=> dTDP-4-oxo-6-deoxy-D-glucose + NADPH + H+	NADs
['1.1.1.268']	R05689	C11496 + C00003 <=> C11497 + C00004 + C00080	(R)-2-Hydroxypropyl-CoM + NAD+ <=> 2-Oxopropyl-CoM + NADH + H+	NADs
['1.1.1.269']	R05690	C11498 + C00003 <=> C11497 + C00004 + C00080	(S)-2-Hydroxypropyl-CoM + NAD+ <=> 2-Oxopropyl-CoM + NADH + H+	NADs
['1.1.1.27']	R00703	C00186 + C00003 <=> C00022 + C00004 + C00080	(S)-Lactate + NAD+ <=> Pyruvate + NADH + H+	Flavins&NADs
['1.1.1.27']	R01000	C05984 + C00003 <=> C00109 + C00004 + C00080	2-Hydroxybutanoic acid + NAD+ <=> 2-Oxobutanoate + NADH + H+	Flavins&NADs
['1.1.1.27']	R03104	C05823 + C00003 <=> C00957 + C00004 + C00080	3-Mercaptolactate + NAD+ <=> Mercaptopyruvate + NADH + H+	Flavins&NADs
['1.1.1.271']	R05692	C00325 + C00006 <=> C01222 + C00005 + C00080	GDP-L-fucose + NADP+ <=> GDP-4-dehydro-6-deoxy-D-mannose + NADPH + H+	C00305&NADs
['1.1.1.271']	R07059	C01222 <=> C14830	GDP-4-dehydro-6-deoxy-D-mannose <=> GDP-4-keto-6-L-deoxygalactose	C00305&NADs
['1.1.1.271']	R07060	C14830 + C00005 + C00080 <=> C00325 + C00006	GDP-4-keto-6-L-deoxygalactose + NADPH + H+ <=> GDP-L-fucose + NADP+	C00305&NADs
['1.1.1.272']	R10528	C02489 + C00006 <=> C00161 + C00005 + C00080	(R)-2-Hydroxyacid + NADP+ <=> 2-Oxo acid + NADPH + H+	NADs
['1.1.1.273']	R05827	C11635 + C00006 <=> C11634 + C00005 + C00080	10-Deoxysarpagine + NADP+ <=> Vellosimine + NADPH + H+	NADs
['1.1.1.274' '1.1.1.346']	R08878	C15673 + C00006 <=> C02780 + C00005 + C00080	2-Dehydro-L-idonate + NADP+ <=> 2,5-Didehydro-D-gluconate + NADPH + H+	NADs
['1.1.1.274']	R05823	C06473 + C00006 <=> C02780 + C00005 + C00080	2-Keto-D-gluconic acid + NADP+ <=> 2,5-Didehydro-D-gluconate + NADPH + H+	NADs
['1.1.1.275']	R06117	C11409 + C00003 <=> C11383 + C00004 + C00080	(+)-trans-Carveol + NAD+ <=> (+)-(S)-Carvone + NADH + H+	NADs
['1.1.1.276']	R06126	C00065 + C00006 <=> C11822 + C00005 + C00080	L-Serine + NADP+ <=> 2-Aminomalonate semialdehyde + NADPH + H+	NADs
['1.1.1.276']	R10984	C00065 + C00006 <=> C06735 + C00011 + C00005 + C00080	L-Serine + NADP+ <=> Aminoacetaldehyde + CO2 + NADPH + H+	NADs
['1.1.1.277']	R06166	C11825 + C00006 <=> C05479 + C00005 + C00080	3beta-Hydroxy-5beta-pregnane-20-one + NADP+ <=> 5beta-Pregnane-3,20-dione + NADPH + H+	NADs
['1.1.1.278']	R07138	C15484 + C00006 <=> C03681 + C00005 + C00080	Isopregnanolone + NADP+ <=> 5alpha-Pregnane-3,20-dione + NADPH + H+	NADs
['1.1.1.279']	R04105	C03864 + C00006 <=> C02975 + C00005 + C00080	Ethyl (R)-3-hydroxyhexanoate + NADP+ <=> Ethyl 3-oxohexanoate + NADPH + H+	NADs
['1.1.1.28']	R00704	C00256 + C00003 <=> C00022 + C00004 + C00080	(R)-Lactate + NAD+ <=> Pyruvate + NADH + H+	Flavins&NADs
['1.1.1.280']	R04106	C03865 + C00006 <=> C02975 + C00005 + C00080	Ethyl (S)-3-hydroxyhexanoate + NADP+ <=> Ethyl 3-oxohexanoate + NADPH + H+	NADs
['1.1.1.282']	R01872	C00296 + C00003 <=> C00944 + C00004 + C00080	Quinate + NAD+ <=> 3-Dehydroquinate + NADH + H+	NADs
['1.1.1.282']	R06846	C00296 + C00006 <=> C00944 + C00005 + C00080	Quinate + NADP+ <=> 3-Dehydroquinate + NADPH + H+	NADs
['1.1.1.282']	R06847	C00493 + C00003 <=> C02637 + C00004 + C00080	Shikimate + NAD+ <=> 3-Dehydroshikimate + NADH + H+	NADs
['1.1.1.284']	R06983	C14180 + C00003 <=> C01031 + C00004 + C00080	S-(Hydroxymethyl)glutathione + NAD+ <=> S-Formylglutathione + NADH + H+	C00038&NADs
['1.1.1.284']	R07140	C14180 + C00006 <=> C01031 + C00005 + C00080	S-(Hydroxymethyl)glutathione + NADP+ <=> S-Formylglutathione + NADPH + H+	C00038&NADs
['1.1.1.286' '1.1.1.41']	R00709	C00311 + C00003 <=> C00026 + C00011 + C00004 + C00080	Isocitrate + NAD+ <=> 2-Oxoglutarate + CO2 + NADH + H+	C19610&NADs
['1.1.1.287']	R07143	C01904 + C00006 <=> C00310 + C00005 + C00080	D-Arabitol + NADP+ <=> D-Xylulose + NADPH + H+	C00038&NADs
['1.1.1.287']	R07144	C01904 + C00006 <=> C00309 + C00005 + C00080	D-Arabitol + NADP+ <=> D-Ribulose + NADPH + H+	C00038&NADs
['1.1.1.289']	R07346	C00794 + C00006 <=> C00247 + C00005 + C00080	D-Sorbitol + NADP+ <=> L-Sorbose + NADPH + H+	NADs
['1.1.1.290']	R04210	C03393 + C00003 <=> C06054 + C00004 + C00080	4-Phospho-D-erythronate + NAD+ <=> 2-Oxo-3-hydroxy-4-phosphobutanoate + NADH + H+	NADs
['1.1.1.291']	R07985	C16159 + C00004 + C00080 <=> C16390 + C00003	2-Formylglutarate + NADH + H+ <=> (S)-2-(Hydroxymethyl)glutarate + NAD+	NADs
['1.1.1.292']	R08194	C16538 + C00006 <=> C06485 + C00005 + C00080	1,5-Anhydro-D-mannitol + NADP+ <=> 1,5-Anhydro-D-fructose + NADPH + H+	NADs
['1.1.1.296']	R06376	C11396 + C00003 <=> C11398 + C00004 + C00080	(1R,2R,4R)-Dihydrocarveol + NAD+ <=> (1R,4R)-Dihydrocarvone + NADH + H+	NADs
['1.1.1.296']	R06377	C11411 + C00003 <=> C11412 + C00004 + C00080	(1R,2R,4S)-Iso-dihydrocarveol + NAD+ <=> (1R,4S)-Iso-dihydrocarvone + NADH + H+	NADs
['1.1.1.296']	R06378	C11397 + C00003 <=> C11398 + C00004 + C00080	(1R,2S,4R)-Neo-dihydrocarveol + NAD+ <=> (1R,4R)-Dihydrocarvone + NADH + H+	NADs
['1.1.1.296']	R06379	C11410 + C00003 <=> C11412 + C00004 + C00080	(1R,2S,4S)- Neoiso-dihydrocarveol + NAD+ <=> (1R,4S)-Iso-dihydrocarvone + NADH + H+	NADs
['1.1.1.296']	R06382	C11399 + C00003 <=> C11401 + C00004 + C00080	(1S,2S,4R)-Iso-dihydrocarveol + NAD+ <=> (1S,4R)-Iso-dihydrocarvone + NADH + H+	NADs
['1.1.1.296']	R06383	C11413 + C00003 <=> C11415 + C00004 + C00080	(1S,2S,4S)-Dihydrocarveol + NAD+ <=> (1S,4S)-Dihydrocarvone + NADH + H+	NADs
['1.1.1.296']	R06384	C11400 + C00003 <=> C11401 + C00004 + C00080	(1S,2R,4R)-Neoiso-dihydrocarveol + NAD+ <=> (1S,4R)-Iso-dihydrocarvone + NADH + H+	NADs
['1.1.1.296']	R06385	C11416 + C00003 <=> C11415 + C00004 + C00080	(1S,2R,4S)-Neo-dihydrocarveol + NAD+ <=> (1S,4S)-Dihydrocarvone + NADH + H+	NADs
['1.1.1.296']	R08918	C18017 + C00003 <=> C18018 + C00004 + C00080	8-p-Menthen-2-ol + NAD+ <=> p-Menth-8-en-2-one + NADH + H+	NADs
['1.1.1.297']	R06399	C07276 + C00003 <=> C11937 + C00004 + C00080	Limonene-1,2-diol + NAD+ <=> (1S,4R)-1-Hydroxy-2-oxolimonene + NADH + H+	NADs
['1.1.1.297']	R08919	C18020 + C00003 <=> C18019 + C00004 + C00080	p-Menth-8-ene-1,2-diol + NAD+ <=> 1-Hydroxy-p-menth-8-en-2-one + NADH + H+	NADs
['1.1.1.297']	R09388	C19082 + C00003 <=> C19083 + C00004 + C00080	(1R,2R,4S)-Limonene-1,2-diol + NAD+ <=> (1R,4S)-1-Hydroxy-2-oxolimonene + NADH + H+	NADs
['1.1.1.298']	R09289	C01013 + C00006 <=> C00222 + C00005 + C00080	3-Hydroxypropanoate + NADP+ <=> 3-Oxopropanoate + NADPH + H+	Flavins&NADs
['1.1.1.299' '1.1.1.82']	R00343	C00149 + C00006 <=> C00036 + C00005 + C00080	(S)-Malate + NADP+ <=> Oxaloacetate + NADPH + H+	NADs
['1.1.1.30']	R01361	C01089 + C00003 <=> C00164 + C00004 + C00080	(R)-3-Hydroxybutanoate + NAD+ <=> Acetoacetate + NADH + H+	NADs
['1.1.1.300']	R08379	C00473 + C00006 <=> C00376 + C00005 + C00080	Retinol + NADP+ <=> Retinal + NADPH + H+	NADs
['1.1.1.302']	R09375	C01304 + C00004 + C00080 <=> C18910 + C00003	2,5-Diamino-6-(5-phospho-D-ribosylamino)pyrimidin-4(3H)-one + NADH + H+ <=> 2,5-Diamino-6-(5-phospho-D-ribitylamino)pyrimidin-4(3H)-one + NAD+	NADs
['1.1.1.302']	R09376	C01304 + C00005 + C00080 <=> C18910 + C00006	2,5-Diamino-6-(5-phospho-D-ribosylamino)pyrimidin-4(3H)-one + NADPH + H+ <=> 2,5-Diamino-6-(5-phospho-D-ribitylamino)pyrimidin-4(3H)-one + NADP+	NADs
['1.1.1.303']	R02855	C00810 + C00003 <=> C00741 + C00004 + C00080	(R)-Acetoin + NAD+ <=> Diacetyl + NADH + H+	C00038&NADs
['1.1.1.304']	R09078	C00741 + C00004 + C00080 <=> C01769 + C00003	Diacetyl + NADH + H+ <=> (S)-Acetoin + NAD+	NADs
['1.1.1.305']	R07658	C00167 + C00003 <=> C16155 + C00011 + C00004 + C00080	UDP-glucuronate + NAD+ <=> UDP-L-Ara4O + CO2 + NADH + H+	NADs
['1.1.1.306']	R09129	C18235 + C00003 <=> C06718 + C00004 + C00080	S-(Hydroxymethyl)mycothiol + NAD+ <=> S-Formylmycothiol + NADH + H+	C00038&NADs
['1.1.1.306']	R10301	C18235 + C00003 + C00001 <=> C00058 + C06717 + C00004 + C00080	S-(Hydroxymethyl)mycothiol + NAD+ + H2O <=> Formate + Mycothiol + NADH + H+	C00038&NADs
['1.1.1.307']	R09477	C00379 + C00003 <=> C00181 + C00004 + C00080	Xylitol + NAD+ <=> D-Xylose + NADH + H+	NADs
['1.1.1.308']	R09545	C19675 + 2 C00003 + C00001 <=> C11537 + 2 C00004 + 2 C00080	(R)-2,3-Dihydroxypropane-1-sulfonate + 2 NAD+ + H2O <=> (2R)-3-Sulfolactate + 2 NADH + 2 H+	C00038&NADs
['1.1.1.31']	R02047	C01188 + C00003 <=> C00349 + C00004 + C00080	3-Hydroxy-2-methylpropanoate + NAD+ <=> 2-Methyl-3-oxopropanoate + NADH + H+	NADs
['1.1.1.310']	R05693	C11499 + C00003 <=> C05528 + C00004 + C00080	(S)-3-Sulfolactate + NAD+ <=> 3-Sulfopyruvate + NADH + H+	NADs
['1.1.1.311']	R05352	C11348 + C00003 <=> C07113 + C00004 + C00080	(S)-1-Phenylethanol + NAD+ <=> Acetophenone + NADH + H+	NADs
['1.1.1.312' '1.2.1.60']	R04418	C04642 + C00003 + C00001 <=> C04186 + C00004 + C00080	2-Hydroxy-5-carboxymethylmuconate semialdehyde + NAD+ + H2O <=> 5-Carboxymethyl-2-hydroxymuconate + NADH + H+	NADs
['1.1.1.312']	R04278	C05375 + C00003 <=> C03671 + C00004 + C00080	2-Hydroxy-2-hydropyrone-4,6-dicarboxylate + NAD+ <=> 2-Pyrone-4,6-dicarboxylate + NADH + H+	NADs
['1.1.1.312']	R04279	C05375 + C00006 <=> C03671 + C00005 + C00080	2-Hydroxy-2-hydropyrone-4,6-dicarboxylate + NADP+ <=> 2-Pyrone-4,6-dicarboxylate + NADPH + H+	NADs
['1.1.1.312']	R04419	C04642 + C00006 + C00001 <=> C04186 + C00005 + C00080	2-Hydroxy-5-carboxymethylmuconate semialdehyde + NADP+ + H2O <=> 5-Carboxymethyl-2-hydroxymuconate + NADPH + H+	NADs
['1.1.1.313']	R02600	C00593 + C00005 + C00080 <=> C05123 + C00006	Sulfoacetaldehyde + NADPH + H+ <=> 2-Hydroxyethanesulfonate + NADP+	NADs
['1.1.1.314']	R09546	C19676 + C00006 <=> C19677 + C00005 + C00080	Germacra-1(10),4,11(13)-trien-12-ol + NADP+ <=> Germacra-1(10),4,11(13)-trien-12-al + NADPH + H+	NADs
['1.1.1.314']	R09547	C19677 + C00006 + C00001 <=> C19678 + C00005 + C00080	Germacra-1(10),4,11(13)-trien-12-al + NADP+ + H2O <=> Germacrene A acid + NADPH + H+	NADs
['1.1.1.314']	R09548	C19676 + 2 C00006 + C00001 <=> C19678 + 2 C00005 + 2 C00080	Germacra-1(10),4,11(13)-trien-12-ol + 2 NADP+ + H2O <=> Germacrene A acid + 2 NADPH + 2 H+	NADs
['1.1.1.317']	R09806	C19931 + C00006 <=> C19932 + C00005 + C00080	Raucaffrinoline + NADP+ <=> Perakine + NADPH + H+	NADs
['1.1.1.318']	R09930	C10453 + C00060 + C00006 <=> C20224 + C00005 + C00080	Eugenol + Carboxylate + NADP+ <=> Coniferyl ester + NADPH + H+	NADs
['1.1.1.318']	R10248	C20225 + C00005 + C00080 <=> C10453 + C00006 + C00033	Coniferyl acetate + NADPH + H+ <=> Eugenol + NADP+ + Acetate	NADs
['1.1.1.318']	R10249	C20465 + C00005 + C00080 <=> C16930 + C00006 + C00033	Coumaryl acetate + NADPH + H+ <=> Chavicol + NADP+ + Acetate	NADs
['1.1.1.319']	R09931	C10469 + C00033 + C00006 <=> C20225 + C00005 + C00080	Isoeugenol + Acetate + NADP+ <=> Coniferyl acetate + NADPH + H+	NADs
['1.1.1.319']	R10289	C20465 + C00005 + C00080 <=> C20464 + C00033 + C00006	Coumaryl acetate + NADPH + H+ <=> Isochavicol + Acetate + NADP+	NADs
['1.1.1.32']	R02246	C00418 + C00003 <=> C00772 + C00004 + C00080	(R)-Mevalonate + NAD+ <=> Mevaldate + NADH + H+	NADs
['1.1.1.320']	R09932	C20227 + C00006 <=> C20226 + C00005 + C00080	(S)-Benzoin + NADP+ <=> Benzil + NADPH + H+	NADs
['1.1.1.321']	R09933	C20228 + C00006 <=> C20226 + C00005 + C00080	(R)-Benzoin + NADP+ <=> Benzil + NADPH + H+	NADs
['1.1.1.322']	R09984	C02344 + C00003 <=> C11387 + C00004 + C00080	(-)-endo-Fenchol + NAD+ <=> (1S,4R)-(+)-Fenchone + NADH + H+	NADs
['1.1.1.322']	R09985	C02344 + C00006 <=> C11387 + C00005 + C00080	(-)-endo-Fenchol + NADP+ <=> (1S,4R)-(+)-Fenchone + NADPH + H+	NADs
['1.1.1.323']	R09986	C20261 + C00003 <=> C20260 + C00004 + C00080	(+)-Thujan-3-ol + NAD+ <=> (+)-Thujan-3-one + NADH + H+	NADs
['1.1.1.323']	R09987	C20261 + C00006 <=> C20260 + C00005 + C00080	(+)-Thujan-3-ol + NADP+ <=> (+)-Thujan-3-one + NADPH + H+	NADs
['1.1.1.324']	R08499	C17621 + 2 C00006 <=> C17622 + 2 C00005 + 2 C00080	(6E)-8-Hydroxygeraniol + 2 NADP+ <=> (6E)-8-Oxogeranial + 2 NADPH + 2 H+	NADs
['1.1.1.324']	R09926	C17621 + C00006 <=> C20222 + C00005 + C00080	(6E)-8-Hydroxygeraniol + NADP+ <=> (6E)-8-Hydroxygeranial + NADPH + H+	NADs
['1.1.1.324']	R09927	C20222 + C00006 <=> C17622 + C00005 + C00080	(6E)-8-Hydroxygeranial + NADP+ <=> (6E)-8-Oxogeranial + NADPH + H+	NADs
['1.1.1.324']	R09928	C17621 + C00006 <=> C20223 + C00005 + C00080	(6E)-8-Hydroxygeraniol + NADP+ <=> (6E)-8-Oxogeraniol + NADPH + H+	NADs
['1.1.1.324']	R09929	C20223 + C00006 <=> C17622 + C00005 + C00080	(6E)-8-Oxogeraniol + NADP+ <=> (6E)-8-Oxogeranial + NADPH + H+	NADs
['1.1.1.325']	R09989	C20263 + C00006 <=> C00835 + C00005 + C00080	L-threo-7,8-Dihydrobiopterin + NADP+ <=> Sepiapterin + NADPH + H+	NADs
['1.1.1.325']	R09990	C20264 + 2 C00006 <=> C03684 + 2 C00005 + 2 C00080	L-threo-Tetrahydrobiopterin + 2 NADP+ <=> 6-Pyruvoyltetrahydropterin + 2 NADPH + 2 H+	NADs
['1.1.1.326']	R09988	C20229 + C00003 <=> C20262 + C00004 + C00080	10-Hydroxy-alpha-humulene + NAD+ <=> Zerumbone + NADH + H+	NADs
['1.1.1.327']	R10021	C03448 + C00003 <=> C03037 + C00004 + C00080	(+)-exo-5-Hydroxycamphor + NAD+ <=> (+)-Bornane-2,5-dione + NADH + H+	C00038&NADs
['1.1.1.328']	R10131	C20381 + C00003 <=> C16152 + C00004 + C00080	3,3'-Bipyridine-2,2',5,5',6,6'-hexol + NAD+ <=> Blue pigment + NADH + H+	Flavins&NADs
['1.1.1.328']	R10132	C20381 + C00006 <=> C16152 + C00005 + C00080	3,3'-Bipyridine-2,2',5,5',6,6'-hexol + NADP+ <=> Blue pigment + NADPH + H+	Flavins&NADs
['1.1.1.329']	R08892	C17580 + C00003 <=> C17581 + C00004 + C00080	2-Deoxy-scyllo-inosamine + NAD+ <=> 3-Amino-2,3-dideoxy-scyllo-inosose + NADH + H+	C00038&NADs
['1.1.1.329']	R10130	C17580 + C00006 <=> C17581 + C00005 + C00080	2-Deoxy-scyllo-inosamine + NADP+ <=> 3-Amino-2,3-dideoxy-scyllo-inosose + NADPH + H+	C00038&NADs
['1.1.1.33']	R02247	C00418 + C00006 <=> C00772 + C00005 + C00080	(R)-Mevalonate + NADP+ <=> Mevaldate + NADPH + H+	NADs
['1.1.1.330']	R07759	C16216 + C00005 + C00080 <=> C16217 + C00006	3-Oxostearoyl-CoA + NADPH + H+ <=> 3-Hydroxyoctadecanoyl-CoA + NADP+	NADs
['1.1.1.330']	R10826	C20878 + C00006 <=> C20877 + C00005 + C00080	Very-long-chain (3R)-3-hydroxyacyl-CoA + NADP+ <=> Very-long-chain 3-oxoacyl-CoA + NADPH + H+	NADs
['1.1.1.331']	R10129	C18167 + 2 C00003 <=> C10682 + 2 C00004 + 2 C00080	Secoisolariciresinol + 2 NAD+ <=> Matairesinol + 2 NADH + 2 H+	NADs
['1.1.1.333']	R10113	C20370 + C00003 <=> C20369 + C00004 + C00080	trans,octacis-Decaprenylphospho-beta-D-arabinofuranose + NAD+ <=> trans,octacis-Decaprenylphospho-beta-D-erythro-pentofuranosid-2-ulose + NADH + H+	NADs
['1.1.1.334']	R10114	C12448 + C00006 <=> C20371 + C00005 + C00080	Ecgonine methyl ester + NADP+ <=> Ecgonone methyl ester + NADPH + H+	NADs
['1.1.1.335']	R10140	C04573 + C00003 <=> C20395 + C00004 + C00080	UDP-N-acetyl-2-amino-2-deoxy-D-glucuronate + NAD+ <=> UDP-2-acetamido-2-deoxy-alpha-D-ribo-hex-3-uluronate + NADH + H+	NADs
['1.1.1.336']	R03317	C01170 + 2 C00003 + C00001 <=> C06240 + 2 C00004 + 2 C00080	UDP-N-acetyl-D-mannosamine + 2 NAD+ + H2O <=> UDP-N-acetyl-D-mannosaminouronate + 2 NADH + 2 H+	NADs
['1.1.1.337' '1.1.1.375']	R10189	C15565 + C00003 <=> C00161 + C00004 + C00080	(S)-2-Hydroxyacid + NAD+ <=> 2-Oxo acid + NADH + H+	NADs
['1.1.1.338']	R07137	C11537 + C00006 <=> C05528 + C00005 + C00080	(2R)-3-Sulfolactate + NADP+ <=> 3-Sulfopyruvate + NADPH + H+	NADs
['1.1.1.339' '1.1.1.344']	R10190	C03187 + C00003 <=> C00688 + C00004 + C00080	dTDP-6-deoxy-beta-L-talose + NAD+ <=> dTDP-4-dehydro-beta-L-rhamnose + NADH + H+	NADs
['1.1.1.34']	R02082	C00418 + C00010 + 2 C00006 <=> C00356 + 2 C00005 + 2 C00080	(R)-Mevalonate + CoA + 2 NADP+ <=> (S)-3-Hydroxy-3-methylglutaryl-CoA + 2 NADPH + 2 H+	C00010&NADs
['1.1.1.340']	R10156	C20403 + C00003 <=> C20400 + C00004 + C00080	1-Deoxy-11beta-hydroxypentalenate + NAD+ <=> 1-Deoxy-11-oxopentalenate + NADH + H+	NADs
['1.1.1.341']	R08711	C04297 + C00005 + C00080 <=> C01788 + C00006	CDP-4-dehydro-3,6-dideoxy-D-glucose + NADPH + H+ <=> CDP-abequose + NADP+	NADs
['1.1.1.342']	R04265	C03598 + C00006 <=> C04297 + C00005 + C00080	CDP-3,6-dideoxy-D-glucose + NADP+ <=> CDP-4-dehydro-3,6-dideoxy-D-glucose + NADPH + H+	NADs
['1.1.1.343' '1.1.1.351']	R10221	C00345 + C00003 <=> C00199 + C00011 + C00004 + C00080	6-Phospho-D-gluconate + NAD+ <=> D-Ribulose 5-phosphate + CO2 + NADH + H+	NADs
['1.1.1.345']	R10222	C02489 + C00003 <=> C00161 + C00004 + C00080	(R)-2-Hydroxyacid + NAD+ <=> 2-Oxo acid + NADH + H+	NADs
['1.1.1.347']	R10308	C01500 + C00003 <=> C01499 + C00004 + C00080	Geraniol + NAD+ <=> Geranial + NADH + H+	C00038&NADs
['1.1.1.35' '1.1.1.157']	R06941	C14145 + C00003 <=> C02232 + C00004 + C00080	(3S)-3-Hydroxyadipyl-CoA + NAD+ <=> 3-Oxoadipyl-CoA + NADH + H+	Flavins&NADs
['1.1.1.35' '1.1.1.259']	R05305	C06714 + C00003 <=> C06715 + C00004 + C00080	3-Hydroxypimeloyl-CoA + NAD+ <=> 3-Oxopimeloyl-CoA + NADH + H+	Flavins&NADs
['1.1.1.35' '1.1.1.31']	R05066	C06001 + C00003 <=> C06002 + C00004 + C00080	(S)-3-Hydroxyisobutyrate + NAD+ <=> (S)-Methylmalonate semialdehyde + NADH + H+	Flavins&NADs
['1.1.1.35']	R01778	C00640 + C00003 <=> C00264 + C00004 + C00080	(3S)-3-Hydroxyacyl-CoA + NAD+ <=> 3-Oxoacyl-CoA + NADH + H+	Flavins&NADs
['1.1.1.35']	R01975	C01144 + C00003 <=> C00332 + C00004 + C00080	(S)-3-Hydroxybutanoyl-CoA + NAD+ <=> Acetoacetyl-CoA + NADH + H+	Flavins&NADs
['1.1.1.35']	R04203	C04405 + C00003 <=> C03344 + C00004 + C00080	(2S,3S)-3-Hydroxy-2-methylbutanoyl-CoA + NAD+ <=> 2-Methylacetoacetyl-CoA + NADH + H+	Flavins&NADs
['1.1.1.35']	R04737	C05258 + C00003 <=> C05259 + C00004 + C00080	(S)-3-Hydroxyhexadecanoyl-CoA + NAD+ <=> 3-Oxopalmitoyl-CoA + NADH + H+	Flavins&NADs
['1.1.1.35']	R04739	C05260 + C00003 <=> C05261 + C00004	(S)-3-Hydroxytetradecanoyl-CoA + NAD+ <=> 3-Oxotetradecanoyl-CoA + NADH	Flavins&NADs
['1.1.1.35']	R04741	C05262 + C00003 <=> C05263 + C00004 + C00080	(S)-3-Hydroxydodecanoyl-CoA + NAD+ <=> 3-Oxododecanoyl-CoA + NADH + H+	Flavins&NADs
['1.1.1.35']	R04743	C05264 + C00003 <=> C05265 + C00004 + C00080	(S)-Hydroxydecanoyl-CoA + NAD+ <=> 3-Oxodecanoyl-CoA + NADH + H+	Flavins&NADs
['1.1.1.35']	R04745	C05266 + C00003 <=> C05267 + C00004 + C00080	(S)-3-Hydroxyoctanoyl-CoA + NAD+ <=> 3-Oxooctanoyl-CoA + NADH + H+	Flavins&NADs
['1.1.1.35']	R04748	C05268 + C00003 <=> C05269 + C00004 + C00080	(S)-Hydroxyhexanoyl-CoA + NAD+ <=> 3-Oxohexanoyl-CoA + NADH + H+	Flavins&NADs
['1.1.1.35']	R04810	C05448 + C00003 <=> C05449 + C00004 + C00080	3alpha,7alpha,24-Trihydroxy-5beta-cholestanoyl-CoA + NAD+ <=> 3alpha,7alpha-Dihydroxy-5beta-24-oxocholestanoyl-CoA + NADH + H+	Flavins&NADs
['1.1.1.35']	R04812	C05450 + C00003 <=> C05467 + C00004 + C00080	3alpha,7alpha,12alpha,24-Tetrahydroxy-5beta-cholestanoyl-CoA + NAD+ <=> 3alpha,7alpha,12alpha-Trihydroxy-5beta-24-oxocholestanoyl-CoA + NADH + H+	Flavins&NADs
['1.1.1.35']	R05575	C09819 + C00003 <=> C09820 + C00004 + C00080	(Hydroxymethylphenyl)succinyl-CoA + NAD+ <=> Benzoylsuccinyl-CoA + NADH + H+	Flavins&NADs
['1.1.1.35']	R07890	C16329 + C00003 <=> C16330 + C00004 + C00080	3-Hydroxy-OPC8-CoA + NAD+ <=> 3-Oxo-OPC8-CoA + NADH + H+	Flavins&NADs
['1.1.1.35']	R07894	C16333 + C00003 <=> C16334 + C00004 + C00080	3-Hydroxy-OPC6-CoA + NAD+ <=> 3-Oxo-OPC6-CoA + NADH + H+	Flavins&NADs
['1.1.1.35']	R07898	C16337 + C00003 <=> C16338 + C00004 + C00080	3-Hydroxy-OPC4-CoA + NAD+ <=> 3-Oxo-OPC4-CoA + NADH + H+	Flavins&NADs
['1.1.1.35']	R08094	C16469 + C00003 <=> C16471 + C00004 + C00080	3-Hydroxy-5-methylhex-4-enoyl-CoA + NAD+ <=> 5-Methyl-3-oxo-4-hexenoyl-CoA + NADH + H+	Flavins&NADs
['1.1.1.351' '1.1.1.44']	R01528	C00345 + C00006 <=> C00199 + C00011 + C00005 + C00080	6-Phospho-D-gluconate + NADP+ <=> D-Ribulose 5-phosphate + CO2 + NADPH + H+	NADs
['1.1.1.354']	R10412	C01126 + C00003 <=> C03461 + C00004 + C00080	(2E,6E)-Farnesol + NAD+ <=> 2-trans,6-trans-Farnesal + NADH + H+	NADs
['1.1.1.355']	R10417	C01822 + C00006 <=> C20509 + C00005 + C00080	Kanamycin A + NADP+ <=> 2'-Dehydrokanamycin A + NADPH + H+	NADs
['1.1.1.356']	R10420	C20613 + C00003 <=> C20612 + C00004 + C00080	GDP-beta-L-colitose + NAD+ <=> GDP-4-dehydro-3,6-dideoxy-alpha-D-mannose + NADH + H+	NADs
['1.1.1.356']	R10421	C20613 + C00006 <=> C20612 + C00005 + C00080	GDP-beta-L-colitose + NADP+ <=> GDP-4-dehydro-3,6-dideoxy-alpha-D-mannose + NADPH + H+	NADs
['1.1.1.357']	R10422	C03072 + C00003 <=> C01876 + C00004 + C00080	3alpha-Hydroxysteroid + NAD+ <=> 3-Oxosteroid + NADH + H+	NADs
['1.1.1.357']	R10423	C03072 + C00006 <=> C01876 + C00005 + C00080	3alpha-Hydroxysteroid + NADP+ <=> 3-Oxosteroid + NADPH + H+	NADs
['1.1.1.359' '1.1.1.360' '1.1.1.119']	R07147	C00031 + C00006 <=> C00198 + C00005 + C00080	D-Glucose + NADP+ <=> D-Glucono-1,5-lactone + NADPH + H+	C00038&NADs
['1.1.1.359' '1.1.1.360' '1.1.1.120' '1.1.1.48']	R01096	C00124 + C00006 <=> C02669 + C00005 + C00080	D-Galactose + NADP+ <=> D-Galactono-1,5-lactone + NADPH + H+	C00038&NADs
['1.1.1.359' '1.1.1.48' '1.1.1.121']	R08544	C00124 + C00003 <=> C02669 + C00004 + C00080	D-Galactose + NAD+ <=> D-Galactono-1,5-lactone + NADH + H+	C00038&NADs
['1.1.1.359']	R10428	C20655 + C00003 <=> C20616 + C00004 + C00080	Aldopyranose + NAD+ <=> Aldono-1,5-lactone + NADH + H+	C00038&NADs
['1.1.1.359']	R10429	C20655 + C00006 <=> C20616 + C00005 + C00080	Aldopyranose + NADP+ <=> Aldono-1,5-lactone + NADPH + H+	C00038&NADs
['1.1.1.36']	R01779	C01086 + C00006 <=> C00264 + C00005 + C00080	(3R)-3-Hydroxyacyl-CoA + NADP+ <=> 3-Oxoacyl-CoA + NADPH + H+	NADs
['1.1.1.36']	R01977	C03561 + C00006 <=> C00332 + C00005 + C00080	(R)-3-Hydroxybutanoyl-CoA + NADP+ <=> Acetoacetyl-CoA + NADPH + H+	NADs
['1.1.1.361']	R10519	C00092 + C00003 <=> C20668 + C00004 + C00080	D-Glucose 6-phosphate + NAD+ <=> 3-Dehydro-D-glucose 6-phosphate + NADH + H+	NADs
['1.1.1.362']	R06677	C12417 + C00005 + C00080 <=> C12419 + C00006	Auraviketone + NADPH + H+ <=> Auramycinone + NADP+	NADs
['1.1.1.362']	R06682	C12423 + C00005 + C00080 <=> C12424 + C00006	Aklaviketone + NADPH + H+ <=> Aklavinone + NADP+	NADs
['1.1.1.363' '1.1.1.388']	R10520	C00092 + C00003 <=> C01236 + C00004 + C00080	D-Glucose 6-phosphate + NAD+ <=> D-Glucono-1,5-lactone 6-phosphate + NADH + H+	NADs
['1.1.1.363' '1.1.1.388']	R10907	C01172 + C00003 <=> C01236 + C00004 + C00080	beta-D-Glucose 6-phosphate + NAD+ <=> D-Glucono-1,5-lactone 6-phosphate + NADH + H+	NADs
['1.1.1.363' '1.1.1.49']	R00835	C00092 + C00006 <=> C01236 + C00005 + C00080	D-Glucose 6-phosphate + NADP+ <=> D-Glucono-1,5-lactone 6-phosphate + NADPH + H+	NADs
['1.1.1.363' '1.1.1.49']	R02736	C01172 + C00006 <=> C01236 + C00005 + C00080	beta-D-Glucose 6-phosphate + NADP+ <=> D-Glucono-1,5-lactone 6-phosphate + NADPH + H+	NADs
['1.1.1.364']	R06438	C11912 + C00003 <=> C11926 + C00004 + C00080	dTDP-6-deoxy-D-allose + NAD+ <=> dTDP-4-oxo-6-deoxy-D-allose + NADH + H+	NADs
['1.1.1.364']	R10573	C11912 + C00006 <=> C11926 + C00005 + C00080	dTDP-6-deoxy-D-allose + NADP+ <=> dTDP-4-oxo-6-deoxy-D-allose + NADPH + H+	NADs
['1.1.1.367']	R10665	C20768 + C00006 <=> C19823 + C00005 + C00080	UDP-2-acetamido-2,6-dideoxy-beta-L-talose + NADP+ <=> UDP-2-acetamido-2,6-dideoxy-beta-L-arabino-hexos-4-ulose + NADPH + H+	NADs
['1.1.1.368']	R05581	C06749 + C00003 <=> C09821 + C00004 + C00080	6-Hydroxycyclohex-1-ene-1-carbonyl-CoA + NAD+ <=> 6-Oxocyclohex-1-ene-1-carbonyl-CoA + NADH + H+	C00038&NADs
['1.1.1.369']	R09951	C19891 + C00003 <=> C20251 + C00004 + C00080	1D-chiro-Inositol + NAD+ <=> 1-Keto-D-chiro-inositol + NADH + H+	NADs
['1.1.1.370']	R09953	C06153 + C00003 <=> C00691 + C00004 + C00080	scyllo-Inositol + NAD+ <=> 2,4,6/3,5-Pentahydroxycyclohexanone + NADH + H+	NADs
['1.1.1.371']	R09954	C06153 + C00006 <=> C00691 + C00005 + C00080	scyllo-Inositol + NADP+ <=> 2,4,6/3,5-Pentahydroxycyclohexanone + NADPH + H+	NADs
['1.1.1.373']	R10719	C20797 + C00003 <=> C20798 + C00004 + C00080	2,3-Dihydroxypropane-1-sulfonate + NAD+ <=> 2-Hydroxy-3-oxopropane-1-sulfonate + NADH + H+	NADs
['1.1.1.374']	R10785	C00043 + C00003 <=> C20849 + C00004 + C00080	UDP-N-acetyl-alpha-D-glucosamine + NAD+ <=> UDP-2-acetamido-3-dehydro-2-deoxy-alpha-D-glucopyranose + NADH + H+	NADs
['1.1.1.375']	R10786	C15565 + C00006 <=> C00161 + C00005 + C00080	(S)-2-Hydroxyacid + NADP+ <=> 2-Oxo acid + NADPH + H+	NADs
['1.1.1.376']	R10787	C00259 + C00006 <=> C01114 + C00005 + C00080	L-Arabinose + NADP+ <=> L-Arabinono-1,4-lactone + NADPH + H+	NADs
['1.1.1.377' '1.1.1.378']	R10788	C00507 + C00006 <=> C02991 + C00005 + C00080	L-Rhamnose + NADP+ <=> L-Rhamnono-1,4-lactone + NADPH + H+	NADs
['1.1.1.378']	R10995	C00507 + C00003 <=> C02991 + C00004 + C00080	L-Rhamnose + NAD+ <=> L-Rhamnono-1,4-lactone + NADH + H+	NADs
['1.1.1.379']	R03790	C01983 + C00003 <=> C02137 + C00004 + C00080	(R)-Mandelate + NAD+ <=> alpha-Oxo-benzeneacetic acid + NADH + H+	NADs
['1.1.1.380']	R10848	C00800 + C00003 <=> C00905 + C00004 + C00080	L-Gulonate + NAD+ <=> D-Fructuronate + NADH + H+	C00038&NADs
['1.1.1.381']	R10851	C05519 + C00006 <=> C03508 + C00005 + C00080	L-Allothreonine + NADP+ <=> L-2-Amino-3-oxobutanoic acid + NADPH + H+	NADs
['1.1.1.381']	R10852	C05519 + C00006 <=> C01888 + C00011 + C00005 + C00080	L-Allothreonine + NADP+ <=> Aminoacetone + CO2 + NADPH + H+	NADs
['1.1.1.382' '1.1.1.383']	R10916	C04272 + C00003 <=> C06010 + C00004 + C00080	(R)-2,3-Dihydroxy-3-methylbutanoate + NAD+ <=> (S)-2-Acetolactate + NADH + H+	C00305&NADs
['1.1.1.384']	R05526	C06620 + C00005 + C00080 <=> C11922 + C00006	dTDP-3,4-dioxo-2,6-dideoxy-D-glucose + NADPH + H+ <=> dTDP-4-oxo-2,6-dideoxy-D-glucose + NADP+	NADs
['1.1.1.385']	R10917	C20940 + C00003 <=> C20941 + C00004 + C00080	L-Dihydroanticapsin + NAD+ <=> L-Anticapsin + NADH + H+	NADs
['1.1.1.386']	R10918	C20943 + C00003 <=> C20944 + C00004 + C00080	(R)-Ipsdienol + NAD+ <=> Ipsdienone + NADH + H+	NADs
['1.1.1.386']	R10919	C20943 + C00006 <=> C20944 + C00005 + C00080	(R)-Ipsdienol + NADP+ <=> Ipsdienone + NADPH + H+	NADs
['1.1.1.387']	R10985	C00065 + C00003 <=> C11822 + C00004 + C00080	L-Serine + NAD+ <=> 2-Aminomalonate semialdehyde + NADH + H+	NADs
['1.1.1.387']	R10986	C00065 + C00003 <=> C06735 + C00011 + C00004 + C00080	L-Serine + NAD+ <=> Aminoacetaldehyde + CO2 + NADH + H+	NADs
['1.1.1.389']	R11035	C20680 + C00003 <=> C04349 + C00004 + C00080	2-Dehydro-3-deoxy-L-galactonate + NAD+ <=> (4S)-4,6-Dihydroxy-2,5-dioxohexanoate + NADH + H+	NADs
['1.1.1.390']	R11036	C20829 + C00003 <=> C21064 + C00004 + C00080	Sulfoquinovose + NAD+ <=> 6-Deoxy-6-sulfo-D-glucono-1,5-lactone + NADH + H+	NADs
['1.1.1.391']	R11144	C17658 + C00003 <=> C03070 + C00004 + C00080	Isolithocholate + NAD+ <=> 3-Oxo-5beta-cholanate + NADH + H+	NADs
['1.1.1.392']	R11145	C03990 + C00006 <=> C03070 + C00005 + C00080	Lithocholic acid + NADP+ <=> 3-Oxo-5beta-cholanate + NADPH + H+	NADs
['1.1.1.393']	R11146	C17658 + C00006 <=> C03070 + C00005 + C00080	Isolithocholate + NADP+ <=> 3-Oxo-5beta-cholanate + NADPH + H+	NADs
['1.1.1.394']	R11147	C21142 + C00003 <=> C21141 + C00004 + C00080	3,4-Dihydroxy-2-methy-4-[(2E,6E)-farnesyl]-3,4-dihydroquinoline 1-oxide + NAD+ <=> 4-Hydroxy-2-methyl-3-oxo-4-[(2E,6E)-farnesyl]-3,4-dihydroquinoline 1-oxide + NADH + H+	NADs
['1.1.1.394']	R11149	C21140 + C00003 + C00001 <=> C21141 + C00004 + C00080	Aurachin B + NAD+ + H2O <=> 4-Hydroxy-2-methyl-3-oxo-4-[(2E,6E)-farnesyl]-3,4-dihydroquinoline 1-oxide + NADH + H+	NADs
['1.1.1.396']	R09055	C18153 + C00003 <=> C18155 + C00004 + C00080	3-Hydroxyethylbacteriochlorophyllide a + NAD+ <=> Bacteriochlorophyllide a + NADH + H+	NADs
['1.1.1.397']	R11336	C21288 + C00003 <=> C21289 + C00004 + C00080	(2S,3R)-2-Hydroxy-3-(indol-3-yl)butanoate + NAD+ <=> (R)-3-(Indol-3-yl)-2-oxobutyrate + NADH + H+	NADs
['1.1.1.399']	R11337	C01087 + C00003 <=> C00026 + C00004 + C00080	(R)-2-Hydroxyglutarate + NAD+ <=> 2-Oxoglutarate + NADH + H+	NADs
['1.1.1.400']	R11338	C21290 + C00003 <=> C21291 + C00004 + C00080	2-Methylpropane-1,2-diol + NAD+ <=> 2-Hydroxy-2-methylpropanal + NADH + H+	NADs
['1.1.1.401']	R11339	C03979 + C00003 <=> C20781 + C00004 + C00080	2-Dehydro-3-deoxy-L-rhamnonate + NAD+ <=> 2,4-Diketo-3-deoxy-L-fuconate + NADH + H+	C00038&NADs
['1.1.1.402']	R11341	C21294 + C00006 <=> C21285 + C00005 + C00080	D-Erythritol 1-phosphate + NADP+ <=> D-Erythrulose 1-phosphate + NADPH + H+	NADs
['1.1.1.403']	R11342	C16884 + C00003 <=> C02022 + C00004 + C00080	D-Threitol + NAD+ <=> D-Erythrulose + NADH + H+	NADs
['1.1.1.404']	R11585	C03434 + C00003 <=> C18933 + C00004 + C00080	Tetrachlorohydroquinone + NAD+ <=> Chloranil + NADH + H+	NADs
['1.1.1.405' '1.1.1.137']	R01525	C01068 + C00006 <=> C00199 + C00005 + C00080	D-Ribitol 5-phosphate + NADP+ <=> D-Ribulose 5-phosphate + NADPH + H+	C00038&NADs
['1.1.1.406']	R11637	C01697 + C00003 <=> C21523 + C00004 + C00080	Galactitol + NAD+ <=> L-Tagatose + NADH + H+	NADs
['1.1.1.407']	R11638	C21524 + C00003 <=> C00795 + C00004 + C00080	D-Altritol + NAD+ <=> D-Tagatose + NADH + H+	NADs
['1.1.1.412']	R11774	C21645 + C00006 <=> C21651 + C00005 + C00080	(2R,3S)-2-Alkyl-3-hydroxyalkanoate + NADP+ <=> (R)-2-Alkyl-3-oxoalkanoate + NADPH + H+	NADs
['1.1.1.413']	R11776	C21666 + C00006 <=> C21668 + C00005 + C00080	(3R,4R)-3-[(1S)-1-Hydroxyalkyl]-4-(hydroxymethyl)oxolan-2-one + NADP+ <=> (3R,4R)-3-Alkanoyl-4-(hydroxymethyl)oxolan-2-one + NADPH + H+	NADs
['1.1.1.42']	R00268	C05379 <=> C00026 + C00011	Oxalosuccinate <=> 2-Oxoglutarate + CO2	C19610 C00305
['1.1.1.43']	R02032	C00345 + C00003 <=> C01218 + C00004 + C00080	6-Phospho-D-gluconate + NAD+ <=> 6-Phospho-2-dehydro-D-gluconate + NADH + H+	NADs
['1.1.1.43']	R02034	C00345 + C00006 <=> C01218 + C00005 + C00080	6-Phospho-D-gluconate + NADP+ <=> 6-Phospho-2-dehydro-D-gluconate + NADPH + H+	NADs
['1.1.1.46' '1.1.1.376']	R01757	C00259 + C00003 <=> C01114 + C00004 + C00080	L-Arabinose + NAD+ <=> L-Arabinono-1,4-lactone + NADH + H+	C00038&NADs
['1.1.1.47']	R01520	C00221 + C00003 <=> C00198 + C00004 + C00080	beta-D-Glucose + NAD+ <=> D-Glucono-1,5-lactone + NADH + H+	C00038&NADs
['1.1.1.47']	R01521	C00221 + C00006 <=> C00198 + C00005 + C00080	beta-D-Glucose + NADP+ <=> D-Glucono-1,5-lactone + NADPH + H+	C00038&NADs
['1.1.1.48']	R01094	C00124 + C00003 <=> C03383 + C00004 + C00080	D-Galactose + NAD+ <=> D-Galactono-1,4-lactone + NADH + H+	C00038&NADs
['1.1.1.51' '1.1.1.62']	R02352	C00951 + C00003 <=> C00468 + C00004 + C00080	Estradiol-17beta + NAD+ <=> Estrone + NADH + H+	NADs
['1.1.1.51' '1.1.1.62']	R02353	C00951 + C00006 <=> C00468 + C00005 + C00080	Estradiol-17beta + NADP+ <=> Estrone + NADPH + H+	NADs
['1.1.1.51']	R01836	C00535 + C00003 <=> C00280 + C00004 + C00080	Testosterone + NAD+ <=> Androstenedione + NADH + H+	NADs
['1.1.1.51']	R01838	C00535 + C00006 <=> C00280 + C00005 + C00080	Testosterone + NADP+ <=> Androstenedione + NADPH + H+	NADs
['1.1.1.51']	R03406	C04295 + C00003 <=> C01227 + C00004 + C00080	Androstenediol + NAD+ <=> Dehydroepiandrosterone + NADH + H+	NADs
['1.1.1.51']	R03407	C04295 + C00006 <=> C01227 + C00005 + C00080	Androstenediol + NADP+ <=> Dehydroepiandrosterone + NADPH + H+	NADs
['1.1.1.51']	R09956	C07635 + C00003 <=> C00674 + C00004 + C00080	Epiandrosterone + NAD+ <=> 5alpha-Androstane-3,17-dione + NADH + H+	NADs
['1.1.1.51']	R09957	C01227 + C00003 <=> C20252 + C00004 + C00080	Dehydroepiandrosterone + NAD+ <=> 5-Androstene-3,17-dione + NADH + H+	NADs
['1.1.1.52']	R04139	C03990 + C00003 <=> C03070 + C00004 + C00080	Lithocholic acid + NAD+ <=> 3-Oxo-5beta-cholanate + NADH + H+	NADs
['1.1.1.53']	R04330	C03852 + C00003 <=> C03917 + C00004 + C00080	Androstan-3alpha,17beta-diol + NAD+ <=> Dihydrotestosterone + NADH + H+	NADs
['1.1.1.53']	R04831	C05481 + C00003 <=> C05470 + C00004 + C00080	Cortolone + NAD+ <=> Tetrahydrocortisone + NADH + H+	NADs
['1.1.1.53']	R04834	C05482 + C00003 <=> C05472 + C00004 + C00080	Cortol + NAD+ <=> Urocortisol + NADH + H+	NADs
['1.1.1.53']	R04844	C05483 + C00003 <=> C05478 + C00004 + C00080	3alpha,20alpha,21-Trihydroxy-5beta-pregnan-11-one + NAD+ <=> 3alpha,21-Dihydroxy-5beta-pregnane-11,20-dione + NADH + H+	NADs
['1.1.1.53']	R04847	C05484 + C00003 <=> C05480 + C00004 + C00080	Pregnanediol + NAD+ <=> Pregnanolone + NADH + H+	NADs
['1.1.1.54']	R03572	C02001 + C00006 <=> C01471 + C00005 + C00080	Allyl alcohol + NADP+ <=> Acrolein + NADPH + H+	NADs
['1.1.1.55']	R02259	C00583 + C00006 <=> C00424 + C00005 + C00080	Propane-1,2-diol + NADP+ <=> (S)-Lactaldehyde + NADPH + H+	NADs
['1.1.1.56']	R01895	C00474 + C00003 <=> C00309 + C00004 + C00080	Ribitol + NAD+ <=> D-Ribulose + NADH + H+	NADs
['1.1.1.57']	R02454	C00514 + C00003 <=> C00905 + C00004 + C00080	D-Mannonate + NAD+ <=> D-Fructuronate + NADH + H+	NADs
['1.1.1.58']	R02555	C00817 + C00003 <=> C00558 + C00004 + C00080	D-Altronate + NAD+ <=> D-Tagaturonate + NADH + H+	NADs
['1.1.1.59']	R01608	C01013 + C00003 <=> C00222 + C00004 + C00080	3-Hydroxypropanoate + NAD+ <=> 3-Oxopropanoate + NADH + H+	NADs
['1.1.1.60']	R01745	C00258 + C00003 <=> C01146 + C00004 + C00080	D-Glycerate + NAD+ <=> 2-Hydroxy-3-oxopropanoate + NADH + H+	NADs
['1.1.1.60']	R01747	C00258 + C00006 <=> C01146 + C00005 + C00080	D-Glycerate + NADP+ <=> 2-Hydroxy-3-oxopropanoate + NADPH + H+	NADs
['1.1.1.62']	R04681	C05141 + C00003 <=> C05300 + C00004 + C00080	Estriol + NAD+ <=> 16alpha-Hydroxyestrone + NADH + H+	NADs
['1.1.1.62']	R04682	C05141 + C00006 <=> C05300 + C00005 + C00080	Estriol + NADP+ <=> 16alpha-Hydroxyestrone + NADPH + H+	NADs
['1.1.1.62']	R08945	C18075 + C00003 <=> C05284 + C00004 + C00080	11beta,17beta-Dihydroxy-4-androsten-3-one + NAD+ <=> 11beta-Hydroxyandrost-4-ene-3,17-dione + NADH + H+	NADs
['1.1.1.62']	R08980	C18075 + C00006 <=> C05284 + C00005 + C00080	11beta,17beta-Dihydroxy-4-androsten-3-one + NADP+ <=> 11beta-Hydroxyandrost-4-ene-3,17-dione + NADPH + H+	NADs
['1.1.1.65']	R01708	C00314 + C00006 <=> C00250 + C00005 + C00080	Pyridoxine + NADP+ <=> Pyridoxal + NADPH + H+	NADs
['1.1.1.66']	R03886	C02774 + C00003 <=> C02217 + C00004 + C00080	10-Hydroxydecanoic acid + NAD+ <=> 10-Oxodecanoate + NADH + H+	NADs
['1.1.1.67' '1.1.1.11']	R00868	C00392 + C00003 <=> C00095 + C00004 + C00080	Mannitol + NAD+ <=> D-Fructose + NADH + H+	C00038&NADs
['1.1.1.69']	R01738	C00257 + C00003 <=> C01062 + C00004 + C00080	D-Gluconic acid + NAD+ <=> 5-Dehydro-D-gluconate + NADH + H+	NADs
['1.1.1.69']	R01740	C00257 + C00006 <=> C01062 + C00005 + C00080	D-Gluconic acid + NADP+ <=> 5-Dehydro-D-gluconate + NADPH + H+	NADs
['1.1.1.7']	R04236	C03894 + C00003 <=> C03505 + C00004 + C00080	Propane-1,2-diol 1-phosphate + NAD+ <=> Hydroxyacetone phosphate + NADH + H+	NADs
['1.1.1.71']	R07326	C00069 + C00003 <=> C00071 + C00004 + C00080	Alcohol + NAD+ <=> Aldehyde + NADH + H+	NADs
['1.1.1.75']	R03759	C03194 + C00003 <=> C01888 + C00004 + C00080	(R)-1-Aminopropan-2-ol + NAD+ <=> Aminoacetone + NADH + H+	C00038&NADs
['1.1.1.76']	R03707	C03046 + C00003 <=> C01769 + C00004 + C00080	(S,S)-Butane-2,3-diol + NAD+ <=> (S)-Acetoin + NADH + H+	NADs
['1.1.1.78' '1.1.1.79']	R02527	C00937 + C00003 <=> C00546 + C00004 + C00080	(R)-Lactaldehyde + NAD+ <=> Methylglyoxal + NADH + H+	NADs
['1.1.1.79' '1.1.1.81']	R01392	C00258 + C00006 <=> C00168 + C00005 + C00080	D-Glycerate + NADP+ <=> Hydroxypyruvate + NADPH + H+	NADs
['1.1.1.79']	R00465	C00160 + C00006 <=> C00048 + C00005 + C00080	Glycolate + NADP+ <=> Glyoxylate + NADPH + H+	NADs
['1.1.1.80']	R01550	C00207 + C00005 + C00080 <=> C01845 + C00006	Acetone + NADPH + H+ <=> Propan-2-ol + NADP+	C00038&NADs
['1.1.1.84']	R01211	C01088 + C00003 <=> C00141 + C00011 + C00004 + C00080	(R)-3,3-Dimethylmalate + NAD+ <=> 3-Methyl-2-oxobutanoic acid + CO2 + NADH + H+	NADs
['1.1.1.86' '1.1.1.383']	R04439	C04272 + C00006 <=> C06010 + C00005 + C00080	(R)-2,3-Dihydroxy-3-methylbutanoate + NADP+ <=> (S)-2-Acetolactate + NADPH + H+	C00305&NADs
['1.1.1.86' '5.4.99.3']	R05069	C06006 <=> C14463	(S)-2-Aceto-2-hydroxybutanoate <=> (R)-3-Hydroxy-3-methyl-2-oxopentanoate	C00305
['1.1.1.86' '5.4.99.3']	R05071	C06010 <=> C04181	(S)-2-Acetolactate <=> 3-Hydroxy-3-methyl-2-oxobutanoic acid	C00305
['1.1.1.86']	R03051	C00900 + C00005 + C00080 <=> C04039 + C00006	2-Acetolactate + NADPH + H+ <=> 2,3-Dihydroxy-3-methylbutanoate + NADP+	C00305&NADs
['1.1.1.86']	R04440	C04272 + C00006 <=> C04181 + C00005 + C00080	(R)-2,3-Dihydroxy-3-methylbutanoate + NADP+ <=> 3-Hydroxy-3-methyl-2-oxobutanoic acid + NADPH + H+	C00305&NADs
['1.1.1.86']	R05068	C06007 + C00006 <=> C14463 + C00005 + C00080	(R)-2,3-Dihydroxy-3-methylpentanoate + NADP+ <=> (R)-3-Hydroxy-3-methyl-2-oxopentanoate + NADPH + H+	C00305&NADs
['1.1.1.87' '1.1.1.286']	R01936	C05533 <=> C00322 + C00011	Oxaloglutarate <=> 2-Oxoadipate + CO2	C19610 C00305
['1.1.1.88']	R02081	C00418 + C00010 + 2 C00003 <=> C00356 + 2 C00004 + 2 C00080	(R)-Mevalonate + CoA + 2 NAD+ <=> (S)-3-Hydroxy-3-methylglutaryl-CoA + 2 NADH + 2 H+	C00010&NADs
['1.1.1.90']	R01487	C03485 + C00003 <=> C00193 + C00004 + C00080	Aromatic primary alcohol + NAD+ <=> Aromatic aldehyde + NADH + H+	C00038&NADs
['1.1.1.90']	R01763	C00556 + C00003 <=> C00261 + C00004 + C00080	Benzyl alcohol + NAD+ <=> Benzaldehyde + NADH + H+	C00038&NADs
['1.1.1.90']	R02611	C05853 + C00003 <=> C00601 + C00004 + C00080	Phenylethyl alcohol + NAD+ <=> Phenylacetaldehyde + NADH + H+	C00038&NADs
['1.1.1.90']	R04304	C06044 + C00003 <=> C03765 + C00004 + C00080	4-Hydroxyphenylethanol + NAD+ <=> 4-Hydroxyphenylacetaldehyde + NADH + H+	C00038&NADs
['1.1.1.90']	R05282	C06757 + C00003 <=> C06758 + C00004 + C00080	4-Methylbenzyl alcohol + NAD+ <=> p-Tolualdehyde + NADH + H+	C00038&NADs
['1.1.1.90']	R05347	C07216 + C00003 <=> C07209 + C00004 + C00080	3-Methylbenzyl alcohol + NAD+ <=> 3-Methylbenzaldehyde + NADH + H+	C00038&NADs
['1.1.1.90']	R05348	C07213 + C00003 <=> C07214 + C00004 + C00080	2-Methylbenzyl alcohol + NAD+ <=> 2-Methylbenzaldehyde + NADH + H+	C00038&NADs
['1.1.1.91']	R01488	C03485 + C00006 <=> C00193 + C00005 + C00080	Aromatic primary alcohol + NADP+ <=> Aromatic aldehyde + NADPH + H+	NADs
['1.1.1.92']	R01749	C00258 + C00003 + C00011 <=> C03459 + C00004 + C00080	D-Glycerate + NAD+ + CO2 <=> 2-Hydroxy-3-oxosuccinate + NADH + H+	NADs
['1.1.1.92']	R01750	C00258 + C00006 + C00011 <=> C03459 + C00005 + C00080	D-Glycerate + NADP+ + CO2 <=> 2-Hydroxy-3-oxosuccinate + NADPH + H+	NADs
['1.1.1.94']	R00842	C00093 + C00003 <=> C00111 + C00004 + C00080	sn-Glycerol 3-phosphate + NAD+ <=> Glycerone phosphate + NADH + H+	C00018&NADs
['1.1.1.94']	R00844	C00093 + C00006 <=> C00111 + C00005 + C00080	sn-Glycerol 3-phosphate + NADP+ <=> Glycerone phosphate + NADPH + H+	C00018&NADs
['1.1.1.95']	R01513	C00197 + C00003 <=> C03232 + C00004 + C00080	3-Phospho-D-glycerate + NAD+ <=> 3-Phosphonooxypyruvate + NADH + H+	NADs
['1.1.1.95']	R08198	C02630 + C00003 <=> C00026 + C00004 + C00080	2-Hydroxyglutarate + NAD+ <=> 2-Oxoglutarate + NADH + H+	NADs
['1.1.1.96']	R03431	C04367 + C00003 <=> C01244 + C00004 + C00080	3-(3,5-Diiodo-4-hydroxyphenyl)lactate + NAD+ <=> 3,5-Diiodo-4-hydroxyphenylpyruvate + NADH + H+	NADs
['1.1.1.97']	R04136	C03351 + C00006 <=> C03067 + C00005 + C00080	3-Hydroxybenzyl alcohol + NADP+ <=> 3-Hydroxybenzaldehyde + NADPH + H+	NADs
['1.1.1.98']	R03021	C03042 + C00003 <=> C00869 + C00004 + C00080	(R)-2-Hydroxystearate + NAD+ <=> 2-Oxooctadecanoic acid + NADH + H+	NADs
['1.1.1.99']	R03022	C03045 + C00003 <=> C00869 + C00004 + C00080	(S)-2-Hydroxystearate + NAD+ <=> 2-Oxooctadecanoic acid + NADH + H+	NADs
['1.1.2.2']	R00865	C00392 + 2 C00125 <=> C00095 + 2 C00126 + 2 C00080	Mannitol + 2 Ferricytochrome c <=> D-Fructose + 2 Ferrocytochrome c + 2 H+	Peptide
['1.1.2.2']	R01892	C00474 + 2 C00125 <=> C00309 + 2 C00126 + 2 C00080	Ribitol + 2 Ferricytochrome c <=> D-Ribulose + 2 Ferrocytochrome c + 2 H+	Peptide
['1.1.2.3']	R00196	C00186 + 2 C00125 <=> C00022 + 2 C00126 + 2 C00080	(S)-Lactate + 2 Ferricytochrome c <=> Pyruvate + 2 Ferrocytochrome c + 2 H+	Flavins
['1.1.2.4']	R00197	C00256 + 2 C00125 <=> C00022 + 2 C00126 + 2 C00080	(R)-Lactate + 2 Ferricytochrome c <=> Pyruvate + 2 Ferrocytochrome c + 2 H+	Peptide
['1.1.2.5']	R00198	C00256 + 2 C01070 <=> C00022 + 2 C01071 + 2 C00080	(R)-Lactate + 2 Ferricytochrome c-553 <=> Pyruvate + 2 Ferrocytochrome c-553 + 2 H+	Flavins
['1.1.2.6']	R03136	C00980 + C00125 <=> C01166 + C00126 + C00080	Polyvinyl alcohol + Ferricytochrome c <=> Oxidized polyvinyl alcohol + Ferrocytochrome c + H+	Pyrroloquinoline_Quinone
['1.1.2.7']	R01146	C00132 + 2 C18233 <=> C00067 + 2 C18234 + 2 C00080	Methanol + 2 Ferricytochrome cL <=> Formaldehyde + 2 Ferrocytochrome cL + 2 H+	Pyrroloquinoline_Quinone&C00076
['1.1.2.7']	R09127	C00469 + 2 C18233 <=> C00084 + 2 C18234 + 2 C00080	Ethanol + 2 Ferricytochrome cL <=> Acetaldehyde + 2 Ferrocytochrome cL + 2 H+	Pyrroloquinoline_Quinone&C00076
['1.1.2.7']	R09128	C06753 + 2 C18233 <=> C06754 + 2 C18234 + 2 C00080	2-Chloroethanol + 2 Ferricytochrome cL <=> Chloroacetaldehyde + 2 Ferrocytochrome cL + 2 H+	Pyrroloquinoline_Quinone&C00076
['1.1.2.7']	R10713	C00226 + 2 C18233 <=> C00071 + 2 C18234 + 2 C00080	Primary alcohol + 2 Ferricytochrome cL <=> Aldehyde + 2 Ferrocytochrome cL + 2 H+	Pyrroloquinoline_Quinone&C00076
['1.1.2.8']	R05062	C05986 + 2 C00125 <=> C05985 + 2 C00126 + 2 C00080	2-Propyn-1-ol + 2 Ferricytochrome c <=> 2-Propynal + 2 Ferrocytochrome c + 2 H+	Pyrroloquinoline_Quinone&C00076
['1.1.2.8']	R05198	C00469 + 2 C00125 <=> 2 C00126 + C00084 + 2 C00080	Ethanol + 2 Ferricytochrome c <=> 2 Ferrocytochrome c + Acetaldehyde + 2 H+	Pyrroloquinoline_Quinone&C00076
['1.1.2.8']	R05285	C06753 + 2 C00125 <=> C06754 + 2 C00126 + 2 C00080	2-Chloroethanol + 2 Ferricytochrome c <=> Chloroacetaldehyde + 2 Ferrocytochrome c + 2 H+	Pyrroloquinoline_Quinone&C00076
['1.1.2.9']	R11343	C06142 + C00125 <=> C01412 + C00126 + C00080	1-Butanol + Ferricytochrome c <=> Butanal + Ferrocytochrome c + H+	Pyrroloquinoline_Quinone&Hemes&C00076
['1.1.5.10']	R10625	C02489 + C15602 <=> C00161 + C15603	(R)-2-Hydroxyacid + Quinone <=> 2-Oxo acid + Hydroquinone	Quinones
['1.1.5.11']	R11344	C06142 + C15602 <=> C01412 + C15603	1-Butanol + Quinone <=> Butanal + Hydroquinone	Pyrroloquinoline_Quinone&C00076
['1.1.5.12']	R11591	C00256 + C15602 <=> C00022 + C15603	(R)-Lactate + Quinone <=> Pyruvate + Hydroquinone	Flavins&Quinones
['1.1.5.2']	R06620	C00031 + C00399 <=> C00198 + C00390	D-Glucose + Ubiquinone <=> D-Glucono-1,5-lactone + Ubiquinol	Pyrroloquinoline_Quinone&C00076
['1.1.5.3']	R00848	C00093 + C00016 <=> C00111 + C01352	sn-Glycerol 3-phosphate + FAD <=> Glycerone phosphate + FADH2	C00038&Flavins
['1.1.5.3']	R00849	C00093 + C15602 <=> C00111 + C15603	sn-Glycerol 3-phosphate + Quinone <=> Glycerone phosphate + Hydroquinone	Flavins&Quinones
['1.1.5.3']	R08657	C00093 + C00399 <=> C00111 + C00390	sn-Glycerol 3-phosphate + Ubiquinone <=> Glycerone phosphate + Ubiquinol	Flavins&Quinones
['1.1.5.4']	R00361	C00149 + C15602 <=> C00036 + C15603	(S)-Malate + Quinone <=> Oxaloacetate + Hydroquinone	Flavins&Quinones
['1.1.5.4']	R01257	C00149 + C00016 <=> C00036 + C01352	(S)-Malate + FAD <=> Oxaloacetate + FADH2	Flavins
['1.1.5.7']	R09742	C03491 + C15602 <=> C19862 + C15603	Cyclic alcohol + Quinone <=> Cyclic ketone + Hydroquinone	Quinones
['1.1.5.8']	R01873	C00296 + C00113 <=> C01359 + C00944	Quinate + PQQ <=> PQQH2 + 3-Dehydroquinate	Pyrroloquinoline_Quinone
['1.1.5.8']	R02415	C00493 + C00113 <=> C02637 + C01359	Shikimate + PQQ <=> 3-Dehydroshikimate + PQQH2	Pyrroloquinoline_Quinone
['1.1.5.8']	R09322	C00296 + C15602 <=> C00944 + C15603	Quinate + Quinone <=> 3-Dehydroquinate + Hydroquinone	Pyrroloquinoline_Quinone Quinones
['1.1.5.9']	R00305	C00031 + C15602 <=> C00198 + C15603	D-Glucose + Quinone <=> D-Glucono-1,5-lactone + Hydroquinone	Quinones
['1.1.9.1']	R09480	C00226 + 2 C05357 <=> C00071 + 2 C05358 + 2 C00080	Primary alcohol + 2 Oxidized azurin <=> Aldehyde + 2 Reduced azurin + 2 H+	Pyrroloquinoline_Quinone&Hemes&C00076
['1.1.98.2']	R09550	C00092 + C00876 <=> C01236 + C01080	D-Glucose 6-phosphate + Coenzyme F420 <=> D-Glucono-1,5-lactone 6-phosphate + Reduced coenzyme F420	Flavins
['1.1.98.3']	R10112	C20368 + C00016 <=> C20369 + C01352	trans,octacis-Decaprenylphospho-beta-D-ribofuranose + FAD <=> trans,octacis-Decaprenylphospho-beta-D-erythro-pentofuranosid-2-ulose + FADH2	Flavins
['1.1.98.4']	R10572	C15603 + C00876 <=> C15602 + C01080	Hydroquinone + Coenzyme F420 <=> Quinone + Reduced coenzyme F420	Flavins
['1.1.98.5']	R10574	C01612 + C00876 <=> C01450 + C01080	Secondary alcohol + Coenzyme F420 <=> Ketone + Reduced coenzyme F420	Flavins
['1.1.98.6']	R11592	C03802 + C00058 <=> C00677 + C00011 + C00001	Ribonucleoside triphosphate + Formate <=> Deoxynucleoside triphosphate + CO2 + H2O	Peptide
['1.1.98.6']	R11633	C00044 + C00058 <=> C00286 + C00011 + C00001	GTP + Formate <=> dGTP + CO2 + H2O	Peptide
['1.1.98.6']	R11634	C00002 + C00058 <=> C00131 + C00011 + C00001	ATP + Formate <=> dATP + CO2 + H2O	C00002
['1.1.98.6']	R11635	C00075 + C00058 <=> C00460 + C00011 + C00001	UTP + Formate <=> dUTP + CO2 + H2O	Peptide
['1.1.98.6']	R11636	C00063 + C00058 <=> C00458 + C00011 + C00001	CTP + Formate <=> dCTP + CO2 + H2O	Peptide
['1.1.99.1']	R01025	C00114 + C00028 <=> C00576 + C00030	Choline + Acceptor <=> Betaine aldehyde + Reduced acceptor	Flavins
['1.1.99.11']	R00873	C00095 + C00028 <=> C00273 + C00030	D-Fructose + Acceptor <=> 5-Dehydro-D-fructose + Reduced acceptor	Flavins
['1.1.99.12']	R01696	C00247 + C00028 <=> C00273 + C00030	L-Sorbose + Acceptor <=> 5-Dehydro-D-fructose + Reduced acceptor	Peptide
['1.1.99.13']	R00807	C00089 + C00016 <=> C05731 + C01352	Sucrose + FAD <=> 3-Ketosucrose + FADH2	Flavins
['1.1.99.13']	R00808	C00089 + C00028 <=> C05731 + C00030	Sucrose + Acceptor <=> 3-Ketosucrose + Reduced acceptor	Peptide
['1.1.99.13']	R01680	C00243 + C00028 <=> C05403 + C00030	Lactose + Acceptor <=> 3-Ketolactose + Reduced acceptor	Peptide
['1.1.99.13']	R06219	G10504 + C00028 <=> G10531 + C00030	Lactose + Acceptor <=> 3-Ketolactose + Reduced acceptor	Peptide
['1.1.99.13']	R06233	G00370 + C00016 <=> G10585 + C01352	Sucrose + FAD <=> 3-Ketosucrose + FADH2	Flavins
['1.1.99.14']	R00476	C00160 + C00028 <=> C00048 + C00030	Glycolate + Acceptor <=> Glyoxylate + Reduced acceptor	Peptide
['1.1.99.18']	R01443	C00185 + C00028 <=> C01093 + C00030	Cellobiose + Acceptor <=> Cellobiono-1,5-lactone + Reduced acceptor	Peptide
['1.1.99.18']	R02365	C00185 + C15602 <=> C01093 + C15603	Cellobiose + Quinone <=> Cellobiono-1,5-lactone + Hydroquinone	Quinones
['1.1.99.18']	R06246	G00289 + C00028 <=> G10590 + C00030	Cellobiose + Acceptor <=> G10590 + Reduced acceptor	Peptide
['1.1.99.18']	R06247	G00289 + C15602 <=> G10590 + C15603	Cellobiose + Quinone <=> G10590 + Hydroquinone	Quinones
['1.1.99.2']	R00298	C03196 + C00028 <=> C00026 + C00030	(S)-2-Hydroxyglutarate + Acceptor <=> 2-Oxoglutarate + Reduced acceptor	Peptide
['1.1.99.2']	R03534	C02630 + C00016 <=> C00026 + C01352	2-Hydroxyglutarate + FAD <=> 2-Oxoglutarate + FADH2	Flavins
['1.1.99.20']	R00639	C00226 + C00028 <=> C00071 + C00030	Primary alcohol + Acceptor <=> Aldehyde + Reduced acceptor	Peptide
['1.1.99.21']	R01697	C00794 + C00028 <=> C00247 + C00030	D-Sorbitol + Acceptor <=> L-Sorbose + Reduced acceptor	Peptide
['1.1.99.21']	R02925	C00794 + C00016 <=> C01352 + C00247	D-Sorbitol + FAD <=> FADH2 + L-Sorbose	Flavins
['1.1.99.22']	R01045	C00116 + C00028 <=> C00184 + C00030	Glycerol + Acceptor <=> Glycerone + Reduced acceptor	Pyrroloquinoline_Quinone
['1.1.99.24']	R03225	C03197 + C00026 <=> C00164 + C01087	(S)-3-Hydroxybutanoate + 2-Oxoglutarate <=> Acetoacetate + (R)-2-Hydroxyglutarate	Peptide
['1.1.99.26']	R03212	C03228 + C00028 <=> C01066 + C00030	3-Hydroxycyclohexanone + Acceptor <=> Cyclohexane-1,3-dione + Reduced acceptor	Peptide
['1.1.99.27']	R03156	C01012 + C00028 <=> C01125 + C00030	(R)-Pantolactone + Acceptor <=> Dihydro-4,4-dimethyl-2,3-furandione + Reduced acceptor	Flavins
['1.1.99.28']	R00874	C00095 + C00031 <=> C00198 + C00794	D-Fructose + D-Glucose <=> D-Glucono-1,5-lactone + D-Sorbitol	NADs
['1.1.99.3']	R01741	C00257 + C00016 <=> C06473 + C01352	D-Gluconic acid + FAD <=> 2-Keto-D-gluconic acid + FADH2	Flavins
['1.1.99.3']	R01742	C00257 + C00028 <=> C06473 + C00030	D-Gluconic acid + Acceptor <=> 2-Keto-D-gluconic acid + Reduced acceptor	Flavins
['1.1.99.30']	R07155	C02489 + C00028 <=> C00161 + C00030	(R)-2-Hydroxyacid + Acceptor <=> 2-Oxo acid + Reduced acceptor	IronSulfurClusters&Molybdopterin
['1.1.99.31']	R07664	C01984 + C00061 <=> C02137 + C01847	(S)-Mandelate + FMN <=> alpha-Oxo-benzeneacetic acid + Reduced FMN	Flavins
['1.1.99.31']	R03793	C01984 + C00028 <=> C02137 + C00030	(S)-Mandelate + Acceptor <=> alpha-Oxo-benzeneacetic acid + Reduced acceptor	Flavins
['1.1.99.31']	R04160	C03198 + C00028 <=> C03590 + C00030	(S)-4-Hydroxymandelate + Acceptor <=> 4-Hydroxyphenylglyoxylate + Reduced acceptor	Flavins
['1.1.99.32']	R09551	C00247 + C00028 <=> C19679 + C00030	L-Sorbose + Acceptor <=> L-Sorbosone + Reduced acceptor	Flavins
['1.1.99.35']	R10411	C00031 + C00028 <=> C00198 + C00030	D-Glucose + Acceptor <=> D-Glucono-1,5-lactone + Reduced acceptor	Pyrroloquinoline_Quinone
['1.1.99.36']	R09552	C00469 + C19680 <=> C00084 + C19681	Ethanol + N,N-Dimethyl-4-nitrosoaniline <=> Acetaldehyde + 4-(Hydroxylamino)-N,N-dimethylaniline	C00038&NADs
['1.1.99.37']	R09553	C00132 + C19680 <=> C00067 + C19681	Methanol + N,N-Dimethyl-4-nitrosoaniline <=> Formaldehyde + 4-(Hydroxylamino)-N,N-dimethylaniline	NADs&C00038&C00305
['1.1.99.38']	R08893	C17580 + C00019 <=> C17581 + C00073 + C05198	2-Deoxy-scyllo-inosamine + S-Adenosyl-L-methionine <=> 3-Amino-2,3-dideoxy-scyllo-inosose + L-Methionine + 5'-Deoxyadenosine	IronSulfurClusters&C00019
['1.1.99.4']	R07153	C06473 + C00028 <=> C02780 + C00030	2-Keto-D-gluconic acid + Acceptor <=> 2,5-Didehydro-D-gluconate + Reduced acceptor	Peptide
['1.1.99.41']	R11777	C04578 + C00028 <=> C21678 + C00030	16-Methoxy-2,3-dihydro-3-hydroxytabersonine + Acceptor <=> (3R)-3-Hydroxy-16-methoxy-1,2-didehydro-2,3-dihydrotabersonine + Reduced acceptor	Peptide
['1.1.99.41']	R11802	C21682 + C00028 <=> C21683 + C00030	(3R)-3-Hydroxy-2,3-dihydrotabersonine + Acceptor <=> (3R)-3-Hydroxy-1,2-didehydro-2,3-dihydrotabersonine + Reduced acceptor	Peptide
['1.1.99.6']	R00297	C00256 + C00028 <=> C00022 + C00030	(R)-Lactate + Acceptor <=> Pyruvate + Reduced acceptor	C00038&Flavins
['1.1.99.7']	R01447	C00186 + C00036 <=> C00149 + C00022	(S)-Lactate + Oxaloacetate <=> (S)-Malate + Pyruvate	Peptide
['1.1.99.9']	R07154	C00314 + C00028 <=> C06051 + C00030	Pyridoxine + Acceptor <=> Isopyridoxal + Reduced acceptor	Peptide
['1.10.1.1']	R04059	C04167 + 2 C00006 <=> C02807 + 2 C00005 + 2 C00080	(+/-)-trans-Acenaphthene-1,2-diol + 2 NADP+ <=> Acenaphthenequinone + 2 NADPH + 2 H+	NADs
['1.10.2.1']	R03147	C00996 + C00072 <=> C01041 + C00999 + C00080	Ferricytochrome b5 + Ascorbate <=> Monodehydroascorbate + Ferrocytochrome b5 + H+	Peptide
['1.10.3.14']	R11885	2 C00390 <=> 2 C00399 + 4 C00080 + 4 C05359	2 Ubiquinol <=> 2 Ubiquinone + 4 H+ + 4 e-	Hemes&Quinones
['1.10.9.1']	R03817	C16693 + 2 C03162 <=> C02061 + 2 C03025	Plastoquinol + 2 Oxidized plastocyanin <=> Plastoquinone + 2 Reduced plastocyanin	IronSulfurClusters&Other_quinones
['1.10.9.1']	R08409	C16695 + 2 C03162 <=> C10385 + 2 C03025	Plastoquinol-9 + 2 Oxidized plastocyanin <=> Plastoquinone-9 + 2 Reduced plastocyanin	IronSulfurClusters
['1.11.1.10']	R00052	C00027 + C01371 + C01327 <=> C01334 + 2 C00001	Hydrogen peroxide + Alkane + Hydrochloric acid <=> RCl + 2 H2O	Peptide
['1.11.1.14']	R04461	C04597 + C00027 <=> C02201 + C16644 + C00001	1,2-Bis(3,4-dimethoxyphenyl)propane-1,3-diol + Hydrogen peroxide <=> Veratraldehyde + 1-(3,4-Dimethoxyphenyl)ethane-1,2-diol + H2O	Peptide
['1.11.1.14']	R11501	C21419 + C00027 <=> C02201 + C01502 + C00266 + C00001	1-(3,4-Dimethoxyphenyl)-2-(2-methoxyphenoxy)propane-1,3-diol + Hydrogen peroxide <=> Veratraldehyde + o-Methoxyphenol + Glycolaldehyde + H2O	Peptide
['1.11.1.14']	R11502	2 C21420 + C00027 <=> 2 C21421 + 2 C00001	2 (3,4-Dimethoxyphenyl)methanol + Hydrogen peroxide <=> 2 (3,4-Dimethoxyphenyl)methanol radical + 2 H2O	Peptide
['1.11.1.15']	R07180	C15498 + 2 C16736 <=> C00069 + C00001 + C15496	ROOH + 2 Thiol-containing reductant <=> Alcohol + H2O + Oxidized thiol-containing reductant	Flavins
['1.11.1.15']	R08360	C16663 + C15498 <=> C16664 + C00001 + C01335	Tryparedoxin + ROOH <=> Tryparedoxin disulfide + H2O + ROH	Flavins
['1.11.1.15']	R08362	C02090 + C15498 <=> C03170 + C00001 + C01335	Trypanothione + ROOH <=> Trypanothione disulfide + H2O + ROH	Flavins
['1.11.1.16']	R00011	2 C19610 + C00027 + 2 C00080 <=> 2 C19611 + 2 C00001	2 Manganese(2+) + Hydrogen peroxide + 2 H+ <=> 2 Manganese(3+) + 2 H2O	C19610&Hemes
['1.11.1.16']	R07612	C16001 + C00027 <=> C16002 + 2 C00001	Reactive black 5 + Hydrogen peroxide <=> Oxidized reactive black 5 + 2 H2O	C19610&Hemes
['1.11.1.16']	R11503	C21422 + C00027 <=> C00755 + C01502 + C00266 + C00001	1-(4-Hydroxy-3-methoxyphenyl)-2-(2-methoxyphenoxy)propane-1,3-diol + Hydrogen peroxide <=> 4-Hydroxy-3-methoxy-benzaldehyde + o-Methoxyphenol + Glycolaldehyde + H2O	C19610&Hemes
['1.11.1.17']	R09563	2 C19689 + C00027 <=> C19690 + 2 C00001	2 Glutathione amide + Hydrogen peroxide <=> Glutathione amide disulfide + 2 H2O	Peptide
['1.11.1.18']	R09505	C01371 + C13645 + C00027 <=> C00720 + 2 C00001	Alkane + Hydrobromic acid + Hydrogen peroxide <=> RBr + 2 H2O	Peptide
['1.11.1.19']	R10915	C19693 + 2 C00027 <=> C01606 + C20938 + C20939 + 2 C00001	Reactive Blue 5 + 2 Hydrogen peroxide <=> Phthalate + 2,2'-Disulfonyl azobenzene + 3-[(4-Amino-6-chloro-1,3,5-triazin-2-yl)amino]benzenesulfonate + 2 H2O	C19610&Hemes
['1.11.1.2']	R00113	C00027 + C00005 + C00080 <=> C00006 + 2 C00001	Hydrogen peroxide + NADPH + H+ <=> NADP+ + 2 H2O	NADs
['1.11.1.21']	R11906	C07054 + C00027 <=> C21754 + C05360 + 2 C00001	Isoniazid + Hydrogen peroxide <=> Isonicotinoyl radical + Diimine + 2 H2O	Hemes
['1.11.1.23']	R08863	C06452 + C00027 <=> C06454 + 2 C00001	(S)-2-Hydroxypropylphosphonate + Hydrogen peroxide <=> Fosfomycin + 2 H2O	C14818
['1.11.1.3']	R01703	C00249 + 2 C00027 <=> C01948 + C00011 + 3 C00001	Hexadecanoic acid + 2 Hydrogen peroxide <=> Pentadecanal + CO2 + 3 H2O	Peptide
['1.11.1.5']	R00017	C00027 + 2 C00126 <=> 2 C00125 + 2 C00001	Hydrogen peroxide + 2 Ferrocytochrome c <=> 2 Ferricytochrome c + 2 H2O	Hemes
['1.11.1.7' '1.11.1.21']	R02596	C00590 <=> C15805	Coniferyl alcohol <=> Guaiacyl lignin	Hemes
['1.11.1.7' '1.11.1.21']	R03532	C00030 + C00027 <=> C00028 + 2 C00001	Reduced acceptor + Hydrogen peroxide <=> Acceptor + 2 H2O	Hemes
['1.11.1.7' '1.11.1.21']	R03919	C02325 <=> C15806	Sinapyl alcohol <=> Syringyl lignin	Hemes
['1.11.1.7' '1.11.1.21']	R04007	C02646 <=> C15804	4-Coumaryl alcohol <=> p-Hydroxyphenyl lignin	Hemes
['1.11.1.7' '1.11.1.21']	R07443	C12205 <=> C15807	5-Hydroxyconiferyl alcohol <=> 5-Hydroxy-guaiacyl lignin	Hemes
['1.11.1.7' '1.11.1.6' '1.11.1.21']	R00602	C00132 + C00027 <=> C00067 + 2 C00001	Methanol + Hydrogen peroxide <=> Formaldehyde + 2 H2O	Hemes C19610&C00076
['1.11.1.9']	R00274	C00027 + 2 C00051 <=> C00127 + 2 C00001	Hydrogen peroxide + 2 Glutathione <=> Glutathione disulfide + 2 H2O	Peptide
['1.11.1.9']	R07034	2 C00051 + C05356 <=> C00127 + C04805 + C00001	2 Glutathione + 5(S)-HPETE <=> Glutathione disulfide + 5(S)-HETE + H2O	Peptide
['1.11.1.9']	R07035	2 C00051 + C05966 <=> C00127 + C04742 + C00001	2 Glutathione + 15(S)-HPETE <=> Glutathione disulfide + (15S)-15-Hydroxy-5,8,11-cis-13-trans-eicosatetraenoate + H2O	Peptide
['1.11.2.3']	R09462	C00712 + C01025 <=> C19418 + C00069	(9Z)-Octadecenoic acid + Lipid hydroperoxide <=> cis-9,10-Epoxystearic acid + Alcohol	Peptide
['1.11.2.3']	R09463	C19616 + C01025 <=> C19620 + C00069	18-Hydroxyoleate + Lipid hydroperoxide <=> 9,10-Epoxy-18-hydroxystearate + Alcohol	Peptide
['1.11.2.4']	R09740	C00162 + C00027 <=> C05102 + C00001	Fatty acid + Hydrogen peroxide <=> alpha-Hydroxy fatty acid + H2O	Hemes
['1.11.2.4']	R09741	C00162 + C00027 <=> C19861 + C00001	Fatty acid + Hydrogen peroxide <=> 3-Hydroxy fatty acid + H2O	Hemes
['1.11.2.5']	R10721	C20800 + C00027 <=> C20801 + C00001	3-Methyl-L-tyrosine + Hydrogen peroxide <=> 3-Hydroxy-5-methyl-L-tyrosine + H2O	Hemes
['1.12.1.4']	R09508	2 C00282 + C00003 + 2 C00139 <=> 5 C00080 + C00004 + 2 C00138	2 Hydrogen + NAD+ + 2 Oxidized ferredoxin <=> 5 H+ + NADH + 2 Reduced ferredoxin	NADs
['1.12.2.1']	R04015	2 C02682 + C00282 <=> 2 C02684 + 2 C00080	2 Ferricytochrome c3 + Hydrogen <=> 2 Ferrocytochrome c3 + 2 H+	IronSulfurClusters C19609
['1.12.7.2']	R00019	2 C00138 + 2 C00080 <=> C00282 + 2 C00139	2 Reduced ferredoxin + 2 H+ <=> Hydrogen + 2 Oxidized ferredoxin	IronSulfurClusters C19609
['1.12.98.1']	R03025	C00876 + C00282 <=> C01080	Coenzyme F420 + Hydrogen <=> Reduced coenzyme F420	C19609&Flavins&IronSulfurClusters
['1.12.98.2']	R04455	C04330 + C00282 <=> C04377 + C00080	5,10-Methenyltetrahydromethanopterin + Hydrogen <=> 5,10-Methylenetetrahydromethanopterin + H+	Peptide
['1.12.98.3']	R09095	C11903 + C00282 <=> C11904	Methanophenazine + Hydrogen <=> Dihydromethanophenazine	IronSulfurClusters&Flavins
['1.12.99.6' '1.2.7.4' '1.2.7.1']	R08034	C16396 <=> C16399	2,4-Diamino-6-nitrotoluene <=> 2,4-Diamino-6-hydroxylaminotoluene	IronSulfurClusters C19609
['1.12.99.6']	R07182	C00282 + C00028 <=> C00030	Hydrogen + Acceptor <=> Reduced acceptor	IronSulfurClusters C19609
['1.13.11.29']	R04598	C06047 + C00004 + C00080 <=> C04796 + C00003	Stizolobate + NADH + H+ <=> 4-(L-Alanin-3-yl)-2-hydroxy-cis,cis-muconate 6-semialdehyde + NAD+	C00038&NADs
['1.13.11.29']	R04599	C06047 + C00005 + C00080 <=> C04796 + C00006	Stizolobate + NADPH + H+ <=> 4-(L-Alanin-3-yl)-2-hydroxy-cis,cis-muconate 6-semialdehyde + NADP+	C00038&NADs
['1.13.11.30']	R04600	C06048 + C00004 + C00080 <=> C04797 + C00003	Stizolobinate + NADH + H+ <=> 5-(L-Alanin-3-yl)-2-hydroxy-cis,cis-muconate 6-semialdehyde + NAD+	NADs
['1.13.11.30']	R04601	C06048 + C00005 + C00080 <=> C04797 + C00006	Stizolobinate + NADPH + H+ <=> 5-(L-Alanin-3-yl)-2-hydroxy-cis,cis-muconate 6-semialdehyde + NADP+	NADs
['1.13.11.34']	R03058	C05356 <=> C00909 + C00001	5(S)-HPETE <=> Leukotriene A4 + H2O	Peptide
['1.13.11.64']	R10111	C20367 <=> C20366 + C00088	4-Nitro-6-oxohepta-2,4-dienedioate <=> 2-Oxo-3-(5-oxofuran-2-ylidene)propanoate + Nitrite	Peptide
['1.14.12.12']	R05424	C07111 <=> C07083 + 2 C00080	Ethylbenzene <=> Styrene + 2 H+	C14818&IronSulfurClusters
['1.14.13.222']	R11386	C21331 <=> C21141	Aurachin C epoxide <=> 4-Hydroxy-2-methyl-3-oxo-4-[(2E,6E)-farnesyl]-3,4-dihydroquinoline 1-oxide	Flavins
['1.14.14.1']	R07042	C05966 <=> C14781	15(S)-HPETE <=> 15H-11,12-EETA	Hemes&Flavins
['1.14.14.1']	R07043	C05966 <=> C14813	15(S)-HPETE <=> 11H-14,15-EETA	Hemes&Flavins
['1.14.14.1']	R07044	C14781 + C00001 <=> C14782	15H-11,12-EETA + H2O <=> 11,12,15-THETA	Hemes&Flavins
['1.14.14.1']	R07045	C14813 + C00001 <=> C14814	11H-14,15-EETA + H2O <=> 11,14,15-THETA	Hemes&Flavins
['1.14.14.1']	R07943	C13747 <=> C16358	1,7-Dimethylxanthine <=> 1-Methylxanthine	Hemes&Flavins
['1.14.14.1']	R07945	C13747 <=> C16356	1,7-Dimethylxanthine <=> 1,7-Dimethyluric acid	Hemes&Flavins
['1.14.14.1']	R08286	C07047 <=> C16550 + C06754	Ifosfamide <=> Dechloroethylcyclophosphamide + Chloroacetaldehyde	Hemes&Flavins
['1.14.14.1']	R08287	C07047 <=> C16555 + C06754	Ifosfamide <=> 2-Dechloroethylifosfamide + Chloroacetaldehyde	Hemes&Flavins
['1.14.14.1']	R08293	C07073 <=> C16561	Lidocaine <=> Monoethylglycinexylidide	Hemes&Flavins
['1.14.14.1']	R08343	C07572 <=> C16608	Citalopram <=> Demethylcitalopram	Hemes&Flavins
['1.14.14.1']	R08344	C07572 <=> C16607	Citalopram <=> Citalopram N-oxide	Hemes&Flavins
['1.14.14.1']	R08345	C16608 <=> C16609	Demethylcitalopram <=> Didemethylcitalopram	Hemes&Flavins
['1.14.14.41']	R11639	C20312 <=> C21525 + C00001	(Z)-2-Methylbutanal oxime <=> 2-Methylbutanenitrile + H2O	Peptide
['1.14.14.41']	R11641	C20315 <=> C02420 + C00001	(Z)-2-Methylpropanal oxime <=> Isobutyronitrile + H2O	Peptide
['1.14.99.1']	R00073	C00427 + C00028 + C00001 <=> C05956 + C00030	Prostaglandin H2 + Acceptor + H2O <=> Prostaglandin G2 + Reduced acceptor	Peptide
['1.15.1.2']	R05743	C00340 + C00704 + 2 C00080 <=> C00435 + C00027	Reduced rubredoxin + O2.- + 2 H+ <=> Oxidized rubredoxin + Hydrogen peroxide	C00070 C14818 C14819
['1.16.1.1']	R02807	C01319 + C00006 + C00080 <=> C00703 + C00005	Hg + NADP+ + H+ <=> Mercury(2+) + NADPH	Flavins&NADs
['1.16.1.2']	R04123	C03029 + C00003 + C00080 <=> C03179 + C00004	Transferrin[Fe(II)]2 + NAD+ + H+ <=> Transferrin[Fe(III)]2 + NADH	NADs
['1.16.1.3']	R00097	C00003 + 2 C00541 + 2 C00001 + C00080 <=> C00004 + 2 C00992	NAD+ + 2 Cob(II)alamin + 2 H2O + H+ <=> NADH + 2 Aquacob(III)alamin	NADs
['1.16.1.4']	R00099	C00003 + 2 C00853 <=> C00004 + C00080 + 2 C00541	NAD+ + 2 Cob(I)alamin <=> NADH + H+ + 2 Cob(II)alamin	NADs
['1.16.1.6']	R02999	C00177 + C00853 + C00006 <=> C02823 + C00005	Cyanide ion + Cob(I)alamin + NADP+ <=> Cyanocobalamin + NADPH	NADs
['1.16.1.9']	R09541	2 C14818 + C00006 + C00080 <=> 2 C14819 + C00005	2 Fe2+ + NADP+ + H+ <=> 2 Fe3+ + NADPH	NADs
['1.16.8.1']	R05218	2 C06504 + C01847 <=> 2 C06505 + C00061 + 2 C00080	2 Cob(II)yrinate a,c diamide + Reduced FMN <=> 2 Cob(I)yrinate a,c diamide + FMN + 2 H+	Flavins
['1.17.1.1']	R03391	C04297 + C00003 + C00001 <=> C01219 + C00004 + C00080	CDP-4-dehydro-3,6-dideoxy-D-glucose + NAD+ + H2O <=> CDP-4-dehydro-6-deoxy-D-glucose + NADH + H+	NADs
['1.17.1.1']	R03392	C04297 + C00006 + C00001 <=> C01219 + C00005 + C00080	CDP-4-dehydro-3,6-dideoxy-D-glucose + NADP+ + H2O <=> CDP-4-dehydro-6-deoxy-D-glucose + NADPH + H+	NADs
['1.17.1.10']	R00134	C00058 + C00006 <=> C00011 + C00005 + C00080	Formate + NADP+ <=> CO2 + NADPH + H+	NADs
['1.17.1.11']	R11818	2 C00058 + C00003 + 2 C00139 <=> 2 C00011 + C00004 + C00080 + 2 C00138	2 Formate + NAD+ + 2 Oxidized ferredoxin <=> 2 CO2 + NADH + H+ + 2 Reduced ferredoxin	NADs
['1.17.1.8']	R04198	C03972 + C00003 + C00001 <=> C20258 + C00004 + C00080	2,3,4,5-Tetrahydrodipicolinate + NAD+ + H2O <=> (2S,4S)-4-Hydroxy-2,3,4,5-tetrahydrodipicolinate + NADH + H+	IronSulfurClusters&NADs
['1.17.1.8']	R04199	C03972 + C00006 + C00001 <=> C20258 + C00005 + C00080	2,3,4,5-Tetrahydrodipicolinate + NADP+ + H2O <=> (2S,4S)-4-Hydroxy-2,3,4,5-tetrahydrodipicolinate + NADPH + H+	IronSulfurClusters&NADs
['1.17.2.1']	R09473	C00253 + C00001 + 2 C00923 <=> C01020 + 2 C00924 + 2 C00080	Nicotinate + H2O + 2 Ferricytochrome <=> 6-Hydroxynicotinate + 2 Ferrocytochrome + 2 H+	Molybdopterin IronSulfurClusters
['1.17.2.2']	R09938	C10772 + 2 C00125 + C00001 <=> C20233 + 2 C00126 + 2 C00080	Lupanine + 2 Ferricytochrome c + H2O <=> 17-Hydroxylupanine + 2 Ferrocytochrome c + 2 H+	Pyrroloquinoline_Quinone&Hemes
['1.17.2.3']	R03215	C00058 + 2 C01070 <=> C00011 + 2 C01071 + C00080	Formate + 2 Ferricytochrome c-553 <=> CO2 + 2 Ferrocytochrome c-553 + H+	Molybdopterin&IronSulfurClusters
['1.17.3.4']	R11495	C03840 + C00001 <=> C21414	Juglone + H2O <=> Naphthalene-1,2,4,8-tetrol	Peptide
['1.17.4.1']	R02017	C00206 + C00343 + C00001 <=> C00342 + C00008	dADP + Thioredoxin disulfide + H2O <=> Thioredoxin + ADP	Cobalamins C14818 C14819
['1.17.4.1']	R02018	C01346 + C00343 + C00001 <=> C00342 + C00015	dUDP + Thioredoxin disulfide + H2O <=> Thioredoxin + UDP	Cobalamins C14818 C14819
['1.17.4.1']	R02019	C00361 + C00343 + C00001 <=> C00035 + C00342	dGDP + Thioredoxin disulfide + H2O <=> GDP + Thioredoxin	Cobalamins C14818 C14819
['1.17.4.1']	R02024	C00705 + C00343 + C00001 <=> C00342 + C00112	dCDP + Thioredoxin disulfide + H2O <=> Thioredoxin + CDP	Cobalamins C14818 C14819
['1.17.4.1']	R04294	C04232 + C00343 + C00001 <=> C03723 + C00342	2'-Deoxyribonucleoside diphosphate + Thioredoxin disulfide + H2O <=> Ribonucleoside diphosphate + Thioredoxin	Cobalamins C14818 C14819
['1.17.4.1']	R08363	C04232 + C16664 + C00001 <=> C03723 + C16663	2'-Deoxyribonucleoside diphosphate + Tryparedoxin disulfide + H2O <=> Ribonucleoside diphosphate + Tryparedoxin	Cobalamins C14818 C14819
['1.17.4.1']	R08364	C04232 + C03170 + C00001 <=> C03723 + C02090	2'-Deoxyribonucleoside diphosphate + Trypanothione disulfide + H2O <=> Ribonucleoside diphosphate + Trypanothione	Cobalamins C14818 C14819
['1.17.4.1']	R11893	C21750 + C00343 + C00001 <=> C21748 + C00342	5-Fluorodeoxyuridine diphosphate + Thioredoxin disulfide + H2O <=> 5-Fluorouridine diphosphate + Thioredoxin	Cobalamins C14818 C14819
['1.17.4.2']	R02014	C00131 + C00343 + C00001 <=> C00002 + C00342	dATP + Thioredoxin disulfide + H2O <=> ATP + Thioredoxin	Cobalamins&C00002
['1.17.4.2']	R02020	C00286 + C00343 + C00001 <=> C00044 + C00342	dGTP + Thioredoxin disulfide + H2O <=> GTP + Thioredoxin	Cobalamins
['1.17.4.2']	R02022	C00458 + C00343 + C00001 <=> C00063 + C00342	dCTP + Thioredoxin disulfide + H2O <=> CTP + Thioredoxin	Cobalamins
['1.17.4.2']	R02023	C00460 + C00343 + C00001 <=> C00075 + C00342	dUTP + Thioredoxin disulfide + H2O <=> UTP + Thioredoxin	Cobalamins
['1.17.4.2']	R04315	C00677 + C00343 + C00001 <=> C03802 + C00342	Deoxynucleoside triphosphate + Thioredoxin disulfide + H2O <=> Ribonucleoside triphosphate + Thioredoxin	Cobalamins
['1.17.4.5']	R03512	C02785 + C01119 <=> C05849 + C00265	3-Hydroxy-vitamin K + Oxidized dithiothreitol <=> Vitamin K1 epoxide + Dithiothreitol	Peptide
['1.17.4.5']	R05830	C02793 + C01119 <=> C05849 + C00265	2-Hydroxy-vitamin K + Oxidized dithiothreitol <=> Vitamin K1 epoxide + Dithiothreitol	Peptide
['1.17.5.1']	R07222	C00582 + C00001 + 2 C15602 <=> C15524 + 2 C15603	Phenylacetyl-CoA + H2O + 2 Quinone <=> Phenylglyoxylyl-CoA + 2 Hydroquinone	Quinones
['1.17.5.2']	R07980	C07481 + C00399 + C00001 <=> C16361 + C00390	Caffeine + Ubiquinone + H2O <=> 1,3,7-Trimethyluric acid + Ubiquinol	Molybdopterin&Quinones
['1.17.5.3']	R09494	C00058 + C15602 <=> C00011 + C15603	Formate + Quinone <=> CO2 + Hydroquinone	Molybdopterin&IronSulfurClusters&Quinones
['1.17.7.1']	R08689	C11453 + 2 C00138 <=> C11811 + C00001 + 2 C00139	2-C-Methyl-D-erythritol 2,4-cyclodiphosphate + 2 Reduced ferredoxin <=> 1-Hydroxy-2-methyl-2-butenyl 4-diphosphate + H2O + 2 Oxidized ferredoxin	IronSulfurClusters
['1.17.7.3']	R10859	C11811 + C00001 + C02869 <=> C11453 + C02745	1-Hydroxy-2-methyl-2-butenyl 4-diphosphate + H2O + Oxidized flavodoxin <=> 2-C-Methyl-D-erythritol 2,4-cyclodiphosphate + Reduced flavodoxin	IronSulfurClusters
['1.17.7.4']	R05884	C11811 + 2 C00138 + 2 C00080 <=> C00129 + 2 C00139 + C00001	1-Hydroxy-2-methyl-2-butenyl 4-diphosphate + 2 Reduced ferredoxin + 2 H+ <=> Isopentenyl diphosphate + 2 Oxidized ferredoxin + H2O	IronSulfurClusters IronSulfurClusters&Flavins
['1.17.7.4']	R08210	C00235 + 2 C00139 + C00001 <=> C11811 + 2 C00138 + 2 C00080	Dimethylallyl diphosphate + 2 Oxidized ferredoxin + H2O <=> 1-Hydroxy-2-methyl-2-butenyl 4-diphosphate + 2 Reduced ferredoxin + 2 H+	IronSulfurClusters IronSulfurClusters&Flavins
['1.17.8.1']	R11401	C00751 + C00016 + C00001 <=> C21116 + C01352	Squalene + FAD + H2O <=> Hydroxysqualene + FADH2	Flavins
['1.17.98.2']	R10437	C00019 + C21407 + C00001 <=> C20650 + C05198 + C00073	S-Adenosyl-L-methionine + 7-(Hydroxymethyl)bacteriochlorophyllide c + H2O <=> 7-(Dihydroxymethyl)bacteriochlorophyllide c + 5'-Deoxyadenosine + L-Methionine	IronSulfurClusters&C00019
['1.17.98.2']	R11484	C00019 + C18161 + C00001 <=> C21407 + C05198 + C00073	S-Adenosyl-L-methionine + Bacteriochlorophyllide c + H2O <=> 7-(Hydroxymethyl)bacteriochlorophyllide c + 5'-Deoxyadenosine + L-Methionine	IronSulfurClusters&C00019
['1.17.98.2']	R11710	2 C00019 + C18161 + C00001 <=> C21582 + 2 C05198 + 2 C00073	2 S-Adenosyl-L-methionine + Bacteriochlorophyllide c + H2O <=> Bacteriochlorophyllide e + 2 5'-Deoxyadenosine + 2 L-Methionine	IronSulfurClusters&C00019
['1.17.98.3']	R10797	C00058 + C00876 <=> C00011 + C01080	Formate + Coenzyme F420 <=> CO2 + Reduced coenzyme F420	Flavins
['1.17.99.1']	R02675	C01468 + 2 C00139 + C00001 <=> C00633 + 2 C00138	4-Cresol + 2 Oxidized ferredoxin + H2O <=> 4-Hydroxybenzaldehyde + 2 Reduced ferredoxin	Flavins
['1.17.99.1']	R07223	C01468 + 2 C00028 + C00001 <=> C00633 + 2 C00030	4-Cresol + 2 Acceptor + H2O <=> 4-Hydroxybenzaldehyde + 2 Reduced acceptor	Flavins
['1.17.99.1']	R11194	C14582 + 2 C00028 + C00001 <=> C21166 + 2 C00030	2,4-Dimethylphenol + 2 Acceptor + H2O <=> 4-Hydroxy-3-methylbenzaldehyde + 2 Reduced acceptor	Flavins
['1.17.99.2']	R05745	C07111 + C00001 + C00028 <=> C11348 + C00030	Ethylbenzene + H2O + Acceptor <=> (S)-1-Phenylethanol + Reduced acceptor	Peptide
['1.17.99.4']	R00976	C00106 + C00028 + C00001 <=> C00813 + C00030	Uracil + Acceptor + H2O <=> Barbiturate + Reduced acceptor	Peptide
['1.17.99.4']	R01413	C00178 + C00028 + C00001 <=> C05281 + C00030	Thymine + Acceptor + H2O <=> 5-Methylbarbiturate + Reduced acceptor	Peptide
['1.17.99.7']	R09481	C00058 + C00028 <=> C00011 + C00030	Formate + Acceptor <=> CO2 + Reduced acceptor	Molybdopterin&IronSulfurClusters
['1.18.1.2']	R01195	2 C00138 + C00006 + C00080 <=> 2 C00139 + C00005	2 Reduced ferredoxin + NADP+ + H+ <=> 2 Oxidized ferredoxin + NADPH	Flavins&NADs
['1.18.1.2']	R10159	2 C00662 + C00006 + C00080 <=> 2 C00667 + C00005	2 Reduced adrenal ferredoxin + NADP+ + H+ <=> 2 Oxidized adrenal ferredoxin + NADPH	Flavins&NADs
['1.18.1.4']	R02002	2 C00340 + C00006 + C00080 <=> 2 C00435 + C00005	2 Reduced rubredoxin + NADP+ + H+ <=> 2 Oxidized rubredoxin + NADPH	NADs
['1.18.1.5']	R10048	C02069 + C00003 <=> C03302 + C00004 + C00080	Putidaredoxin + NAD+ <=> Oxidized putidaredoxin + NADH + H+	Flavins&NADs
['1.18.6.1']	R00002	16 C00002 + 16 C00001 + 8 C00138 <=> 8 C05359 + 16 C00009 + 16 C00008 + 8 C00139	16 ATP + 16 H2O + 8 Reduced ferredoxin <=> 8 e- + 16 Orthophosphate + 16 ADP + 8 Oxidized ferredoxin	Other_clusters&IronSulfurClusters&C00002
['1.18.6.1']	R00067	2 C05359 + 2 C00080 <=> C00282	2 e- + 2 H+ <=> Hydrogen	Other_clusters&IronSulfurClusters&C00002
['1.18.6.1']	R00153	C05361 + 2 C05359 + 2 C00080 <=> 2 C00014	Hydrazine + 2 e- + 2 H+ <=> 2 Ammonia	Other_clusters&IronSulfurClusters&C00002
['1.18.6.1']	R02802	C00697 + 2 C05359 + 2 C00080 <=> C05360	Nitrogen + 2 e- + 2 H+ <=> Diimine	Other_clusters&IronSulfurClusters&C00002
['1.18.6.1']	R04782	C05360 + 2 C05359 + 2 C00080 <=> C05361	Diimine + 2 e- + 2 H+ <=> Hydrazine	Other_clusters&IronSulfurClusters&C00002
['1.18.6.1']	R05185	16 C00002 + C00697 + 8 C00138 + 8 C00080 + 16 C00001 <=> 16 C00009 + 16 C00008 + 8 C00139 + 2 C00014 + C00282	16 ATP + Nitrogen + 8 Reduced ferredoxin + 8 H+ + 16 H2O <=> 16 Orthophosphate + 16 ADP + 8 Oxidized ferredoxin + 2 Ammonia + Hydrogen	Other_clusters&IronSulfurClusters&C00002
['1.18.6.1']	R05496	C01548 + C00138 + 2 C00080 + C00002 + C00001 <=> C06547 + C00139 + C00008 + C00009	Acetylene + Reduced ferredoxin + 2 H+ + ATP + H2O <=> Ethylene + Oxidized ferredoxin + ADP + Orthophosphate	Other_clusters&IronSulfurClusters&C00002
['1.19.1.1']	R11485	C02745 + C00006 <=> C02869 + C00005 + C00080	Reduced flavodoxin + NADP+ <=> Oxidized flavodoxin + NADPH + H+	Flavins&NADs
['1.19.6.1']	R05186	16 C00002 + C00697 + 4 C02745 + 16 C00001 <=> 16 C00009 + 16 C00008 + 4 C02869 + 2 C00014 + C00282	16 ATP + Nitrogen + 4 Reduced flavodoxin + 16 H2O <=> 16 Orthophosphate + 16 ADP + 4 Oxidized flavodoxin + 2 Ammonia + Hydrogen	C00002
['1.2.1.11']	R02291	C00441 + C00009 + C00006 <=> C03082 + C00005 + C00080	L-Aspartate 4-semialdehyde + Orthophosphate + NADP+ <=> 4-Phospho-L-aspartate + NADPH + H+	C00018&NADs
['1.2.1.15']	R01604	C00222 + C00003 + C00001 <=> C00383 + C00004 + C00080	3-Oxopropanoate + NAD+ + H2O <=> Malonate + NADH + H+	NADs
['1.2.1.15']	R01607	C00222 + C00006 + C00001 <=> C00383 + C00005 + C00080	3-Oxopropanoate + NADP+ + H2O <=> Malonate + NADPH + H+	NADs
['1.2.1.16' '1.2.1.24']	R00713	C00232 + C00003 + C00001 <=> C00042 + C00004 + C00080	Succinate semialdehyde + NAD+ + H2O <=> Succinate + NADH + H+	C00038&NADs
['1.2.1.16' '1.2.1.79']	R00714	C00232 + C00006 + C00001 <=> C00042 + C00005 + C00080	Succinate semialdehyde + NADP+ + H2O <=> Succinate + NADPH + H+	C00038&NADs
['1.2.1.17']	R00468	C00048 + C00010 + C00006 <=> C00313 + C00005 + C00080	Glyoxylate + CoA + NADP+ <=> Oxalyl-CoA + NADPH + H+	C00010&NADs
['1.2.1.18']	R00706	C00222 + C00010 + C00006 <=> C00024 + C00011 + C00005 + C00080	3-Oxopropanoate + CoA + NADP+ <=> Acetyl-CoA + CO2 + NADPH + H+	C00010&NADs
['1.2.1.20']	R02401	C03273 + C00003 + C00001 <=> C00489 + C00004 + C00080	5-Oxopentanoate + NAD+ + H2O <=> Glutarate + NADH + H+	NADs
['1.2.1.21']	R01333	C00266 + C00003 + C00001 <=> C00160 + C00004 + C00080	Glycolaldehyde + NAD+ + H2O <=> Glycolate + NADH + H+	IronSulfurClusters&NADs
['1.2.1.22' '1.2.1.23']	R00203	C00546 + C00003 + C00001 <=> C00022 + C00004 + C00080	Methylglyoxal + NAD+ + H2O <=> Pyruvate + NADH + H+	NADs
['1.2.1.22']	R01446	C00424 + C00003 + C00001 <=> C00186 + C00004 + C00080	(S)-Lactaldehyde + NAD+ + H2O <=> (S)-Lactate + NADH + H+	NADs
['1.2.1.23']	R01337	C00538 + C00003 + C00001 <=> C00161 + C00004 + C00080	2-Oxoaldehyde + NAD+ + H2O <=> 2-Oxo acid + NADH + H+	NADs
['1.2.1.23']	R01735	C00937 + C00003 + C00001 <=> C00256 + C00004 + C00080	(R)-Lactaldehyde + NAD+ + H2O <=> (R)-Lactate + NADH + H+	NADs
['1.2.1.25']	R01210	C00141 + C00010 + C00003 <=> C00630 + C00011 + C00004 + C00080	3-Methyl-2-oxobutanoic acid + CoA + NAD+ <=> 2-Methylpropanoyl-CoA + CO2 + NADH + H+	C00010&NADs
['1.2.1.25']	R01651	C00233 + C00010 + C00003 <=> C02939 + C00011 + C00004 + C00080	4-Methyl-2-oxopentanoate + CoA + NAD+ <=> 3-Methylbutanoyl-CoA + CO2 + NADH + H+	C00010&NADs
['1.2.1.25']	R03171	C00671 + C00010 + C00003 <=> C15980 + C00011 + C00004 + C00080	(S)-3-Methyl-2-oxopentanoic acid + CoA + NAD+ <=> (S)-2-Methylbutanoyl-CoA + CO2 + NADH + H+	C00010&NADs
['1.2.1.27' '1.2.1.18']	R00705	C00222 + C00010 + C00003 <=> C00024 + C00011 + C00004 + C00080	3-Oxopropanoate + CoA + NAD+ <=> Acetyl-CoA + CO2 + NADH + H+	C00038&NADs&C00010
['1.2.1.27']	R00922	C00349 + C00010 + C00003 <=> C00100 + C00011 + C00004 + C00080	2-Methyl-3-oxopropanoate + CoA + NAD+ <=> Propanoyl-CoA + CO2 + NADH + H+	C00038&NADs&C00010
['1.2.1.27']	R00935	C06002 + C00010 + C00003 <=> C00100 + C00011 + C00004 + C00080	(S)-Methylmalonate semialdehyde + CoA + NAD+ <=> Propanoyl-CoA + CO2 + NADH + H+	C00038&NADs&C00010
['1.2.1.28' '1.2.1.64']	R01293	C00633 + C00003 + C00001 <=> C00156 + C00004 + C00080	4-Hydroxybenzaldehyde + NAD+ + H2O <=> 4-Hydroxybenzoate + NADH + H+	NADs
['1.2.1.28' '1.2.1.64']	R07667	C03067 + C00003 + C00001 <=> C00587 + C00004 + C00080	3-Hydroxybenzaldehyde + NAD+ + H2O <=> 3-Hydroxybenzoate + NADH + H+	NADs
['1.2.1.28' '1.2.1.7']	R05289	C06758 + C00006 + C00001 <=> C01454 + C00005 + C00080	p-Tolualdehyde + NADP+ + H2O <=> Toluate + NADPH + H+	NADs
['1.2.1.28' '1.2.1.7']	R05663	C07214 + C00006 + C00001 <=> C07215 + C00005 + C00080	2-Methylbenzaldehyde + NADP+ + H2O <=> o-Toluate + NADPH + H+	NADs
['1.2.1.28' '1.2.1.7']	R05664	C07209 + C00006 + C00001 <=> C07211 + C00005 + C00080	3-Methylbenzaldehyde + NADP+ + H2O <=> m-Methylbenzoate + NADPH + H+	NADs
['1.2.1.28']	R01419	C00261 + C00003 + C00001 <=> C00180 + C00004 + C00080	Benzaldehyde + NAD+ + H2O <=> Benzoate + NADH + H+	NADs
['1.2.1.29' '1.2.1.5' '1.2.1.53']	R02695	C03765 + C00003 + C00001 <=> C00642 + C00004 + C00080	4-Hydroxyphenylacetaldehyde + NAD+ + H2O <=> 4-Hydroxyphenylacetate + NADH + H+	NADs
['1.2.1.29' '1.2.1.5']	R03300	C04043 + C00003 + C00001 <=> C01161 + C00004 + C00080	3,4-Dihydroxyphenylacetaldehyde + NAD+ + H2O <=> 3,4-Dihydroxyphenylacetate + NADH + H+	NADs
['1.2.1.29']	R01486	C00193 + C00003 + C00001 <=> C00539 + C00004 + C00080	Aromatic aldehyde + NAD+ + H2O <=> Aromatic acid + NADH + H+	NADs
['1.2.1.29']	R02655	C05585 + C00003 + C00001 <=> C00628 + C00004 + C00080	Gentisate aldehyde + NAD+ + H2O <=> 2,5-Dihydroxybenzoate + NADH + H+	NADs
['1.2.1.29']	R05235	C06577 + C00003 + C00001 <=> C06578 + C00004 + C00080	4-Isopropylbenzaldehyde + NAD+ + H2O <=> p-Cumate + NADH + H+	NADs
['1.2.1.3' '1.2.1.19' '1.2.1.5']	R00904	C05665 + C00003 + C00001 <=> C00099 + C00004 + C00080	3-Aminopropanal + NAD+ + H2O <=> beta-Alanine + NADH + H+	C00038&NADs
['1.2.1.3' '1.2.1.19']	R02549	C00555 + C00003 + C00001 <=> C00334 + C00004 + C00080	4-Aminobutyraldehyde + NAD+ + H2O <=> 4-Aminobutanoate + NADH + H+	C00038&NADs
['1.2.1.3' '1.2.1.26']	R00264	C00433 + C00006 + C00001 <=> C00026 + C00005 + C00080	2,5-Dioxopentanoate + NADP+ + H2O <=> 2-Oxoglutarate + NADPH + H+	C00038&NADs
['1.2.1.3' '1.2.1.5']	R00538	C00071 + C00003 + C00001 <=> C00060 + C00004 + C00080	Aldehyde + NAD+ + H2O <=> Carboxylate + NADH + H+	C00038&NADs
['1.2.1.3' '1.2.1.5']	R00631	C00071 + C00003 + C00001 <=> C00162 + C00004 + C00080	Aldehyde + NAD+ + H2O <=> Fatty acid + NADH + H+	C00038&NADs
['1.2.1.3' '1.2.1.5']	R00710	C00084 + C00003 + C00001 <=> C00033 + C00004 + C00080	Acetaldehyde + NAD+ + H2O <=> Acetate + NADH + H+	C00038&NADs
['1.2.1.3']	R01752	C00577 + C00003 + C00001 <=> C00258 + C00004 + C00080	D-Glyceraldehyde + NAD+ + H2O <=> D-Glycerate + NADH + H+	C00038&NADs
['1.2.1.3']	R01986	C00555 + C00006 + C00001 <=> C00334 + C00005 + C00080	4-Aminobutyraldehyde + NADP+ + H2O <=> 4-Aminobutanoate + NADPH + H+	C00038&NADs
['1.2.1.3']	R02678	C00637 + C00003 + C00001 <=> C00954 + C00004 + C00080	Indole-3-acetaldehyde + NAD+ + H2O <=> Indole-3-acetate + NADH + H+	C00038&NADs
['1.2.1.3']	R02940	C05985 + C00003 + C00001 <=> C00804 + C00004 + C00080	2-Propynal + NAD+ + H2O <=> Propynoate + NADH + H+	C00038&NADs
['1.2.1.3']	R02957	C02670 + C00003 + 2 C00001 <=> C00818 + C00004 + C00080	D-Glucuronolactone + NAD+ + 2 H2O <=> D-Glucarate + NADH + H+	C00038&NADs
['1.2.1.3']	R03283	C01149 + C00003 + C00001 <=> C01181 + C00004 + C00080	4-Trimethylammoniobutanal + NAD+ + H2O <=> 4-Trimethylammoniobutanoate + NADH + H+	C00038&NADs
['1.2.1.3']	R03869	C06002 + C00003 + C00001 <=> C02170 + C00004 + C00080	(S)-Methylmalonate semialdehyde + NAD+ + H2O <=> Methylmalonate + NADH + H+	C00038&NADs
['1.2.1.3']	R04065	C05130 + C00003 + C00001 <=> C02835 + C00004 + C00080	Imidazole-4-acetaldehyde + NAD+ + H2O <=> Imidazole-4-acetate + NADH + H+	C00038&NADs
['1.2.1.3']	R04506	C05445 + C00003 + C00001 <=> C04554 + C00004 + C00080	3alpha,7alpha-Dihydroxy-5beta-cholestan-26-al + NAD+ + H2O <=> 3alpha,7alpha-Dihydroxy-5beta-cholestanate + NADH + H+	C00038&NADs
['1.2.1.3']	R04903	C05634 + C00003 + C00001 <=> C05635 + C00080 + C00004	5-Hydroxyindoleacetaldehyde + NAD+ + H2O <=> 5-Hydroxyindoleacetate + H+ + NADH	C00038&NADs
['1.2.1.3']	R05050	C05936 + C00003 + C00001 <=> C02946 + C00004 + C00080	N4-Acetylaminobutanal + NAD+ + H2O <=> 4-Acetamidobutanoate + NADH + H+	C00038&NADs
['1.2.1.3']	R05237	C06613 + C00001 <=> C06614 + 2 C00080	trans-3-Chloroallyl aldehyde + H2O <=> trans-3-Chloroacrylic acid + 2 H+	C00038
['1.2.1.3']	R05238	C16348 + C00001 <=> C06615 + 2 C00080	cis-3-Chloroallyl aldehyde + H2O <=> cis-3-Chloroacrylic acid + 2 H+	C00038
['1.2.1.3']	R05286	C06754 + C00003 + C00001 <=> C06755 + C00004 + C00080	Chloroacetaldehyde + NAD+ + H2O <=> Chloroacetic acid + NADH + H+	C00038&NADs
['1.2.1.3']	R06366	C02576 + C00001 + C00003 <=> C11924 + C00004 + C00080	Perillyl aldehyde + H2O + NAD+ <=> Perillic acid + NADH + H+	C00038&NADs
['1.2.1.3']	R08146	C03461 + C00003 + C00001 <=> C16502 + C00004 + C00080	2-trans,6-trans-Farnesal + NAD+ + H2O <=> Farnesoic acid + NADH + H+	C00038&NADs
['1.2.1.30']	R01490	C00193 + C00020 + C00013 + C00006 <=> C00539 + C00005 + C00002 + C00080	Aromatic aldehyde + AMP + Diphosphate + NADP+ <=> Aromatic acid + NADPH + ATP + H+	C01134&NADs&C00002
['1.2.1.32']	R03889	C03824 + C00003 + C00001 <=> C02220 + C00080 + C00004	2-Aminomuconate semialdehyde + NAD+ + H2O <=> 2-Aminomuconate + H+ + NADH	NADs
['1.2.1.33']	R03198	C01053 + C00003 + C00001 <=> C01088 + C00004 + C00080	(R)-4-Dehydropantoate + NAD+ + H2O <=> (R)-3,3-Dimethylmalate + NADH + H+	NADs
['1.2.1.38']	R03443	C01250 + C00009 + C00006 <=> C04133 + C00005 + C00080	N-Acetyl-L-glutamate 5-semialdehyde + Orthophosphate + NADP+ <=> N-Acetyl-L-glutamate 5-phosphate + NADPH + H+	NADs
['1.2.1.39' '1.2.1.5']	R02536	C00601 + C00003 + C00001 <=> C07086 + C00004 + C00080	Phenylacetaldehyde + NAD+ + H2O <=> Phenylacetic acid + NADH + H+	NADs
['1.2.1.4' '1.2.1.5']	R00634	C00071 + C00006 + C00001 <=> C00060 + C00005 + C00080	Aldehyde + NADP+ + H2O <=> Carboxylate + NADPH + H+	NADs
['1.2.1.4' '1.2.1.5']	R00711	C00084 + C00006 + C00001 <=> C00033 + C00005 + C00080	Acetaldehyde + NADP+ + H2O <=> Acetate + NADPH + H+	NADs
['1.2.1.4' '1.2.1.63']	R05099	C06102 + C00006 + C00001 <=> C06104 + C00005 + C00080	Adipate semialdehyde + NADP+ + H2O <=> Adipate + NADPH + H+	NADs
['1.2.1.41']	R03313	C01165 + C00009 + C00006 <=> C03287 + C00005 + C00080	L-Glutamate 5-semialdehyde + Orthophosphate + NADP+ <=> L-Glutamyl 5-phosphate + NADPH + H+	NADs
['1.2.1.42']	R01277	C00517 + C00010 + C00003 <=> C00154 + C00004 + C00080	Hexadecanal + CoA + NAD+ <=> Palmitoyl-CoA + NADH + H+	C00010&NADs
['1.2.1.46']	R00604	C00067 + C00003 + C00001 <=> C00058 + C00004 + C00080	Formaldehyde + NAD+ + H2O <=> Formate + NADH + H+	C00038&NADs
['1.2.1.48']	R01704	C00517 + C00003 + C00001 <=> C00249 + C00004 + C00080	Hexadecanal + NAD+ + H2O <=> Hexadecanoic acid + NADH + H+	NADs
['1.2.1.48']	R02039	C00609 + C00003 + C00001 <=> C00347 + C00004 + C00080	Long-chain aldehyde + NAD+ + H2O <=> Long-chain carboxylate + NADH + H+	NADs
['1.2.1.49']	R00205	C00546 + C00006 + C00001 <=> C00022 + C00005 + C00080	Methylglyoxal + NADP+ + H2O <=> Pyruvate + NADPH + H+	NADs
['1.2.1.49']	R01338	C00538 + C00006 + C00001 <=> C00161 + C00005 + C00080	2-Oxoaldehyde + NADP+ + H2O <=> 2-Oxo acid + NADPH + H+	NADs
['1.2.1.49']	R02260	C00424 + C00006 <=> C00546 + C00005 + C00080	(S)-Lactaldehyde + NADP+ <=> Methylglyoxal + NADPH + H+	NADs
['1.2.1.5']	R02537	C00601 + C00006 + C00001 <=> C07086 + C00005 + C00080	Phenylacetaldehyde + NADP+ + H2O <=> Phenylacetic acid + NADPH + H+	NADs
['1.2.1.5']	R02697	C03765 + C00006 + C00001 <=> C00642 + C00005 + C00080	4-Hydroxyphenylacetaldehyde + NADP+ + H2O <=> 4-Hydroxyphenylacetate + NADPH + H+	NADs
['1.2.1.5']	R03302	C04043 + C00006 + C00001 <=> C01161 + C00005 + C00080	3,4-Dihydroxyphenylacetaldehyde + NADP+ + H2O <=> 3,4-Dihydroxyphenylacetate + NADPH + H+	NADs
['1.2.1.5']	R04882	C05577 + C00003 + C00001 <=> C05580 + C00004 + C00080	3,4-Dihydroxymandelaldehyde + NAD+ + H2O <=> 3,4-Dihydroxymandelate + NADH + H+	NADs
['1.2.1.5']	R04883	C05577 + C00006 + C00001 <=> C05580 + C00005 + C00080	3,4-Dihydroxymandelaldehyde + NADP+ + H2O <=> 3,4-Dihydroxymandelate + NADPH + H+	NADs
['1.2.1.5']	R04888	C05581 + C00003 + C00001 <=> C05582 + C00004 + C00080	3-Methoxy-4-hydroxyphenylacetaldehyde + NAD+ + H2O <=> Homovanillate + NADH + H+	NADs
['1.2.1.5']	R04889	C05581 + C00006 + C00001 <=> C05582 + C00005 + C00080	3-Methoxy-4-hydroxyphenylacetaldehyde + NADP+ + H2O <=> Homovanillate + NADPH + H+	NADs
['1.2.1.5']	R04891	C05583 + C00003 + C00001 <=> C05584 + C00004 + C00080	3-Methoxy-4-hydroxyphenylglycolaldehyde + NAD+ + H2O <=> 3-Methoxy-4-hydroxymandelate + NADH + H+	NADs
['1.2.1.5']	R04892	C05583 + C00006 + C00001 <=> C05584 + C00005 + C00080	3-Methoxy-4-hydroxyphenylglycolaldehyde + NADP+ + H2O <=> 3-Methoxy-4-hydroxymandelate + NADPH + H+	NADs
['1.2.1.5']	R04996	C05827 + C00003 + C00001 <=> C05828 + C00004 + C00080	Methylimidazole acetaldehyde + NAD+ + H2O <=> Methylimidazoleacetic acid + NADH + H+	NADs
['1.2.1.5']	R07104	C06899 + C00003 <=> C11150 + C00004 + C00080	Chloral hydrate + NAD+ <=> Trichloroacetate + NADH + H+	NADs
['1.2.1.5']	R08282	C07645 + C00003 + C00001 <=> C07646 + C00004 + C00080	Aldophosphamide + NAD+ + H2O <=> Carboxyphosphamide + NADH + H+	NADs
['1.2.1.5']	R08283	C07645 + C00006 + C00001 <=> C07646 + C00005 + C00080	Aldophosphamide + NADP+ + H2O <=> Carboxyphosphamide + NADPH + H+	NADs
['1.2.1.5']	R08307	C16587 + C00003 + C00001 <=> C16591 + C00004 + C00080	3-Carbamoyl-2-phenylpropionaldehyde + NAD+ + H2O <=> 3-Carbamoyl-2-phenylpropionic acid + NADH + H+	NADs
['1.2.1.50']	R02620	C00609 + C00010 + C00006 <=> C02843 + C00005 + C00080	Long-chain aldehyde + CoA + NADP+ <=> Long-chain acyl-CoA + NADPH + H+	C00010&NADs
['1.2.1.50']	R10549	C00609 + C02743 + C00006 <=> C03371 + C00005 + C00080	Long-chain aldehyde + [Protein]-L-cysteine + NADP+ <=> [Protein]-S-(long-chain-acyl)-L-cysteine + NADPH + H+	NADs
['1.2.1.52']	R00265	C00026 + C00010 + C00006 <=> C00091 + C00011 + C00005 + C00080	2-Oxoglutarate + CoA + NADP+ <=> Succinyl-CoA + CO2 + NADPH + H+	C00010&NADs
['1.2.1.54']	R03177	C02647 + C00003 + C00001 <=> C01035 + C00004 + C00080	4-Guanidinobutanal + NAD+ + H2O <=> 4-Guanidinobutanoate + NADH + H+	NADs
['1.2.1.57']	R01173	C01412 + C00010 + C00006 <=> C00136 + C00005 + C00080	Butanal + CoA + NADP+ <=> Butanoyl-CoA + NADPH + H+	C00010&NADs
['1.2.1.61']	R05236	C06603 + C00003 + C00001 <=> C02222 + C00004 + C00080	cis,cis-4-Hydroxymuconic semialdehyde + NAD+ + H2O <=> 2-Maleylacetate + NADH + H+	NADs
['1.2.1.62']	R05272	C06679 + C00003 + C00001 <=> C02236 + C00004 + C00080	4-Sulfobenzaldehyde + NAD+ + H2O <=> 4-Sulfobenzoate + NADH + H+	NADs
['1.2.1.65']	R02941	C06202 + C00003 + C00001 <=> C00805 + C00004 + C00080	Salicylaldehyde + NAD+ + H2O <=> Salicylate + NADH + H+	NADs
['1.2.1.67']	R05699	C00755 + C00003 + C00001 <=> C06672 + C00004 + C00080	4-Hydroxy-3-methoxy-benzaldehyde + NAD+ + H2O <=> Vanillate + NADH + H+	NADs
['1.2.1.68']	R05700	C02666 + C00001 + C00003 <=> C01494 + C00004 + C00080	Coniferyl aldehyde + H2O + NAD+ <=> Ferulate + NADH + H+	Flavins&NADs
['1.2.1.68']	R05701	C02666 + C00001 + C00006 <=> C01494 + C00005 + C00080	Coniferyl aldehyde + H2O + NADP+ <=> Ferulate + NADPH + H+	Flavins&NADs
['1.2.1.68']	R07441	C05610 + C00003 + C00001 <=> C00482 + C00004 + C00080	Sinapoyl aldehyde + NAD+ + H2O <=> Sinapate + NADH + H+	Flavins&NADs
['1.2.1.68']	R07442	C05610 + C00006 + C00001 <=> C00482 + C00005 + C00080	Sinapoyl aldehyde + NADP+ + H2O <=> Sinapate + NADPH + H+	Flavins&NADs
['1.2.1.69']	R07156	C15488 + C00003 + C00001 <=> C06108 + C00004 + C00080	Fluoroacetaldehyde + NAD+ + H2O <=> Fluoroacetate + NADH + H+	NADs
['1.2.1.7' '1.2.1.96']	R01294	C00633 + C00006 + C00001 <=> C00156 + C00005 + C00080	4-Hydroxybenzaldehyde + NADP+ + H2O <=> 4-Hydroxybenzoate + NADPH + H+	NADs
['1.2.1.7']	R01420	C00261 + C00006 + C00001 <=> C00180 + C00005 + C00080	Benzaldehyde + NADP+ + H2O <=> Benzoate + NADPH + H+	NADs
['1.2.1.7']	R07666	C03067 + C00006 + C00001 <=> C00587 + C00005 + C00080	3-Hydroxybenzaldehyde + NADP+ + H2O <=> 3-Hydroxybenzoate + NADPH + H+	NADs
['1.2.1.70']	R04109	C02987 + C00005 + C00080 <=> C03741 + C01641 + C00006	L-Glutamyl-tRNA(Glu) + NADPH + H+ <=> (S)-4-Amino-5-oxopentanoate + tRNA(Glu) + NADP+	dipyrromethane&NADs
['1.2.1.71']	R05049	C05932 + C00003 + C00001 <=> C05931 + C00004 + C00080	N-Succinyl-L-glutamate 5-semialdehyde + NAD+ + H2O <=> N-Succinyl-L-glutamate + NADH + H+	NADs
['1.2.1.72']	R01825	C00279 + C00003 + C00001 <=> C03393 + C00004 + C00080	D-Erythrose 4-phosphate + NAD+ + H2O <=> 4-Phospho-D-erythronate + NADH + H+	NADs
['1.2.1.73']	R06980	C00593 + C00003 + C00001 <=> C14179 + C00004 + C00080	Sulfoacetaldehyde + NAD+ + H2O <=> Sulfoacetate + NADH + H+	NADs
['1.2.1.74']	R06357	C11887 + C00001 + C00003 <=> C06087 + C00004 + 2 C00080	Abietal + H2O + NAD+ <=> Abietate + NADH + 2 H+	NADs
['1.2.1.76']	R09280	C00091 + C00005 + C00080 <=> C00232 + C00006 + C00010	Succinyl-CoA + NADPH + H+ <=> Succinate semialdehyde + NADP+ + CoA	C00038&NADs&C00010
['1.2.1.77']	R09554	C19683 + C00006 + C00001 <=> C19682 + C00005 + C00080	3,4-Didehydroadipyl-CoA semialdehyde + NADP+ + H2O <=> 3,4-Didehydroadipyl-CoA + NADPH + H+	NADs
['1.2.1.78']	R05643	C03057 + C00003 + C00001 <=> C01606 + C00004 + C00080	2-Carboxybenzaldehyde + NAD+ + H2O <=> Phthalate + NADH + H+	NADs
['1.2.1.81']	R09557	C00593 + C00010 + C00006 <=> C19685 + C00005 + C00080	Sulfoacetaldehyde + CoA + NADP+ <=> Sulfoacetyl-CoA + NADPH + H+	C00010&NADs
['1.2.1.83']	R10105	C19567 + C00006 + C00001 <=> C19569 + C00005 + C00080	4-Oxo-1-(3-pyridyl)-1-butanone + NADP+ + H2O <=> 3-Succinoylpyridine + NADPH + H+	NADs
['1.2.1.84']	R09470	C02843 + 2 C00005 + 2 C00080 <=> C00226 + 2 C00006 + C00010	Long-chain acyl-CoA + 2 NADPH + 2 H+ <=> Primary alcohol + 2 NADP+ + CoA	C00010&NADs
['1.2.1.84']	R10104	C02843 + 2 C00005 + 2 C00080 <=> C00339 + 2 C00006 + C00010	Long-chain acyl-CoA + 2 NADPH + 2 H+ <=> Long-chain alcohol + 2 NADP+ + CoA	C00010&NADs
['1.2.1.85']	R02762	C00682 + C00003 + C00001 <=> C02501 + C00004 + C00080	2-Hydroxymuconate semialdehyde + NAD+ + H2O <=> 2-Hydroxymuconate + NADH + H+	NADs
['1.2.1.85']	R05353	C06760 + C00003 + C00001 <=> C07478 + C00004 + C00080	2-Hydroxy-5-methyl-cis,cis-muconic semialdehyde + NAD+ + H2O <=> 2-Hydroxy-5-methyl-cis,cis-muconate + NADH + H+	NADs
['1.2.1.86']	R08086	C01499 + C00003 + C00001 <=> C16461 + C00004 + C00080	Geranial + NAD+ + H2O <=> Geranic acid + NADH + H+	NADs
['1.2.1.87']	R09097	C00479 + C00003 + C00010 <=> C00100 + C00004 + C00080	Propanal + NAD+ + CoA <=> Propanoyl-CoA + NADH + H+	C00010&NADs
['1.2.1.88']	R00245	C01165 + C00003 + C00001 <=> C00025 + C00004 + C00080	L-Glutamate 5-semialdehyde + NAD+ + H2O <=> L-Glutamate + NADH + H+	Flavins&NADs
['1.2.1.88']	R00707	C03912 + C00003 + 2 C00001 <=> C00025 + C00004 + C00080	(S)-1-Pyrroline-5-carboxylate + NAD+ + 2 H2O <=> L-Glutamate + NADH + H+	Flavins&NADs
['1.2.1.88']	R00708	C03912 + C00006 + 2 C00001 <=> C00025 + C00005 + C00080	(S)-1-Pyrroline-5-carboxylate + NADP+ + 2 H2O <=> L-Glutamate + NADPH + H+	Flavins&NADs
['1.2.1.88']	R04444	C04281 + C00003 + 2 C00001 <=> C05947 + C00004 + C00080	L-1-Pyrroline-3-hydroxy-5-carboxylate + NAD+ + 2 H2O <=> L-erythro-4-Hydroxyglutamate + NADH + H+	Flavins&NADs
['1.2.1.88']	R04445	C04281 + C00006 + 2 C00001 <=> C05947 + C00005 + C00080	L-1-Pyrroline-3-hydroxy-5-carboxylate + NADP+ + 2 H2O <=> L-erythro-4-Hydroxyglutamate + NADPH + H+	Flavins&NADs
['1.2.1.88']	R05051	C05947 + C00004 + C00080 <=> C05938 + C00003 + C00001	L-erythro-4-Hydroxyglutamate + NADH + H+ <=> L-4-Hydroxyglutamate semialdehyde + NAD+ + H2O	Flavins&NADs
['1.2.1.89']	R10615	C00577 + C00006 + C00001 <=> C00258 + C00005 + C00080	D-Glyceraldehyde + NADP+ + H2O <=> D-Glycerate + NADPH + H+	NADs
['1.2.1.9' '1.2.1.90']	R01058	C00118 + C00006 + C00001 <=> C00197 + C00005 + C00080	D-Glyceraldehyde 3-phosphate + NADP+ + H2O <=> 3-Phospho-D-glycerate + NADPH + H+	NADs
['1.2.1.90']	R10860	C00118 + C00003 + C00001 <=> C00197 + C00004 + C00080	D-Glyceraldehyde 3-phosphate + NAD+ + H2O <=> 3-Phospho-D-glycerate + NADH + H+	NADs
['1.2.1.91']	R09820	C19946 + C00006 + C00001 <=> C19945 + C00005 + C00080	3-Oxo-5,6-dehydrosuberyl-CoA semialdehyde + NADP+ + H2O <=> 3-Oxo-5,6-dehydrosuberyl-CoA + NADPH + H+	NADs
['1.2.1.92']	R10861	C20902 + C00003 + C00001 <=> C20903 + C00004 + C00080	3,6-Anhydro-alpha-L-galactopyranose + NAD+ + H2O <=> 3,6-Anhydro-L-galactonate + NADH + H+	NADs
['1.2.1.92']	R10862	C20902 + C00006 + C00001 <=> C20903 + C00005 + C00080	3,6-Anhydro-alpha-L-galactopyranose + NADP+ + H2O <=> 3,6-Anhydro-L-galactonate + NADPH + H+	NADs
['1.2.1.95']	R03098	C00956 + C00002 <=> C05560 + C00013	L-2-Aminoadipate + ATP <=> L-2-Aminoadipate adenylate + Diphosphate	C00002
['1.2.1.95']	R04390	C05535 + C00005 + C00080 <=> C04076 + C11482 + C00006	alpha-Aminoadipoyl-S-acyl enzyme + NADPH + H+ <=> L-2-Aminoadipate 6-semialdehyde + Holo-Lys2 + NADP+	NADs
['1.2.1.95']	R04863	C05560 + C11482 <=> C05535 + C00020	L-2-Aminoadipate adenylate + Holo-Lys2 <=> alpha-Aminoadipoyl-S-acyl enzyme + AMP	Peptide
['1.2.1.95']	R11679	C04076 + C00006 + C00020 + C00013 <=> C00956 + C00005 + C00080 + C00002	L-2-Aminoadipate 6-semialdehyde + NADP+ + AMP + Diphosphate <=> L-2-Aminoadipate + NADPH + H+ + ATP	C00002&NADs
['1.2.1.96']	R11195	C21166 + C00006 + C00001 <=> C21167 + C00005 + C00080	4-Hydroxy-3-methylbenzaldehyde + NADP+ + H2O <=> 4-Hydroxy-3-methylbenzoate + NADPH + H+	NADs
['1.2.1.97']	R11677	C21181 + C00003 + C00001 <=> C11499 + C00004 + C00080	(2S)-3-Sulfolactaldehyde + NAD+ + H2O <=> (S)-3-Sulfolactate + NADH + H+	NADs
['1.2.1.97']	R11678	C21181 + C00006 + C00001 <=> C11499 + C00005 + C00080	(2S)-3-Sulfolactaldehyde + NADP+ + H2O <=> (S)-3-Sulfolactate + NADPH + H+	NADs
['1.2.1.98']	R11350	C21291 + C00003 + C00001 <=> C21297 + C00004 + C00080	2-Hydroxy-2-methylpropanal + NAD+ + H2O <=> 2-Hydroxy-2-methylpropanoate + NADH + H+	NADs
['1.2.1.99']	R07417	C15700 + C00003 + C00001 <=> C15767 + C00004 + C00080	gamma-Glutamyl-gamma-aminobutyraldehyde + NAD+ + H2O <=> 4-(L-gamma-Glutamylamino)butanoate + NADH + H+	NADs
['1.2.1.99']	R07418	C15700 + C00006 + C00001 <=> C15767 + C00005 + C00080	gamma-Glutamyl-gamma-aminobutyraldehyde + NADP+ + H2O <=> 4-(L-gamma-Glutamylamino)butanoate + NADPH + H+	NADs
['1.2.2.1']	R03146	C00058 + 2 C00995 <=> C00011 + 2 C00998 + 2 C00080	Formate + 2 Ferricytochrome b1 <=> CO2 + 2 Ferrocytochrome b1 + 2 H+	IronSulfurClusters
['1.2.2.4']	R04698	2 C05305 + C00237 + C00001 <=> 2 C05183 + C00011 + 2 C00080	2 Ferricytochrome b-561 + CO + H2O <=> 2 Ferrocytochrome b-561 + CO2 + 2 H+	Peptide
['1.2.4.2']	R00621	C00026 + C00068 <=> C05381 + C00011	2-Oxoglutarate + Thiamin diphosphate <=> 3-Carboxy-1-hydroxypropyl-ThPP + CO2	C00068&C00305
['1.2.4.2']	R01700	C00026 + C15972 <=> C16254 + C00011	2-Oxoglutarate + Enzyme N6-(lipoyl)lysine <=> [Dihydrolipoyllysine-residue succinyltransferase] S-succinyldihydrolipoyllysine + CO2	C00068&C00305
['1.2.4.2']	R01940	C00322 + C15972 <=> C06157 + C00011	2-Oxoadipate + Enzyme N6-(lipoyl)lysine <=> [Dihydrolipoyllysine-residue succinyltransferase] S-glutaryldihydrolipoyllysine + CO2	C00068&C00305
['1.2.4.2']	R03316	C05381 + C15972 <=> C16254 + C00068	3-Carboxy-1-hydroxypropyl-ThPP + Enzyme N6-(lipoyl)lysine <=> [Dihydrolipoyllysine-residue succinyltransferase] S-succinyldihydrolipoyllysine + Thiamin diphosphate	C00068&C00305
['1.2.4.4']	R01701	C00141 + C15972 <=> C15977 + C00011	3-Methyl-2-oxobutanoic acid + Enzyme N6-(lipoyl)lysine <=> [Dihydrolipoyllysine-residue (2-methylpropanoyl)transferase] S-(2-methylpropanoyl)dihydrolipoyllysine + CO2	C00068
['1.2.4.4']	R01702	C00233 + C15972 <=> C15975 + C00011	4-Methyl-2-oxopentanoate + Enzyme N6-(lipoyl)lysine <=> [Dihydrolipoyllysine-residue (2-methylpropanoyl)transferase] S-(3-methylbutanoyl)dihydrolipoyllysine + CO2	C00068
['1.2.4.4']	R04225	C00671 + C15972 <=> C15979 + C00011	(S)-3-Methyl-2-oxopentanoic acid + Enzyme N6-(lipoyl)lysine <=> [Dihydrolipoyllysine-residue (2-methylpropanoyl)transferase] S-(2-methylbutanoyl)dihydrolipoyllysine + CO2	C00068
['1.2.4.4']	R07599	C00141 + C00068 <=> C15976 + C00011	3-Methyl-2-oxobutanoic acid + Thiamin diphosphate <=> 2-Methyl-1-hydroxypropyl-ThPP + CO2	C00068
['1.2.4.4']	R07600	C15976 + C15972 <=> C15977 + C00068	2-Methyl-1-hydroxypropyl-ThPP + Enzyme N6-(lipoyl)lysine <=> [Dihydrolipoyllysine-residue (2-methylpropanoyl)transferase] S-(2-methylpropanoyl)dihydrolipoyllysine + Thiamin diphosphate	C00068
['1.2.4.4']	R07601	C00233 + C00068 <=> C15974 + C00011	4-Methyl-2-oxopentanoate + Thiamin diphosphate <=> 3-Methyl-1-hydroxybutyl-ThPP + CO2	C00068
['1.2.4.4']	R07602	C15974 + C15972 <=> C15975 + C00068	3-Methyl-1-hydroxybutyl-ThPP + Enzyme N6-(lipoyl)lysine <=> [Dihydrolipoyllysine-residue (2-methylpropanoyl)transferase] S-(3-methylbutanoyl)dihydrolipoyllysine + Thiamin diphosphate	C00068
['1.2.4.4']	R07603	C00671 + C00068 <=> C15978 + C00011	(S)-3-Methyl-2-oxopentanoic acid + Thiamin diphosphate <=> 2-Methyl-1-hydroxybutyl-ThPP + CO2	C00068
['1.2.4.4']	R07604	C15978 + C15972 <=> C15979 + C00068	2-Methyl-1-hydroxybutyl-ThPP + Enzyme N6-(lipoyl)lysine <=> [Dihydrolipoyllysine-residue (2-methylpropanoyl)transferase] S-(2-methylbutanoyl)dihydrolipoyllysine + Thiamin diphosphate	C00068
['1.2.4.4']	R10996	C00109 + C00068 <=> C21017 + C00011	2-Oxobutanoate + Thiamin diphosphate <=> 2-(alpha-Hydroxypropyl)thiamine diphosphate + CO2	C00068
['1.2.4.4']	R10997	C21017 + C15972 <=> C21018 + C00068	2-(alpha-Hydroxypropyl)thiamine diphosphate + Enzyme N6-(lipoyl)lysine <=> Enzyme N6-(S-propyldihydrolipoyl)lysine + Thiamin diphosphate	C00068
['1.2.5.1']	R03145	C00022 + C00399 + C00001 <=> C00033 + C00390 + C00011	Pyruvate + Ubiquinone + H2O <=> Acetate + Ubiquinol + CO2	C00068&C00305&Flavins&Quinones
['1.2.5.2']	R01019	C00113 + C00084 + C00001 <=> C01359 + C00033	PQQ + Acetaldehyde + H2O <=> PQQH2 + Acetate	Pyrroloquinoline_Quinone IronSulfurClusters Flavins
['1.2.5.2']	R03535	C01359 + C00804 <=> C05985 + C00113 + C00001	PQQH2 + Propynoate <=> 2-Propynal + PQQ + H2O	Pyrroloquinoline_Quinone IronSulfurClusters Flavins
['1.2.5.2']	R10911	C00071 + C15602 + C00001 <=> C00060 + C15603	Aldehyde + Quinone + H2O <=> Carboxylate + Hydroquinone	Pyrroloquinoline_Quinone IronSulfurClusters Flavins
['1.2.5.2']	R10912	C00071 + C15602 + C00001 <=> C00162 + C15603	Aldehyde + Quinone + H2O <=> Fatty acid + Hydroquinone	Pyrroloquinoline_Quinone IronSulfurClusters Flavins
['1.2.7.1' '1.2.7.11']	R01196	2 C00138 + C00024 + C00011 + 2 C00080 <=> 2 C00139 + C00022 + C00010	2 Reduced ferredoxin + Acetyl-CoA + CO2 + 2 H+ <=> 2 Oxidized ferredoxin + Pyruvate + CoA	IronSulfurClusters&C00068&C00010
['1.2.7.1']	R01199	2 C00139 + C00109 + C00010 <=> 2 C00138 + C00100 + C00011 + 2 C00080	2 Oxidized ferredoxin + 2-Oxobutanoate + CoA <=> 2 Reduced ferredoxin + Propanoyl-CoA + CO2 + 2 H+	IronSulfurClusters&C00068&C00010
['1.2.7.10']	R09486	C00209 + 2 C00139 <=> 2 C00011 + 2 C00138 + 2 C00080	Oxalate + 2 Oxidized ferredoxin <=> 2 CO2 + 2 Reduced ferredoxin + 2 H+	IronSulfurClusters
['1.2.7.11']	R10516	C00161 + C00010 + 2 C00139 <=> C00040 + C00011 + 2 C00138 + 2 C00080	2-Oxo acid + CoA + 2 Oxidized ferredoxin <=> Acyl-CoA + CO2 + 2 Reduced ferredoxin + 2 H+	C00010
['1.2.7.12']	R03015	C01001 + 2 C00139 + C00001 <=> C00862 + 2 C00138 + C00011 + 2 C00080	Formylmethanofuran + 2 Oxidized ferredoxin + H2O <=> Methanofuran + 2 Reduced ferredoxin + CO2 + 2 H+	Molybdopterin IronSulfurClusters
['1.2.7.12']	R08060	C01001 + C00001 <=> C00058 + C00862	Formylmethanofuran + H2O <=> Formate + Methanofuran	Molybdopterin IronSulfurClusters
['1.2.7.12']	R11743	C21629 + 2 C00139 + C00001 <=> C21621 + 2 C00138 + C00011 + 2 C00080	Formylmethanofuran + 2 Oxidized ferredoxin + H2O <=> Methanofuran + 2 Reduced ferredoxin + CO2 + 2 H+	Molybdopterin IronSulfurClusters
['1.2.7.3' '1.2.7.11']	R01197	2 C00138 + C00091 + C00011 + 2 C00080 <=> 2 C00139 + C00026 + C00010	2 Reduced ferredoxin + Succinyl-CoA + CO2 + 2 H+ <=> 2 Oxidized ferredoxin + 2-Oxoglutarate + CoA	C00305&C00010
['1.2.7.4']	R07157	C00237 + C00001 + C00139 <=> C00011 + C00138	CO + H2O + Oxidized ferredoxin <=> CO2 + Reduced ferredoxin	IronSulfurClusters&Ni-Fe-S_cluster
['1.2.7.5']	R07158	C00071 + C00001 + 2 C00139 <=> C00060 + 2 C00138 + 2 C00080	Aldehyde + H2O + 2 Oxidized ferredoxin <=> Carboxylate + 2 Reduced ferredoxin + 2 H+	Molybdopterin&IronSulfurClusters
['1.2.7.5']	R08571	C00577 + C00001 + C00139 <=> C00258 + C00080 + C00138	D-Glyceraldehyde + H2O + Oxidized ferredoxin <=> D-Glycerate + H+ + Reduced ferredoxin	Molybdopterin&IronSulfurClusters
['1.2.7.6']	R07159	C00118 + C00001 + 2 C00139 <=> C00197 + 2 C00080 + 2 C00138	D-Glyceraldehyde 3-phosphate + H2O + 2 Oxidized ferredoxin <=> 3-Phospho-D-glycerate + 2 H+ + 2 Reduced ferredoxin	Molybdopterin&IronSulfurClusters
['1.2.7.7']	R07160	C00141 + C00010 + 2 C00139 <=> C00630 + C00011 + 2 C00138 + C00080	3-Methyl-2-oxobutanoic acid + CoA + 2 Oxidized ferredoxin <=> 2-Methylpropanoyl-CoA + CO2 + 2 Reduced ferredoxin + H+	IronSulfurClusters&C00010
['1.2.7.7']	R08566	C00233 + C00010 + 2 C00139 <=> C02939 + C00011 + 2 C00138 + C00080	4-Methyl-2-oxopentanoate + CoA + 2 Oxidized ferredoxin <=> 3-Methylbutanoyl-CoA + CO2 + 2 Reduced ferredoxin + H+	IronSulfurClusters&C00010
['1.2.7.7']	R08567	C00671 + C00010 + 2 C00139 <=> C15980 + C00011 + 2 C00138 + C00080	(S)-3-Methyl-2-oxopentanoic acid + CoA + 2 Oxidized ferredoxin <=> (S)-2-Methylbutanoyl-CoA + CO2 + 2 Reduced ferredoxin + H+	IronSulfurClusters&C00010
['1.2.7.8']	R07161	C00331 + C00010 + C00139 <=> C15489 + C00011 + C00138	Indolepyruvate + CoA + Oxidized ferredoxin <=> S-2-(Indol-3-yl)acetyl-CoA + CO2 + Reduced ferredoxin	IronSulfurClusters&C00010
['1.2.98.1']	R00614	2 C00067 + C00001 <=> C00058 + C00132	2 Formaldehyde + H2O <=> Formate + Methanol	NADs&C00038
['1.2.99.10']	R11913	C21766 + C00001 + C00028 <=> C21768 + C00030	4,4'-Diapolycopen-4-al + H2O + Acceptor <=> 4,4'-Diapolycopen-4-oate + Reduced acceptor	Peptide
['1.2.99.10']	R11914	C19798 + 2 C00001 + 2 C00028 <=> C21770 + 2 C00030	4,4'-Diapolycopenedial + 2 H2O + 2 Acceptor <=> 4,4'-Diapolycopene-4,4'-dioate + 2 Reduced acceptor	Peptide
['1.2.99.6']	R00326	C00084 + C00028 + C00001 <=> C00033 + C00030	Acetaldehyde + Acceptor + H2O <=> Acetate + Reduced acceptor	Peptide
['1.2.99.7' '1.2.99.6']	R00544	C00071 + C00028 + C00001 <=> C00060 + C00030	Aldehyde + Acceptor + H2O <=> Carboxylate + Reduced acceptor	Molybdopterin&IronSulfurClusters
['1.2.99.7' '1.2.99.6']	R00638	C00071 + C00028 + C00001 <=> C00162 + C00030	Aldehyde + Acceptor + H2O <=> Fatty acid + Reduced acceptor	Molybdopterin&IronSulfurClusters
['1.2.99.8']	R10324	C00577 + C00001 + C00028 <=> C00258 + C00030	D-Glyceraldehyde + H2O + Acceptor <=> D-Glycerate + Reduced acceptor	Molybdopterin&IronSulfurClusters&Flavins
['1.20.1.1']	R05746	C06701 + C00003 + C00001 <=> C00009 + C00004 + C00080	Phosphonic acid + NAD+ + H2O <=> Orthophosphate + NADH + H+	NADs
['1.20.4.1']	R05747	C11215 + C07292 <=> C06697 + C07293	Arsenate ion + Glutaredoxin <=> Arsenite + Glutaredoxin disulfide	Peptide
['1.20.4.2']	R05748	C07294 + 2 C00051 <=> C07295 + C00127 + C00001	Methylarsonate + 2 Glutathione <=> Methanearsonous acid + Glutathione disulfide + H2O	Peptide
['1.20.4.4']	R10927	C11215 + C00342 <=> C06697 + C00343 + C00001	Arsenate ion + Thioredoxin <=> Arsenite + Thioredoxin disulfide + H2O	Peptide
['1.20.9.1' '1.20.2.1']	R09787	C06697 + C00001 + 2 C00125 <=> C11215 + 2 C00126 + 2 C00080	Arsenite + H2O + 2 Ferricytochrome c <=> Arsenate ion + 2 Ferrocytochrome c + 2 H+	Molybdopterin&IronSulfurClusters
['1.20.9.1']	R05751	C06697 + C00001 + 2 C05357 <=> C11215 + 2 C05358 + 2 C00080	Arsenite + H2O + 2 Oxidized azurin <=> Arsenate ion + 2 Reduced azurin + 2 H+	Molybdopterin&IronSulfurClusters
['1.20.99.1']	R05752	C06697 + C00028 <=> C11215 + C00030	Arsenite + Acceptor <=> Arsenate ion + Reduced acceptor	Peptide
['1.21.1.2']	R05276	C06387 + C01327 + C00006 <=> C06671 + C00005 + C00080	4-Chlorobenzoyl-CoA + Hydrochloric acid + NADP+ <=> 2,4-Dichlorobenzoyl-CoA + NADPH + H+	NADs
['1.21.4.1' '1.4.1.12']	R02825	C00431 <=> C00763	5-Aminopentanoate <=> D-Proline	Peptide
['1.21.4.2']	R07226	C00227 + C00014 + C00343 + C00001 <=> C00037 + C00009 + C00342	Acetyl phosphate + Ammonia + Thioredoxin disulfide + H2O <=> Glycine + Orthophosphate + Thioredoxin	Peptide
['1.21.4.3']	R07227	C00227 + C00218 + C00343 + C00001 <=> C00213 + C00009 + C00342	Acetyl phosphate + Methylamine + Thioredoxin disulfide + H2O <=> Sarcosine + Orthophosphate + Thioredoxin	Peptide
['1.21.4.4']	R07228	C00227 + C00565 + C00343 + C00001 <=> C00719 + C00009 + C00342	Acetyl phosphate + Trimethylamine + Thioredoxin disulfide + H2O <=> Betaine + Orthophosphate + Thioredoxin	Peptide
['1.21.98.1']	R08588	C17010 + C00019 <=> C17017 + C05198 + C00073	Dehypoxanthine futalosine + S-Adenosyl-L-methionine <=> Cyclic dehypoxanthine futalosine + 5'-Deoxyadenosine + L-Methionine	IronSulfurClusters&C00019
['1.21.98.3']	R06268	C04536 + C00019 + C00001 <=> C11829 + C05198 + C00073	Magnesium protoporphyrin monomethyl ester + S-Adenosyl-L-methionine + H2O <=> 13(1)-Hydroxy-magnesium-protoporphyrin IX 13-monomethyl ester + 5'-Deoxyadenosine + L-Methionine	IronSulfurClusters&Cobalamins&C00019
['1.21.98.3']	R06269	C11829 + C00019 <=> C11830 + C05198 + C00073	13(1)-Hydroxy-magnesium-protoporphyrin IX 13-monomethyl ester + S-Adenosyl-L-methionine <=> 13(1)-Oxo-magnesium-protoporphyrin IX 13-monomethyl ester + 5'-Deoxyadenosine + L-Methionine	IronSulfurClusters&Cobalamins&C00019
['1.21.98.3']	R06270	C11830 + C00019 <=> C11831 + C05198 + C00073	13(1)-Oxo-magnesium-protoporphyrin IX 13-monomethyl ester + S-Adenosyl-L-methionine <=> Divinylprotochlorophyllide + 5'-Deoxyadenosine + L-Methionine	IronSulfurClusters&Cobalamins&C00019
['1.21.98.3']	R11494	C04536 + 3 C00019 + C00001 <=> C11831 + 3 C05198 + 3 C00001	Magnesium protoporphyrin monomethyl ester + 3 S-Adenosyl-L-methionine + H2O <=> Divinylprotochlorophyllide + 3 5'-Deoxyadenosine + 3 H2O	IronSulfurClusters&Cobalamins&C00019
['1.21.99.5']	R05499	C06789 + 2 C00080 <=> C06790 + C01327	Tetrachloroethene + 2 H+ <=> Trichloroethene + Hydrochloric acid	Peptide
['1.21.99.5']	R05500	C06790 + 2 C00080 <=> C06791 + C01327	Trichloroethene + 2 H+ <=> trans-1,2-Dichloroethene + Hydrochloric acid	Peptide
['1.21.99.5']	R05501	C06790 + 2 C00080 <=> C06792 + C01327	Trichloroethene + 2 H+ <=> cis-1,2-Dichloroethene + Hydrochloric acid	Peptide
['1.21.99.5']	R05753	C06790 + C00698 + C00028 <=> C06789 + C00030	Trichloroethene + Cl- + Acceptor <=> Tetrachloroethene + Reduced acceptor	Peptide
['1.23.1.1']	R10225	C10646 + C00006 <=> C05366 + C00005 + C00080	Lariciresinol + NADP+ <=> (+)-Pinoresinol + NADPH + H+	NADs
['1.23.1.2']	R10226	C18167 + C00006 <=> C10646 + C00005 + C00080	Secoisolariciresinol + NADP+ <=> Lariciresinol + NADPH + H+	NADs
['1.23.1.3']	R10227	C20454 + C00006 <=> C20455 + C00005 + C00080	(-)-Lariciresinol + NADP+ <=> (-)-Pinoresinol + NADPH + H+	NADs
['1.23.1.4']	R10228	C20456 + C00006 <=> C20454 + C00005 + C00080	(+)-Secoisolariciresinol + NADP+ <=> (-)-Lariciresinol + NADPH + H+	NADs
['1.3.1.10' '1.3.1.104' '1.3.1.39']	R01404	C00173 + C00006 <=> C00693 + C00005 + C00080	Acyl-[acyl-carrier protein] + NADP+ <=> trans-2,3-Dehydroacyl-[acyl-carrier protein] + NADPH + H+	NADs
['1.3.1.10' '1.3.1.104' '1.3.1.39']	R04430	C05745 + C00006 <=> C04246 + C00005 + C00080	Butyryl-[acp] + NADP+ <=> But-2-enoyl-[acyl-carrier protein] + NADPH + H+	NADs
['1.3.1.10' '1.3.1.104' '1.3.1.39']	R04725	C05223 + C00006 <=> C05758 + C00005 + C00080	Dodecanoyl-[acyl-carrier protein] + NADP+ <=> trans-Dodec-2-enoyl-[acp] + NADPH + H+	NADs
['1.3.1.10' '1.3.1.104' '1.3.1.39']	R04956	C05749 + C00006 <=> C05748 + C00005 + C00080	Hexanoyl-[acp] + NADP+ <=> trans-Hex-2-enoyl-[acp] + NADPH + H+	NADs
['1.3.1.10' '1.3.1.104' '1.3.1.39']	R04959	C05752 + C00006 <=> C05751 + C00005 + C00080	Octanoyl-[acp] + NADP+ <=> trans-Oct-2-enoyl-[acp] + NADPH + H+	NADs
['1.3.1.10' '1.3.1.104' '1.3.1.39']	R04962	C05755 + C00006 <=> C05754 + C00005 + C00080	Decanoyl-[acp] + NADP+ <=> trans-Dec-2-enoyl-[acp] + NADPH + H+	NADs
['1.3.1.10' '1.3.1.104' '1.3.1.39']	R04967	C05761 + C00006 <=> C05760 + C00005 + C00080	Tetradecanoyl-[acp] + NADP+ <=> trans-Tetradec-2-enoyl-[acp] + NADPH + H+	NADs
['1.3.1.10' '1.3.1.104' '1.3.1.39']	R04970	C05764 + C00006 <=> C05763 + C00005 + C00080	Hexadecanoyl-[acp] + NADP+ <=> trans-Hexadec-2-enoyl-[acp] + NADPH + H+	NADs
['1.3.1.10']	R10118	C20374 + C00005 + C00080 <=> C20375 + C00006	Enoylglutaryl-[acp] methyl ester + NADPH + H+ <=> Glutaryl-[acp] methyl ester + NADP+	NADs
['1.3.1.10']	R10122	C20378 + C00005 + C00080 <=> C19846 + C00006	Enoylpimeloyl-[acp] methyl ester + NADPH + H+ <=> Pimeloyl-[acyl-carrier protein] methyl ester + NADP+	NADs
['1.3.1.101']	R10325	C20518 + 8 C00003 <=> C04638 + 8 C00004 + 8 C00080	2,3-Bis-(O-phytanyl)-sn-glycerol 1-phosphate + 8 NAD+ <=> 2,3-Bis-O-(geranylgeranyl)glycerol 1-phosphate + 8 NADH + 8 H+	Flavins&NADs
['1.3.1.101']	R10326	C20518 + 8 C00006 <=> C04638 + 8 C00005 + 8 C00080	2,3-Bis-(O-phytanyl)-sn-glycerol 1-phosphate + 8 NADP+ <=> 2,3-Bis-O-(geranylgeranyl)glycerol 1-phosphate + 8 NADPH + 8 H+	Flavins&NADs
['1.3.1.103']	R10418	C20608 + C00006 <=> C20609 + C00005 + C00080	(S)-2-Chloropropanoate + NADP+ <=> 2-Chloroacrylate + NADPH + H+	NADs
['1.3.1.106']	R05812	C11542 + C00004 + C00080 <=> C11543 + C00003	Cobalt-precorrin 6 + NADH + H+ <=> Cobalt-dihydro-precorrin 6 + NAD+	NADs
['1.3.1.107']	R10798	C05191 + C00003 <=> C06162 + C00004 + C00080	Dihydrosanguinarine + NAD+ <=> Sanguinarine + NADH + H+	NADs
['1.3.1.107']	R10799	C05191 + C00006 <=> C06162 + C00005 + C00080	Dihydrosanguinarine + NADP+ <=> Sanguinarine + NADPH + H+	NADs
['1.3.1.107']	R10800	C05194 + C00003 <=> C06327 + C00004 + C00080	Dihydrochelirubine + NAD+ <=> Chelirubine + NADH + H+	NADs
['1.3.1.107']	R10801	C05194 + C00006 <=> C06327 + C00005 + C00080	Dihydrochelirubine + NADP+ <=> Chelirubine + NADPH + H+	NADs
['1.3.1.108']	R11674	C21175 + 2 C00003 + 2 C00138 <=> C00323 + 2 C00004 + 2 C00139	Dihydrocaffeoyl-CoA + 2 NAD+ + 2 Reduced ferredoxin <=> Caffeoyl-CoA + 2 NADH + 2 Oxidized ferredoxin	C00020&IronSulfurClusters&Flavins&NADs
['1.3.1.109']	R11675	C00136 + 2 C00003 + 2 C00138 <=> C00877 + 2 C00004 + 2 C00139	Butanoyl-CoA + 2 NAD+ + 2 Reduced ferredoxin <=> Crotonoyl-CoA + 2 NADH + 2 Oxidized ferredoxin	NADs
['1.3.1.11']	R03709	C01198 + C00003 <=> C01772 + C00004 + C00080	3-(2-Hydroxyphenyl)propanoate + NAD+ <=> trans-2-Hydroxycinnamate + NADH + H+	NADs
['1.3.1.110']	R11676	C01432 + 2 C00003 + 2 C00138 <=> C00022 + 2 C00004 + 2 C00139	Lactate + 2 NAD+ + 2 Reduced ferredoxin <=> Pyruvate + 2 NADH + 2 Oxidized ferredoxin	NADs
['1.3.1.111']	R11226	C11242 + 3 C00006 <=> C21217 + 3 C00005 + 3 C00080	Bacteriochlorophyll a + 3 NADP+ <=> Geranylgeranyl bacteriochlorophyllide a + 3 NADPH + 3 H+	NADs
['1.3.1.111']	R11518	C21435 + 3 C00005 + 3 C00080 <=> C11243 + 3 C00006	Geranylgeranyl bacteriochlorophyllide b + 3 NADPH + 3 H+ <=> Bacteriochlorophyll b + 3 NADP+	NADs
['1.3.1.113']	R11927	C21773 + C00006 <=> C21774 + C00005 + C00080	[(3S)-4-Alkanoyl-5-oxooxolan-3-yl]methyl phosphate + NADP+ <=> (4-Alkanoyl-5-oxo-2,5-dihydrofuran-3-yl)methyl phosphate + NADPH + H+	NADs
['1.3.1.12']	R01728	C00254 + C00003 <=> C01179 + C00011 + C00004 + C00080	Prephenate + NAD+ <=> 3-(4-Hydroxyphenyl)pyruvate + CO2 + NADH + H+	NADs
['1.3.1.13']	R01730	C00254 + C00006 <=> C01179 + C00011 + C00005 + C00080	Prephenate + NADP+ <=> 3-(4-Hydroxyphenyl)pyruvate + CO2 + NADPH + H+	NADs
['1.3.1.14']	R01869	C00337 + C00003 <=> C00295 + C00080 + C00004	(S)-Dihydroorotate + NAD+ <=> Orotate + H+ + NADH	Flavins&NADs
['1.3.1.15']	R01866	C00337 + C00006 <=> C00295 + C00005 + C00080	(S)-Dihydroorotate + NADP+ <=> Orotate + NADPH + H+	NADs
['1.3.1.16']	R03900	C05669 + C00006 <=> C02231 + C00005 + C00080	beta-Nitropropanoate + NADP+ <=> 3-Nitroacrylate + NADPH + H+	NADs
['1.3.1.17']	R03930	C02366 + C00006 <=> C02796 + C00005 + C00080	3-Methyloxindole + NADP+ <=> 3-Methyleneoxindole + NADPH + H+	NADs
['1.3.1.18']	R03251	C01249 + C00003 <=> C01111 + C00004 + C00080	7,8-Dihydro-7,8-dihydroxykynurenate + NAD+ <=> 7,8-Dihydroxykynurenate + NADH + H+	NADs
['1.3.1.19']	R00812	C04091 + C00003 <=> C00090 + C00004 + C00080	cis-1,2-Dihydrobenzene-1,2-diol + NAD+ <=> Catechol + NADH + H+	NADs
['1.3.1.19']	R04088	C04592 + C00003 <=> C02923 + C00004 + C00080	Toluene-cis-dihydrodiol + NAD+ <=> 2,3-Dihydroxytoluene + NADH + H+	NADs
['1.3.1.19']	R05354	C07084 + C00003 <=> C07085 + C00004 + C00080	Styrene-cis-2,3-dihydrodiol + NAD+ <=> 3-Vinylcatechol + NADH + H+	NADs
['1.3.1.19']	R06857	C12837 + C00003 <=> C05618 + C00004 + C00080	3-Chloro-cis-1,2-dihydroxycyclohexa-3,5-diene + NAD+ <=> 3-Chlorocatechol + NADH + H+	NADs
['1.3.1.19']	R07703	C16215 + C00003 <=> C01606 + C00004 + C00080	1,2-Dihydrophthalic acid + NAD+ <=> Phthalate + NADH + H+	NADs
['1.3.1.2']	R00978	C00429 + C00006 <=> C00106 + C00005 + C00080	5,6-Dihydrouracil + NADP+ <=> Uracil + NADPH + H+	IronSulfurClusters&NADs
['1.3.1.2']	R01415	C21028 + C00006 <=> C00178 + C00005 + C00080	(R)-5,6-Dihydrothymine + NADP+ <=> Thymine + NADPH + H+	IronSulfurClusters&NADs
['1.3.1.2']	R08226	C07649 + C00005 + C00080 <=> C16630 + C00006	5-FU + NADPH + H+ <=> 5,6-Dihydro-5-fluorouracil + NADP+	IronSulfurClusters&NADs
['1.3.1.21']	R01451	C00187 + C00003 <=> C01164 + C00004 + C00080	Cholesterol + NAD+ <=> 7-Dehydrocholesterol + NADH + H+	NADs
['1.3.1.21']	R01456	C00187 + C00006 <=> C01164 + C00005 + C00080	Cholesterol + NADP+ <=> 7-Dehydrocholesterol + NADPH + H+	NADs
['1.3.1.21']	R07487	C15783 <=> C08821	5-Dehydroavenasterol <=> Isofucosterol	Peptide
['1.3.1.21']	R07492	C15780 <=> C15781	5-Dehydroepisterol <=> 24-Methylenecholesterol	Peptide
['1.3.1.22']	R02208	C03681 + C00006 <=> C00410 + C00005 + C00080	5alpha-Pregnane-3,20-dione + NADP+ <=> Progesterone + NADPH + H+	NADs
['1.3.1.22']	R02497	C03917 + C00006 <=> C00535 + C00005 + C00080	Dihydrotestosterone + NADP+ <=> Testosterone + NADPH + H+	NADs
['1.3.1.22']	R02610	C03238 + C00006 <=> C00599 + C00005 + C00080	5alpha-Cholestan-3-one + NADP+ <=> Cholest-4-en-3-one + NADPH + H+	NADs
['1.3.1.22']	R02892	C03588 + C00006 <=> C00762 + C00005 + C00080	4,5alpha-Dihydrocortisone + NADP+ <=> Cortisone + NADPH + H+	NADs
['1.3.1.22']	R07429	C15785 + C00005 + C00080 <=> C15786 + C00006	Campest-4-en-3-one + NADPH + H+ <=> 5alpha-Campestan-3-one + NADP+	NADs
['1.3.1.22']	R07447	C15796 + C00005 + C00080 <=> C15797 + C00006	22alpha-Hydroxy-campest-4-en-3-one + NADPH + H+ <=> 22alpha-Hydroxy-5alpha-campestan-3-one + NADP+	NADs
['1.3.1.22']	R08954	C03205 + C00005 + C00080 <=> C18040 + C00006	11-Deoxycorticosterone + NADPH + H+ <=> 5alpha-Dihydrodeoxycorticosterone + NADP+	NADs
['1.3.1.22']	R10242	C00674 + C00006 <=> C00280 + C00005 + C00080	5alpha-Androstane-3,17-dione + NADP+ <=> Androstenedione + NADPH + H+	NADs
['1.3.1.24']	R02391	C00486 + C00003 <=> C00500 + C00004 + C00080	Bilirubin + NAD+ <=> Biliverdin + NADH + H+	NADs
['1.3.1.24']	R02393	C00486 + C00006 <=> C00500 + C00005 + C00080	Bilirubin + NADP+ <=> Biliverdin + NADPH + H+	NADs
['1.3.1.25']	R00813	C06321 + C00003 <=> C00090 + C00004 + C00011 + C00080	(1R,6S)-1,6-Dihydroxycyclohexa-2,4-diene-1-carboxylate + NAD+ <=> Catechol + NADH + CO2 + H+	NADs
['1.3.1.25']	R08111	C16478 + C00003 <=> C16472 + C00004 + C00011 + C00080	3-Fluorocyclohexadiene-cis,cis-1,2-diol-1-carboxylate + NAD+ <=> 3-Fluorocatechol + NADH + CO2 + H+	NADs
['1.3.1.25']	R08112	C16479 + C00003 <=> C16473 + C00004 + C00011 + C00080	5-Fluorocyclohexadiene-cis,cis-1,2-diol-1-carboxylate + NAD+ <=> 4-Fluorocatechol + NADH + CO2 + H+	NADs
['1.3.1.25']	R08113	C16480 + C00003 <=> C16473 + C00004 + C00011 + C00080	4-Fluorocyclohexadiene-cis,cis-1,2-diol-1-carboxylate + NAD+ <=> 4-Fluorocatechol + NADH + CO2 + H+	NADs
['1.3.1.27']	R02463	C00517 + C00006 <=> C06123 + C00005 + C00080	Hexadecanal + NADP+ <=> Hexadecenal + NADPH + H+	NADs
['1.3.1.28']	R01505	C04171 + C00003 <=> C00196 + C00004 + C00080	(2S,3S)-2,3-Dihydro-2,3-dihydroxybenzoate + NAD+ <=> 2,3-Dihydroxybenzoate + NADH + H+	NADs
['1.3.1.29']	R04115	C04314 + C00003 <=> C03012 + C00004 + C00080	cis-1,2-Dihydronaphthalene-1,2-diol + NAD+ <=> Naphthalene-1,2-diol + NADH + H+	NADs
['1.3.1.29']	R06910	C14083 + C00003 <=> C14084 + C00004 + C00080	cis-1,2-Dihydroxy-1,2-dihydro-8-methylnaphthalene + NAD+ <=> 1,2-Dihydroxy-8-methylnaphthalene + NADH + H+	NADs
['1.3.1.29']	R06931	C14104 + C00003 <=> C14105 + C00004 + C00080	cis-1,2-Dihydroxy-1,2-dihydro-7-hydroxymethylnaphthalene + NAD+ <=> 1,2-Dihydroxy-7-hydroxymethylnaphthalene + NADH + H+	NADs
['1.3.1.29']	R07705	C16203 + C00003 <=> C16204 + C00004 + C00080	Anthracene-cis-1,2-dihydrodiol + NAD+ <=> 1,2-Anthracenediol + NADH + H+	NADs
['1.3.1.29']	R09162	C18249 + C00003 <=> C18250 + C00004 + C00080	cis-4,5-Dihydroxy-4,5-dihydropyrene + NAD+ <=> 4,5-Dihydroxypyrene + NADH + H+	NADs
['1.3.1.29']	R09183	C18276 + C00003 <=> C18278 + C00004 + C00080	Benzo[a]pyrene-cis-9,10-dihydrodiol + NAD+ <=> 9,10-Dihydroxybenzo[a]pyrene + NADH + H+	NADs
['1.3.1.31']	R01689	C00246 + C00003 <=> C01771 + C00004 + C00080	Butanoic acid + NAD+ <=> 2-Butenoate + NADH + H+	Flavins&IronSulfurClusters&NADs
['1.3.1.31']	R02252	C05629 + C00003 <=> C00423 + C00004 + C00080	Phenylpropanoate + NAD+ <=> trans-Cinnamate + NADH + H+	Flavins&IronSulfurClusters&NADs
['1.3.1.32']	R02988	C00846 + C00003 <=> C02222 + C00004 + C00080	3-Oxoadipate + NAD+ <=> 2-Maleylacetate + NADH + H+	NADs
['1.3.1.32']	R02989	C00846 + C00006 <=> C02222 + C00005 + C00080	3-Oxoadipate + NADP+ <=> 2-Maleylacetate + NADPH + H+	NADs
['1.3.1.32']	R05355	C06329 + C00004 <=> C02222 + C00003 + C00698	2-Chloromaleylacetate + NADH <=> 2-Maleylacetate + NAD+ + Cl-	NADs
['1.3.1.32']	R06848	C12835 + 2 C00004 + 2 C00080 <=> C12836 + C01327 + 2 C00003	2,5-Dichloro-4-oxohex-2-enedioate + 2 NADH + 2 H+ <=> 2-Chloro-3-oxoadipate + Hydrochloric acid + 2 NAD+	NADs
['1.3.1.32']	R07781	C16249 + C00004 + C00080 <=> C02222 + C00003 + C01324	2-Bromomaleylacetate + NADH + H+ <=> 2-Maleylacetate + NAD+ + Bromide	NADs
['1.3.1.32']	R09137	C18243 + 2 C00004 + 2 C00080 <=> C18244 + 2 C00003 + C01327	2,3,5-Trichloromaleylacetate + 2 NADH + 2 H+ <=> 2,4-Dichloro-3-oxoadipate + 2 NAD+ + Hydrochloric acid	NADs
['1.3.1.32']	R09138	C18243 + 2 C00005 + 2 C00080 <=> C18244 + 2 C00006 + C01327	2,3,5-Trichloromaleylacetate + 2 NADPH + 2 H+ <=> 2,4-Dichloro-3-oxoadipate + 2 NADP+ + Hydrochloric acid	NADs
['1.3.1.32']	R09223	C18305 + C00004 + C00080 <=> C18306 + C00003 + C01327	2-Chloro-5-methylmaleylacetate + NADH + H+ <=> 5-Methylmaleylacetate + NAD+ + Hydrochloric acid	NADs
['1.3.1.32']	R09224	C18306 + C00004 + C00080 <=> C18307 + C00003	5-Methylmaleylacetate + NADH + H+ <=> 2-Methyl-3-oxoadipate + NAD+	NADs
['1.3.1.33']	R03845	C02139 + C00006 <=> C02880 + C00005 + C00080	Chlorophyllide + NADP+ <=> Protochlorophyllide + NADPH + H+	NADs
['1.3.1.33']	R06286	C11832 + C00006 <=> C11831 + C00005 + C00080	Divinyl chlorophyllide a + NADP+ <=> Divinylprotochlorophyllide + NADPH + H+	NADs
['1.3.1.34']	R04319	C00658 + C00006 <=> C04512 + C00005 + C00080	trans-2,3-Dehydroacyl-CoA + NADP+ <=> trans,trans-2,3,4,5-Tetradehydroacyl-CoA + NADPH + H+	IronSulfurClusters&Flavins&NADs
['1.3.1.36']	R03860	C02151 + C00006 <=> C03677 + C00005	Geissoschizine + NADP+ <=> 4,21-Dehydrogeissoschizine + NADPH	NADs
['1.3.1.37']	R00387	C00040 + C00006 <=> C01122 + C00005 + C00080	Acyl-CoA + NADP+ <=> cis-2,3-Dehydroacyl-CoA + NADPH + H+	NADs
['1.3.1.40']	R03463	C03750 + C00006 <=> C01273 + C00005 + C00080	2,6-Dioxo-6-phenylhexanoate + NADP+ <=> 2-Hydroxy-6-oxo-6-phenylhexa-2,4-dienoate + NADPH + H+	NADs
['1.3.1.41']	R03787	C03476 + C00003 <=> C01969 + C00004 + C00080	5,12-Dihydroxanthommatin + NAD+ <=> Xanthommatin + NADH + H+	NADs
['1.3.1.43' '1.3.1.79']	R00732	C00826 + C00003 <=> C00082 + C00011 + C00004 + C00080	L-Arogenate + NAD+ <=> L-Tyrosine + CO2 + NADH + H+	NADs
['1.3.1.44']	R00384	C00040 + C00003 <=> C00658 + C00004 + C00080	Acyl-CoA + NAD+ <=> trans-2,3-Dehydroacyl-CoA + NADH + H+	NADs
['1.3.1.44']	R01171	C00136 + C00003 <=> C00877 + C00004 + C00080	Butanoyl-CoA + NAD+ <=> Crotonoyl-CoA + NADH + H+	NADs
['1.3.1.45']	R06562	C02920 + C00005 + C00080 <=> C00786 + C00006	2'-Hydroxyformononetin + NADPH + H+ <=> (-)-Vestitone + NADP+	NADs
['1.3.1.45']	R06563	C12135 + C00005 + C00080 <=> C10419 + C00006	2'-Hydroxybiochanin A + NADPH + H+ <=> Ferreirin + NADP+	NADs
['1.3.1.45']	R07747	C16226 + C00005 + C00080 <=> C16227 + C00006	2',7-Dihydroxy-4',5'-methylenedioxyisoflavone + NADPH + H+ <=> (+)-Sophorol + NADP+	NADs
['1.3.1.45']	R07751	C16226 + C00005 + C00080 <=> C16228 + C00006	2',7-Dihydroxy-4',5'-methylenedioxyisoflavone + NADPH + H+ <=> (-)-Sophorol + NADP+	NADs
['1.3.1.46']	R02954	C02675 + C00006 <=> C00814 + C00005 + C00080	Dihydrobiochanin A + NADP+ <=> Biochanin A + NADPH + H+	NADs
['1.3.1.47']	R03882	C02771 + C00003 <=> C02206 + C00004 + C00080	1,2-Dihydrosantonin + NAD+ <=> alpha-Santonin + NADH + H+	NADs
['1.3.1.47']	R03883	C02771 + C00006 <=> C02206 + C00005 + C00080	1,2-Dihydrosantonin + NADP+ <=> alpha-Santonin + NADPH + H+	NADs
['1.3.1.49']	R04151	C04468 + C00003 <=> C03164 + C00004 + C00080	(+)-cis-3,4-Dihydrophenanthrene-3,4-diol + NAD+ <=> Phenanthrene-3,4-diol + NADH + H+	NADs
['1.3.1.5']	R03763	C20787 + C00003 <=> C08794 + C00004 + C00080	23,24-Dihydrocucurbitacin B + NAD+ <=> Cucurbitacin B + NADH + H+	NADs
['1.3.1.5']	R03764	C20787 + C00006 <=> C08794 + C00005 + C00080	23,24-Dihydrocucurbitacin B + NADP+ <=> Cucurbitacin B + NADPH + H+	NADs
['1.3.1.51']	R03962	C03567 + C00006 <=> C02495 + C00005 + C00080	2'-Hydroxydihydrodaidzein + NADP+ <=> 2'-Hydroxydaidzein + NADPH + H+	NADs
['1.3.1.53']	R01633	C06318 + C00003 <=> C00230 + C00011 + C00004 + C00080	(3S,4R)-3,4-Dihydroxycyclohexa-1,5-diene-1,4-dicarboxylate + NAD+ <=> 3,4-Dihydroxybenzoate + CO2 + NADH + H+	NADs
['1.3.1.54']	R05150	C06319 + C00006 <=> C06320 + C00005 + C00080	Precorrin 6Y + NADP+ <=> Precorrin 6X + NADPH + H+	NADs
['1.3.1.56']	R05239	C06589 + C00003 <=> C02526 + C00004 + C00080	cis-2,3-Dihydro-2,3-dihydroxybiphenyl + NAD+ <=> Biphenyl-2,3-diol + NADH + H+	NADs
['1.3.1.56']	R05241	C06585 + C00003 <=> C06586 + C00004 + C00080	cis-2,3-Dihydro-2,3-dihydroxy-4'-chlorobiphenyl + NAD+ <=> 2,3-Dihydroxy-4'-chlorobiphenyl + NADH + H+	NADs
['1.3.1.57']	R05308	C06719 + C00006 <=> C02183 + C00005 + C00080	Dihydrophloroglucinol + NADP+ <=> Phloroglucinol + NADPH + H+	NADs
['1.3.1.58']	R05240	C06579 + C00003 <=> C06580 + C00004 + C00080	cis-2,3-Dihydroxy-2,3-dihydro-p-cumate + NAD+ <=> 2,3-Dihydroxy-p-cumate + NADH + H+	NADs
['1.3.1.6']	R00402	C00042 + C00003 <=> C00122 + C00004 + C00080	Succinate + NAD+ <=> Fumarate + NADH + H+	NADs
['1.3.1.60']	R05310	C06721 + C00003 <=> C06722 + C00004 + C00080	cis-1,2-Dihydroxy-1,2-dihydrodibenzothiophene + NAD+ <=> 1,2-Dihydroxydibenzothiophene + NADH + H+	NADs
['1.3.1.62']	R05311	C01063 + C00003 <=> C06723 + C00004 + C00080	6-Carboxyhexanoyl-CoA + NAD+ <=> 6-Carboxyhex-2-enoyl-CoA + NADH + H+	Flavins&NADs
['1.3.1.64']	R05275	C04783 + C00003 <=> C03233 + C00004 + C00080	cis-4,5-Dihydroxycyclohexa-1(6),2-diene-1,2-dicarboxylate + NAD+ <=> 4,5-Dihydroxyphthalate + NADH + H+	NADs
['1.3.1.65']	R05312	C06726 + C00003 <=> C06725 + C00004 + C00080	5,6-Dihydroxy-3-methyl-2-oxo-1,2,5,6-tetrahydroquinoline + NAD+ <=> 5,6-Dihydroxy-3-methyl-2-oxo-1,2-dihydroquinoline + NADH + H+	NADs
['1.3.1.66']	R05313	C06727 + C00003 <=> C06728 + C00004 + C00080	cis-1,2-Dihydro-3-ethylcatechol + NAD+ <=> 3-Ethylcatechol + NADH + H+	NADs
['1.3.1.67']	R05292	C06729 + C00003 <=> C06730 + C00011 + C00004 + C00080	cis-1,2-Dihydroxy-4-methylcyclohexa-3,5-diene-1-carboxylate + NAD+ <=> 4-Methylcatechol + CO2 + NADH + H+	NADs
['1.3.1.67']	R05293	C06729 + C00006 <=> C06730 + C00011 + C00005 + C00080	cis-1,2-Dihydroxy-4-methylcyclohexa-3,5-diene-1-carboxylate + NADP+ <=> 4-Methylcatechol + CO2 + NADPH + H+	NADs
['1.3.1.68']	R05314	C06731 + C00003 <=> C02923 + C00004 + C00011 + C00080	1,2-Dihydroxy-6-methylcyclohexa-3,5-dienecarboxylate + NAD+ <=> 2,3-Dihydroxytoluene + NADH + CO2 + H+	NADs
['1.3.1.69']	R05702	C02029 + C00006 <=> C00371 + C00005 + C00080	Dihydrozeatin + NADP+ <=> Zeatin + NADPH + H+	NADs
['1.3.1.7']	R02544	C00552 + C00003 <=> C00975 + C00004 + C00080	meso-Tartaric acid + NAD+ <=> Dihydroxyfumarate + NADH + H+	NADs
['1.3.1.70']	R05639	C05108 + C00006 <=> C11455 + C00005 + C00080	14-Demethyllanosterol + NADP+ <=> 4,4-Dimethyl-5alpha-cholesta-8,14,24-trien-3beta-ol + NADPH + H+	NADs
['1.3.1.70']	R07483	C11508 + C00005 + C00080 <=> C15776 + C00006	4alpha-Methyl-5alpha-ergosta-8,14,24(28)-trien-3beta-ol + NADPH + H+ <=> 4alpha-Methylfecosterol + NADP+	NADs
['1.3.1.71']	R05641	C01694 + C00006 <=> C05440 + C00005 + C00080	Ergosterol + NADP+ <=> Ergosta-5,7,22,24(28)-tetraen-3beta-ol + NADPH + H+	NADs
['1.3.1.72']	R01457	C00187 + C00006 <=> C01802 + C00080 + C00005	Cholesterol + NADP+ <=> Desmosterol + H+ + NADPH	NADs
['1.3.1.72']	R03689	C01724 + C00005 + C00080 <=> C05109 + C00006	Lanosterol + NADPH + H+ <=> 24,25-Dihydrolanosterol + NADP+	NADs
['1.3.1.72']	R05703	C01189 + C00006 <=> C05439 + C00005 + C00080	Lathosterol + NADP+ <=> 5alpha-Cholesta-7,24-dien-3beta-ol + NADPH + H+	NADs
['1.3.1.72']	R07498	C05437 + C00005 + C00080 <=> C03845 + C00006	Zymosterol + NADPH + H+ <=> 5alpha-Cholest-8-en-3beta-ol + NADP+	NADs
['1.3.1.72']	R07499	C05108 + C00005 + C00080 <=> C15915 + C00006	14-Demethyllanosterol + NADPH + H+ <=> 4,4-Dimethyl-5alpha-cholesta-8-en-3beta-ol + NADP+	NADs
['1.3.1.72']	R07507	C05107 + C00005 + C00080 <=> C01164 + C00006	7-Dehydrodesmosterol + NADPH + H+ <=> 7-Dehydrocholesterol + NADP+	NADs
['1.3.1.73']	R05879	C11809 + C00006 <=> C11808 + C00005 + C00080	17-O-Acetylnorajmaline + NADP+ <=> 1,2-Dihydrovomilenine + NADPH + H+	NADs
['1.3.1.74']	R07349	C15596 + C00003 <=> C15597 + C00004 + C00080	n-Alkanal + NAD+ <=> Alk-2-enal + NADH + H+	IronSulfurClusters&NADs
['1.3.1.74']	R07350	C15596 + C00006 <=> C15597 + C00005 + C00080	n-Alkanal + NADP+ <=> Alk-2-enal + NADPH + H+	IronSulfurClusters&NADs
['1.3.1.75']	R06272	C11832 + C00005 + C00080 <=> C02139 + C00006	Divinyl chlorophyllide a + NADPH + H+ <=> Chlorophyllide + NADP+	NADs
['1.3.1.75']	R06896	C11831 + C00005 + C00080 <=> C02880 + C00006	Divinylprotochlorophyllide + NADPH + H+ <=> Protochlorophyllide + NADP+	NADs
['1.3.1.76']	R03947	C02463 + C00003 <=> C05778 + C00004 + C00080	Precorrin 2 + NAD+ <=> Sirohydrochlorin + NADH + H+	NADs
['1.3.1.78' '1.3.1.79']	R00733	C00826 + C00006 <=> C00082 + C00011 + C00005 + C00080	L-Arogenate + NADP+ <=> L-Tyrosine + CO2 + NADPH + H+	NADs
['1.3.1.8']	R00385	C00040 + C00006 <=> C00605 + C00005 + C00080	Acyl-CoA + NADP+ <=> 2,3-Dehydroacyl-CoA + NADPH + H+	Flavins&NADs
['1.3.1.8']	R01278	C00154 + C00006 <=> C05272 + C00005 + C00080	Palmitoyl-CoA + NADP+ <=> trans-Hexadec-2-enoyl-CoA + NADPH + H+	Flavins&NADs
['1.3.1.8']	R03776	C01944 + C00006 <=> C05276 + C00005 + C00080	Octanoyl-CoA + NADP+ <=> trans-Oct-2-enoyl-CoA + NADPH + H+	Flavins&NADs
['1.3.1.8']	R03856	C01832 + C00006 <=> C03221 + C00005 + C00080	Lauroyl-CoA + NADP+ <=> 2-trans-Dodecenoyl-CoA + NADPH + H+	Flavins&NADs
['1.3.1.8']	R03989	C02593 + C00006 <=> C05273 + C00005 + C00080	Tetradecanoyl-CoA + NADP+ <=> trans-Tetradec-2-enoyl-CoA + NADPH + H+	Flavins&NADs
['1.3.1.8']	R04753	C05274 + C00006 <=> C05275 + C00005 + C00080	Decanoyl-CoA + NADP+ <=> trans-Dec-2-enoyl-CoA + NADPH + H+	Flavins&NADs
['1.3.1.8']	R06985	C05271 + C00005 + C00080 <=> C05270 + C00006	trans-Hex-2-enoyl-CoA + NADPH + H+ <=> Hexanoyl-CoA + NADP+	Flavins&NADs
['1.3.1.81']	R06419	C09893 + C00005 + C00080 <=> C00843 + C00006	Pulegone + NADPH + H+ <=> (-)-Menthone + NADP+	NADs
['1.3.1.81']	R06420	C09893 + C00005 + C00080 <=> C11952 + C00006	Pulegone + NADPH + H+ <=> (+)-Isomenthone + NADP+	NADs
['1.3.1.82']	R06417	C02485 + C00005 + C00080 <=> C11951 + C00006	(-)-Isopiperitenone + NADPH + H+ <=> (+)-cis-Isopulegone + NADP+	NADs
['1.3.1.83']	R02063	C00353 + 3 C00080 + 3 C00005 <=> C05427 + 3 C00006	Geranylgeranyl diphosphate + 3 H+ + 3 NADPH <=> Phytyl diphosphate + 3 NADP+	NADs
['1.3.1.84']	R00919	C00100 + C00006 <=> C00894 + C00005 + C00080	Propanoyl-CoA + NADP+ <=> Propenoyl-CoA + NADPH + H+	C00038&NADs
['1.3.1.85']	R09291	C18026 + C00006 <=> C00877 + C00011 + C00005 + C00080	(2S)-Ethylmalonyl-CoA + NADP+ <=> Crotonoyl-CoA + CO2 + NADPH + H+	NADs
['1.3.1.86']	R09738	C00136 + C00006 <=> C00877 + C00005 + C00080	Butanoyl-CoA + NADP+ <=> Crotonoyl-CoA + NADPH + H+	C00038&NADs
['1.3.1.87']	R06784	C11588 + C00003 <=> C04044 + C00004 + C00080	cis-3-(Carboxy-ethyl)-3,5-cyclo-hexadiene-1,2-diol + NAD+ <=> 3-(2,3-Dihydroxyphenyl)propanoate + NADH + H+	NADs
['1.3.1.87']	R06785	C12622 + C00003 <=> C12623 + C00004 + C00080	cis-3-(3-Carboxyethenyl)-3,5-cyclohexadiene-1,2-diol + NAD+ <=> trans-2,3-Dihydroxycinnamate + NADH + H+	NADs
['1.3.1.9']	R01403	C00173 + C00003 <=> C00693 + C00004 + C00080	Acyl-[acyl-carrier protein] + NAD+ <=> trans-2,3-Dehydroacyl-[acyl-carrier protein] + NADH + H+	NADs
['1.3.1.9']	R04429	C05745 + C00003 <=> C04246 + C00004 + C00080	Butyryl-[acp] + NAD+ <=> But-2-enoyl-[acyl-carrier protein] + NADH + H+	NADs
['1.3.1.9']	R04724	C05223 + C00003 <=> C05758 + C00004 + C00080	Dodecanoyl-[acyl-carrier protein] + NAD+ <=> trans-Dodec-2-enoyl-[acp] + NADH + H+	NADs
['1.3.1.9']	R04955	C05749 + C00003 <=> C05748 + C00004 + C00080	Hexanoyl-[acp] + NAD+ <=> trans-Hex-2-enoyl-[acp] + NADH + H+	NADs
['1.3.1.9']	R04958	C05752 + C00003 <=> C05751 + C00004 + C00080	Octanoyl-[acp] + NAD+ <=> trans-Oct-2-enoyl-[acp] + NADH + H+	NADs
['1.3.1.9']	R04961	C05755 + C00003 <=> C05754 + C00004 + C00080	Decanoyl-[acp] + NAD+ <=> trans-Dec-2-enoyl-[acp] + NADH + H+	NADs
['1.3.1.9']	R04966	C05761 + C00003 <=> C05760 + C00004 + C00080	Tetradecanoyl-[acp] + NAD+ <=> trans-Tetradec-2-enoyl-[acp] + NADH + H+	NADs
['1.3.1.9']	R04969	C05764 + C00003 <=> C05763 + C00004 + C00080	Hexadecanoyl-[acp] + NAD+ <=> trans-Hexadec-2-enoyl-[acp] + NADH + H+	NADs
['1.3.1.9']	R07765	C16221 + C00004 + C00080 <=> C04088 + C00003	(2E)-Octadecenoyl-[acp] + NADH + H+ <=> Octadecanoyl-[acyl-carrier protein] + NAD+	NADs
['1.3.1.92']	R10075	C20325 + C00006 <=> C20308 + C00005 + C00080	(11R)-Dihydroartemisinic aldehyde + NADP+ <=> Artemisinic aldehyde + NADPH + H+	NADs
['1.3.1.95']	R10161	C00100 + C00003 <=> C00894 + C00004 + C00080	Propanoyl-CoA + NAD+ <=> Propenoyl-CoA + NADH + H+	Flavins&NADs
['1.3.1.96' '2.5.1.21']	R02872	C03428 + C00005 + C00080 <=> C00013 + C00751 + C00006	Presqualene diphosphate + NADPH + H+ <=> Diphosphate + Squalene + NADP+	NADs
['1.3.1.97']	R10194	C20432 + C00006 + C00013 <=> C03428 + C00005 + C00080	C30 Botryococcene + NADP+ + Diphosphate <=> Presqualene diphosphate + NADPH + H+	NADs
['1.3.1.98']	R03191	C01050 + C00003 <=> C04631 + C00004 + C00080	UDP-N-acetylmuramate + NAD+ <=> UDP-N-acetyl-3-(1-carboxyvinyl)-D-glucosamine + NADH + H+	Flavins&NADs
['1.3.1.98']	R03192	C01050 + C00006 <=> C04631 + C00005 + C00080	UDP-N-acetylmuramate + NADP+ <=> UDP-N-acetyl-3-(1-carboxyvinyl)-D-glucosamine + NADPH + H+	Flavins&NADs
['1.3.3.6']	R07888	C16327 + C00016 <=> C16328 + C01352	OPC8-CoA + FAD <=> trans-2-Enoyl-OPC8-CoA + FADH2	Flavins
['1.3.3.6']	R07892	C16331 + C00016 <=> C16332 + C01352	OPC6-CoA + FAD <=> trans-2-Enoyl-OPC6-CoA + FADH2	Flavins
['1.3.3.6']	R07896	C16335 + C00016 <=> C16336 + C01352	OPC4-CoA + FAD <=> trans-2-Enoyl-OPC4-CoA + FADH2	Flavins
['1.3.3.6']	R07934	C16168 + C00016 <=> C16374 + C01352	(6Z,9Z,12Z,15Z,18Z,21Z)-Tetracosahexaenoyl-CoA + FAD <=> (2E,6Z,9Z,12Z,15Z,18Z,21Z)-Tetracosahepta-2,6,9,12,15,18,21-enoyl-CoA + FADH2	Flavins
['1.3.3.6']	R07950	C16172 + C00016 <=> C16387 + C01352	(6Z,9Z,12Z,15Z,18Z)-Tetracosapentaenoyl-CoA + FAD <=> (2E,6Z,9Z,12Z,15Z,18Z)-Tetracosahexa-2,6,9,12,15,18-enoyl-CoA + FADH2	Flavins
['1.3.4.1']	R10660	C00122 + C03576 + C04628 <=> C00042 + C04832	Fumarate + Coenzyme M + Coenzyme B <=> Succinate + Coenzyme M 7-mercaptoheptanoylthreonine-phosphate heterodisulfide	IronSulfurClusters&Flavins
['1.3.5.3']	R09489	C01079 + 3 C00828 <=> C02191 + 3 C05819	Protoporphyrinogen IX + 3 Menaquinone <=> Protoporphyrin + 3 Menaquinol	Quinones
['1.3.5.5']	R04786	C05413 + C00028 <=> C05414 + C00030	all-trans-Phytoene + Acceptor <=> all-trans-Phytofluene + Reduced acceptor	Peptide
['1.3.5.5']	R09652	C05421 + 2 C02061 <=> C19764 + 2 C16693	15-cis-Phytoene + 2 Plastoquinone <=> 9,15,9'-tricis-zeta-Carotene + 2 Plastoquinol	Other_quinones
['1.3.5.5']	R09653	C05421 + C02061 <=> C19765 + C16693	15-cis-Phytoene + Plastoquinone <=> 15,9'-dicis-Phytofluene + Plastoquinol	Other_quinones
['1.3.5.5']	R09654	C19765 + C02061 <=> C19764 + C16693	15,9'-dicis-Phytofluene + Plastoquinone <=> 9,15,9'-tricis-zeta-Carotene + Plastoquinol	Other_quinones
['1.3.7.1']	R03164	C01020 + C00138 <=> C04226 + C00139	6-Hydroxynicotinate + Reduced ferredoxin <=> 6-Oxo-1,4,5,6-tetrahydronicotinate + Oxidized ferredoxin	IronSulfurClusters&Flavins
['1.3.7.11']	R10331	C20518 + C00028 <=> C04638 + C00030	2,3-Bis-(O-phytanyl)-sn-glycerol 1-phosphate + Acceptor <=> 2,3-Bis-O-(geranylgeranyl)glycerol 1-phosphate + Reduced acceptor	Flavins
['1.3.7.13']	R11519	C02880 + 2 C00139 <=> C11831 + 2 C00138 + 2 C00080	Protochlorophyllide + 2 Oxidized ferredoxin <=> Divinylprotochlorophyllide + 2 Reduced ferredoxin + 2 H+	Peptide
['1.3.7.14']	R11531	C21441 + 2 C00139 + C00008 + C00009 <=> C11832 + 2 C00138 + C00002 + C00001 + 2 C00080	Bacteriochlorophyllide g + 2 Oxidized ferredoxin + ADP + Orthophosphate <=> Divinyl chlorophyllide a + 2 Reduced ferredoxin + ATP + H2O + 2 H+	C00002
['1.3.7.15']	R09053	C02139 + 2 C00138 + C00002 + C00001 + 2 C00080 <=> C18152 + 2 C00139 + C00008 + C00009	Chlorophyllide + 2 Reduced ferredoxin + ATP + H2O + 2 H+ <=> 3-Vinylbacteriochlorophyllide a + 2 Oxidized ferredoxin + ADP + Orthophosphate	IronSulfurClusters&C00002
['1.3.7.15']	R09060	C18154 + 2 C00138 + C00002 + C00001 + 2 C00080 <=> C18153 + 2 C00139 + C00008 + C00009	3-Hydroxyethylchlorophyllide a + 2 Reduced ferredoxin + ATP + H2O + 2 H+ <=> 3-Hydroxyethylbacteriochlorophyllide a + 2 Oxidized ferredoxin + ADP + Orthophosphate	IronSulfurClusters&C00002
['1.3.7.2']	R05818	C00500 + C00138 <=> C11630 + C00139	Biliverdin + Reduced ferredoxin <=> 15,16-Dihydrobiliverdin + Oxidized ferredoxin	Peptide
['1.3.7.3']	R05819	C11630 + C00138 <=> C05912 + C00139	15,16-Dihydrobiliverdin + Reduced ferredoxin <=> (3Z)-Phycoerythrobilin + Oxidized ferredoxin	Peptide
['1.3.7.5']	R05817	C00500 + 4 C00138 <=> C05786 + 4 C00139	Biliverdin + 4 Reduced ferredoxin <=> (3Z)-Phycocyanobilin + 4 Oxidized ferredoxin	Peptide
['1.3.7.6']	R09491	C05912 + 2 C00139 <=> C00500 + 2 C00138	(3Z)-Phycoerythrobilin + 2 Oxidized ferredoxin <=> Biliverdin + 2 Reduced ferredoxin	Peptide
['1.3.7.7']	R06282	C02139 + C00139 + 2 C00008 + 2 C00009 <=> C02880 + C00138 + 2 C00002 + 2 C00001	Chlorophyllide + Oxidized ferredoxin + 2 ADP + 2 Orthophosphate <=> Protochlorophyllide + Reduced ferredoxin + 2 ATP + 2 H2O	IronSulfurClusters&C00002
['1.3.7.8']	R00283	C00028 + C00014 + C00001 + 2 C00009 + 2 C00008 <=> C00192 + C00030 + 2 C00002 + 2 C00001	Acceptor + Ammonia + H2O + 2 Orthophosphate + 2 ADP <=> Hydroxylamine + Reduced acceptor + 2 ATP + 2 H2O	IronSulfurClusters&Flavins&C00002
['1.3.7.8']	R02451	C00512 + C00138 + 2 C00002 + 2 C00001 <=> C06322 + C00139 + 2 C00009 + 2 C00008	Benzoyl-CoA + Reduced ferredoxin + 2 ATP + 2 H2O <=> Cyclohexa-1,5-diene-1-carbonyl-CoA + Oxidized ferredoxin + 2 Orthophosphate + 2 ADP	IronSulfurClusters&Flavins&C00002
['1.3.7.9']	R05316	C02949 + C00138 => C00512 + C00139 + C00001	4-Hydroxybenzoyl-CoA + Reduced ferredoxin => Benzoyl-CoA + Oxidized ferredoxin + H2O	Molybdopterin&IronSulfurClusters&Flavins
['1.3.8.1' '1.3.3.6' '1.3.8.7']	R01175	C00136 + C00016 <=> C01352 + C00877	Butanoyl-CoA + FAD <=> FADH2 + Crotonoyl-CoA	Flavins
['1.3.8.1' '1.3.8.8' '1.3.8.7' '1.3.3.6']	R04751	C05270 + C00016 <=> C05271 + C01352	Hexanoyl-CoA + FAD <=> trans-Hex-2-enoyl-CoA + FADH2	Flavins
['1.3.8.1' '1.3.99.12' '1.3.8.7']	R02661	C00630 + C00028 <=> C03460 + C00030	2-Methylpropanoyl-CoA + Acceptor <=> 2-Methylprop-2-enoyl-CoA + Reduced acceptor	Flavins
['1.3.8.1' '1.3.99.12' '1.3.8.7']	R03172	C15980 + C00028 <=> C03345 + C00030	(S)-2-Methylbutanoyl-CoA + Acceptor <=> 2-Methylbut-2-enoyl-CoA + Reduced acceptor	Flavins
['1.3.8.1']	R01178	C20675 + C04253 <=> C20676 + C04570	Short-chain acyl-CoA + Electron-transferring flavoprotein <=> Short-chain trans-2,3-dehydroacyl-CoA + Reduced electron-transferring flavoprotein	IronSulfurClusters Flavins
['1.3.8.10']	R09252	C09811 + C04253 <=> C06322 + C04570	Cyclohex-1-ene-1-carboxyl-CoA + Electron-transferring flavoprotein <=> Cyclohexa-1,5-diene-1-carbonyl-CoA + Reduced electron-transferring flavoprotein	Flavins
['1.3.8.11']	R10601	C09823 + C04253 <=> C09811 + C04570	Cyclohexane-1-carboxyl-CoA + Electron-transferring flavoprotein <=> Cyclohex-1-ene-1-carboxyl-CoA + Reduced electron-transferring flavoprotein	Flavins
['1.3.8.12']	R09293	C18324 + C04253 <=> C06028 + C04570	(2S)-Methylsuccinyl-CoA + Electron-transferring flavoprotein <=> 2-Methylfumaryl-CoA + Reduced electron-transferring flavoprotein	Flavins
['1.3.8.13']	R11600	C20749 + C04253 <=> C20748 + C04570	4-Trimethylammoniobutanoyl-CoA + Electron-transferring flavoprotein <=> (E)-4-(Trimethylammonio)but-2-enoyl-CoA + Reduced electron-transferring flavoprotein	Flavins
['1.3.8.14']	R06747	C12470 + 2 C04253 <=> C12483 + 2 C04570	L-Prolyl-[pcp] + 2 Electron-transferring flavoprotein <=> Pyrrole-2-carbonyl-[pcp] + 2 Reduced electron-transferring flavoprotein	Peptide
['1.3.8.2']	R07653	C16144 + 3 C00016 <=> C16145 + 3 C01352	4,4'-Diapophytoene + 3 FAD <=> 4,4'-Diaponeurosporene + 3 FADH2	Flavins
['1.3.8.2']	R09690	C16144 + 4 C00016 <=> C19797 + 4 C01352	4,4'-Diapophytoene + 4 FAD <=> 4,4'-Diapolycopene + 4 FADH2	Flavins
['1.3.8.2']	R09719	C16144 + C00016 <=> C19840 + C01352	4,4'-Diapophytoene + FAD <=> 4,4'-Diapophytofluene + FADH2	Flavins
['1.3.8.2']	R09744	C19840 + C00016 <=> C19841 + C01352	4,4'-Diapophytofluene + FAD <=> 4,4'-Diapo-zeta-carotene + FADH2	Flavins
['1.3.8.2']	R09745	C19841 + C00016 <=> C16145 + C01352	4,4'-Diapo-zeta-carotene + FAD <=> 4,4'-Diaponeurosporene + FADH2	Flavins
['1.3.8.2']	R09746	C16145 + C00016 <=> C19797 + C01352	4,4'-Diaponeurosporene + FAD <=> 4,4'-Diapolycopene + FADH2	Flavins
['1.3.8.3']	R05584	C09817 + 2 C04253 <=> C09818 + 2 C04570	Benzylsuccinyl-CoA + 2 Electron-transferring flavoprotein <=> E-Phenylitaconyl-CoA + 2 Reduced electron-transferring flavoprotein	Flavins
['1.3.8.4']	R04096	C02939 + C04253 <=> C03069 + C04570	3-Methylbutanoyl-CoA + Electron-transferring flavoprotein <=> 3-Methylcrotonyl-CoA + Reduced electron-transferring flavoprotein	Flavins
['1.3.8.5']	R03169	C01033 + C04253 <=> C03345 + C04570 + C00080	2-Methylbutanoyl-CoA + Electron-transferring flavoprotein <=> 2-Methylbut-2-enoyl-CoA + Reduced electron-transferring flavoprotein + H+	Peptide
['1.3.8.6']	R02487	C00527 + C00016 <=> C01352 + C00877 + C00011	Glutaryl-CoA + FAD <=> FADH2 + Crotonoyl-CoA + CO2	Flavins
['1.3.8.6']	R02488	C00527 + C04253 <=> C00877 + C04570 + C00011	Glutaryl-CoA + Electron-transferring flavoprotein <=> Crotonoyl-CoA + Reduced electron-transferring flavoprotein + CO2	Flavins
['1.3.8.6']	R10074	C00527 + C04253 <=> C02411 + C04570	Glutaryl-CoA + Electron-transferring flavoprotein <=> Glutaconyl-1-CoA + Reduced electron-transferring flavoprotein	Flavins
['1.3.8.7' '1.3.8.4']	R04095	C02939 + C00016 <=> C03069 + C01352	3-Methylbutanoyl-CoA + FAD <=> 3-Methylcrotonyl-CoA + FADH2	Flavins
['1.3.8.7']	R00924	C00100 + C00016 <=> C01352 + C00894	Propanoyl-CoA + FAD <=> FADH2 + Propenoyl-CoA	Flavins
['1.3.8.7']	R04432	C04253 + C00100 <=> C04570 + C00894	Electron-transferring flavoprotein + Propanoyl-CoA <=> Reduced electron-transferring flavoprotein + Propenoyl-CoA	Flavins
['1.3.8.8' '1.3.3.6' '1.3.8.7']	R01279	C00154 + C00016 <=> C05272 + C01352	Palmitoyl-CoA + FAD <=> trans-Hexadec-2-enoyl-CoA + FADH2	Flavins
['1.3.8.8' '1.3.3.6' '1.3.8.7']	R03777	C01944 + C00016 <=> C05276 + C01352	Octanoyl-CoA + FAD <=> trans-Oct-2-enoyl-CoA + FADH2	Flavins
['1.3.8.8' '1.3.8.7' '1.3.3.6']	R03857	C01832 + C00016 <=> C03221 + C01352	Lauroyl-CoA + FAD <=> 2-trans-Dodecenoyl-CoA + FADH2	Flavins
['1.3.8.8' '1.3.8.7' '1.3.3.6']	R03990	C02593 + C00016 <=> C05273 + C01352	Tetradecanoyl-CoA + FAD <=> trans-Tetradec-2-enoyl-CoA + FADH2	Flavins
['1.3.8.8' '1.3.8.7' '1.3.3.6']	R04754	C05274 + C00016 <=> C05275 + C01352	Decanoyl-CoA + FAD <=> trans-Dec-2-enoyl-CoA + FADH2	Flavins
['1.3.8.8' '1.3.8.7']	R00392	C00040 + C04253 <=> C00605 + C04570	Acyl-CoA + Electron-transferring flavoprotein <=> 2,3-Dehydroacyl-CoA + Reduced electron-transferring flavoprotein	Flavins
['1.3.98.1']	R01867	C00337 + C00122 <=> C00295 + C00042	(S)-Dihydroorotate + Fumarate <=> Orotate + Succinate	IronSulfurClusters Flavins
['1.3.98.3']	R06895	C03263 + 2 C00019 <=> C01079 + 2 C00011 + 2 C00073 + 2 C05198	Coproporphyrinogen III + 2 S-Adenosyl-L-methionine <=> Protoporphyrinogen IX + 2 CO2 + 2 L-Methionine + 2 5'-Deoxyadenosine	IronSulfurClusters&C00019
['1.3.98.4']	R05459	C06570 + C00876 <=> C03206 + C01080	Tetracycline + Coenzyme F420 <=> 5a,11a-Dehydrotetracycline + Reduced coenzyme F420	Flavins
['1.3.98.4']	R09192	C06624 + C00876 <=> C18296 + C01080	Oxytetracycline + Coenzyme F420 <=> 5a,11a-Dehydrooxytetracycline + Reduced coenzyme F420	Flavins
['1.3.99.12']	R03173	C01033 + C00028 <=> C03345 + C00030	2-Methylbutanoyl-CoA + Acceptor <=> 2-Methylbut-2-enoyl-CoA + Reduced acceptor	Flavins
['1.3.99.14']	R02234	C00414 + C00028 <=> C02395 + C00030	Cyclohexanone + Acceptor <=> Cyclohex-2-enone + Reduced acceptor	Peptide
['1.3.99.16']	R05151	C06323 + C00028 + C00001 <=> C06324 + C00030	Isoquinoline + Acceptor + H2O <=> Isocarbostyril + Reduced acceptor	Flavins
['1.3.99.17']	R05152	C06413 + C00028 + C00001 <=> C06415 + C00030	Quinoline + Acceptor + H2O <=> 2(1H)-Quinolinone + Reduced acceptor	Molybdopterin&IronSulfurClusters&Flavins
['1.3.99.18']	R03687	C06325 + C00028 + C00001 <=> C01717 + C00030	2-Quinolinecarboxylic acid + Acceptor + H2O <=> 4-Hydroxy-2-quinolinecarboxylic acid + Reduced acceptor	Peptide
['1.3.99.19']	R05183	C06414 + C00028 + C00001 <=> C16715 + C00030	4-Quinolinecarboxylic acid + Acceptor + H2O <=> 2-Oxo-1,2-dihydroquinoline-4-carboxylate + Reduced acceptor	Peptide
['1.3.99.23']	R07163	C15492 + C00028 <=> C00473 + C00030	all-trans-13,14-Dihydroretinol + Acceptor <=> Retinol + Reduced acceptor	Peptide
['1.3.99.24']	R09559	C18054 + C00061 <=> C19686 + C01847	2-Amino-2-deoxyisochorismate + FMN <=> 3-(1-Carboxyvinyloxy)anthranilate + Reduced FMN	IronSulfurClusters&Flavins
['1.3.99.25']	R06372	C11383 + C00030 <=> C11412 + C00028	(+)-(S)-Carvone + Reduced acceptor <=> (1R,4S)-Iso-dihydrocarvone + Acceptor	Peptide
['1.3.99.25']	R06373	C01767 + C00030 <=> C11398 + C00028	(-)-Carvone + Reduced acceptor <=> (1R,4R)-Dihydrocarvone + Acceptor	Peptide
['1.3.99.26']	R09659	C05430 + 2 C00028 <=> C05432 + 2 C00030	all-trans-zeta-Carotene + 2 Acceptor <=> Lycopene + 2 Reduced acceptor	Flavins
['1.3.99.27']	R07520	C19795 + C00028 <=> C15874 + C00030	1-Hydroxy-1,2-dihydrolycopene + Acceptor <=> 3,4-Dehydrorhodopin + Reduced acceptor	Peptide
['1.3.99.27']	R07523	C15878 <=> C15879	Rhodovibrin <=> Hydroxyspirilloxanthin	Peptide
['1.3.99.27']	R07534	C15892 <=> C15898	Chloroxanthin <=> Demethylspheroidene	Peptide
['1.3.99.28' '1.3.99.29' '1.3.99.31' '1.3.5.5']	R04787	C05414 + C00028 <=> C05430 + C00030	all-trans-Phytofluene + Acceptor <=> all-trans-zeta-Carotene + Reduced acceptor	Flavins
['1.3.99.28' '1.3.99.29' '1.3.99.31']	R09692	C05421 + C00028 <=> C05414 + C00030	15-cis-Phytoene + Acceptor <=> all-trans-Phytofluene + Reduced acceptor	Flavins
['1.3.99.28']	R09691	C05421 + 3 C00028 <=> C05431 + 3 C00030	15-cis-Phytoene + 3 Acceptor <=> all-trans-Neurosporene + 3 Reduced acceptor	Flavins
['1.3.99.29']	R09693	C05421 + 2 C00028 <=> C05430 + 2 C00030	15-cis-Phytoene + 2 Acceptor <=> all-trans-zeta-Carotene + 2 Reduced acceptor	Flavins
['1.3.99.31']	R09716	C05421 + 4 C00028 <=> C05432 + 4 C00030	15-cis-Phytoene + 4 Acceptor <=> Lycopene + 4 Reduced acceptor	Flavins
['1.3.99.32']	R05579	C00527 + C00028 <=> C02411 + C00030	Glutaryl-CoA + Acceptor <=> Glutaconyl-1-CoA + Reduced acceptor	Flavins
['1.3.99.33']	R10330	C20522 + C00028 <=> C00785 + C00030	Dihydrourocanate + Acceptor <=> Urocanate + Reduced acceptor	Flavins
['1.3.99.38']	R11654	C21526 + C00030 <=> C21527 + C00028	Menaquinone-9 + Reduced acceptor <=> beta-Dihydromenaquinone-9 + Acceptor	Flavins
['1.3.99.4']	R03748	C01876 + C00028 <=> C02941 + C00030	3-Oxosteroid + Acceptor <=> 3-Oxo-Delta1-steroid + Reduced acceptor	Flavins
['1.3.99.4']	R09884	C00280 + C00028 <=> C20144 + C00030	Androstenedione + Acceptor <=> Androsta-1,4-diene-3,17-dione + Reduced acceptor	Flavins
['1.3.99.5']	R01834	C00674 + C00028 <=> C00280 + C00030	5alpha-Androstane-3,17-dione + Acceptor <=> Androstenedione + Reduced acceptor	Flavins
['1.3.99.5']	R02643	C02940 + C00028 <=> C00619 + C00030	3-Oxo-5alpha-steroid + Acceptor <=> 3-Oxo-Delta4-steroid + Reduced acceptor	Flavins
['1.3.99.5']	R04827	C17339 + C00030 <=> C05458 + C00028	4-Cholesten-7alpha,12alpha-diol-3-one + Reduced acceptor <=> 7alpha,12alpha-Dihydroxy-5alpha-cholestan-3-one + Acceptor	Flavins
['1.3.99.6']	R02215	C05479 + C00028 <=> C00410 + C00030	5beta-Pregnane-3,20-dione + Acceptor <=> Progesterone + Reduced acceptor	Peptide
['1.3.99.6']	R02219	C00410 + C00005 + C00080 <=> C05479 + C00006	Progesterone + NADPH + H+ <=> 5beta-Pregnane-3,20-dione + NADP+	NADs
['1.3.99.6']	R02642	C02797 + C00028 <=> C00619 + C00030	3-Oxo-5beta-steroid + Acceptor <=> 3-Oxo-Delta4-steroid + Reduced acceptor	Peptide
['1.3.99.8']	R02987	C00845 + C00028 + C00001 <=> C03724 + C00030	2-Furoyl-CoA + Acceptor + H2O <=> S-(5-Hydroxy-2-furoyl)-CoA + Reduced acceptor	Flavins
['1.4.1.11']	R03349	C01186 + C00001 + C00003 <=> C03656 + C00014 + C00004 + C00080	(3S,5S)-3,5-Diaminohexanoate + H2O + NAD+ <=> (S)-5-Amino-3-oxohexanoic acid + Ammonia + NADH + H+	NADs
['1.4.1.12' '1.4.1.26']	R04200	C03943 + C00001 + C00003 <=> C03341 + C00014 + C00004 + C00080	(2R,4S)-2,4-Diaminopentanoate + H2O + NAD+ <=> 2-Amino-4-oxopentanoic acid + Ammonia + NADH + H+	NADs
['1.4.1.12']	R04201	C03943 + C00006 + C00001 <=> C03341 + C00005 + C00014 + C00080	(2R,4S)-2,4-Diaminopentanoate + NADP+ + H2O <=> 2-Amino-4-oxopentanoic acid + NADPH + Ammonia + H+	NADs
['1.4.1.12']	R04687	C05161 + C00001 + C00003 <=> C05825 + C00014 + C00004 + C00080	(2R,5S)-2,5-Diaminohexanoate + H2O + NAD+ <=> 2-Amino-5-oxohexanoate + Ammonia + NADH + H+	NADs
['1.4.1.12']	R04688	C05161 + C00001 + C00006 <=> C05825 + C00014 + C00005 + C00080	(2R,5S)-2,5-Diaminohexanoate + H2O + NADP+ <=> 2-Amino-5-oxohexanoate + Ammonia + NADPH + H+	NADs
['1.4.1.14']	R00093	2 C00025 + C00003 <=> C00064 + C00026 + C00004 + C00080	2 L-Glutamate + NAD+ <=> L-Glutamine + 2-Oxoglutarate + NADH + H+	NADs
['1.4.1.15']	R00445	C00047 + C00003 <=> C04092 + C00014 + C00004 + C00080	L-Lysine + NAD+ <=> Delta1-Piperideine-2-carboxylate + Ammonia + NADH + H+	NADs
['1.4.1.16']	R02755	C00680 + C00006 + C00001 <=> C03871 + C00014 + C00005 + C00080	meso-2,6-Diaminoheptanedioate + NADP+ + H2O <=> L-2-Amino-6-oxoheptanedioate + Ammonia + NADPH + H+	NADs
['1.4.1.17']	R01584	C02721 + C00001 + C00006 <=> C00022 + C00218 + C00005 + C00080	N-Methyl-L-alanine + H2O + NADP+ <=> Pyruvate + Methylamine + NADPH + H+	NADs
['1.4.1.18']	R00446	C00047 + C00003 + C00001 <=> C04076 + C00004 + C00014 + C00080	L-Lysine + NAD+ + H2O <=> L-2-Aminoadipate 6-semialdehyde + NADH + Ammonia + H+	NADs
['1.4.1.18']	R10054	C00047 + C00003 <=> C00450 + C00004 + C00080 + C00014	L-Lysine + NAD+ <=> (S)-2,3,4,5-Tetrahydropyridine-2-carboxylate + NADH + H+ + Ammonia	NADs
['1.4.1.19']	R00675	C00078 + C00003 + C00001 <=> C00331 + C00014 + C00004 + C00080	L-Tryptophan + NAD+ + H2O <=> Indolepyruvate + Ammonia + NADH + H+	NADs
['1.4.1.19']	R00676	C00078 + C00006 + C00001 <=> C00331 + C00014 + C00005 + C00080	L-Tryptophan + NADP+ + H2O <=> Indolepyruvate + Ammonia + NADPH + H+	NADs
['1.4.1.2' '1.4.1.3']	R00243	C00025 + C00003 + C00001 <=> C00026 + C00014 + C00004 + C00080	L-Glutamate + NAD+ + H2O <=> 2-Oxoglutarate + Ammonia + NADH + H+	NADs
['1.4.1.20']	R00688	C00079 + C00001 + C00003 <=> C00166 + C00014 + C00004 + C00080	L-Phenylalanine + H2O + NAD+ <=> Phenylpyruvate + Ammonia + NADH + H+	NADs
['1.4.1.20']	R09830	C00082 + C00001 + C00003 <=> C01179 + C00014 + C00004 + C00080	L-Tyrosine + H2O + NAD+ <=> 3-(4-Hydroxyphenyl)pyruvate + Ammonia + NADH + H+	NADs
['1.4.1.21']	R07164	C00049 + C00001 + C00003 <=> C00036 + C00014 + C00004 + C00080	L-Aspartate + H2O + NAD+ <=> Oxaloacetate + Ammonia + NADH + H+	NADs
['1.4.1.21']	R07165	C00049 + C00001 + C00006 <=> C00036 + C00014 + C00005 + C00080	L-Aspartate + H2O + NADP+ <=> Oxaloacetate + Ammonia + NADPH + H+	NADs
['1.4.1.21']	R07407	C00049 + C00006 <=> C05840 + C00005 + C00080	L-Aspartate + NADP+ <=> Iminoaspartate + NADPH + H+	NADs
['1.4.1.21']	R07410	C00049 + C00003 <=> C05840 + C00004 + C00080	L-Aspartate + NAD+ <=> Iminoaspartate + NADH + H+	NADs
['1.4.1.23' '1.4.1.9']	R01434	C00183 + C00001 + C00003 <=> C00141 + C00014 + C00004 + C00080	L-Valine + H2O + NAD+ <=> 3-Methyl-2-oxobutanoic acid + Ammonia + NADH + H+	NADs
['1.4.1.24']	R08569	C16850 + C00001 + C00003 <=> C00944 + C00014 + C00004 + C00080	2-Amino-3,7-dideoxy-D-threo-hept-6-ulosonic acid + H2O + NAD+ <=> 3-Dehydroquinate + Ammonia + NADH + H+	NADs
['1.4.1.25']	R11031	C03771 + C00004 + C00080 + C00014 <=> C00062 + C00003 + C00001	5-Guanidino-2-oxopentanoate + NADH + H+ + Ammonia <=> L-Arginine + NAD+ + H2O	NADs
['1.4.1.25']	R11032	C03771 + C00005 + C00080 + C00014 <=> C00062 + C00006 + C00001	5-Guanidino-2-oxopentanoate + NADPH + H+ + Ammonia <=> L-Arginine + NADP+ + H2O	NADs
['1.4.1.5']	R01258	C00151 + C00003 + C00001 <=> C00161 + C00014 + C00004 + C00080	L-Amino acid + NAD+ + H2O <=> 2-Oxo acid + Ammonia + NADH + H+	NADs
['1.4.1.7']	R00581	C00065 + C00003 + C00001 <=> C00168 + C00014 + C00004 + C00080	L-Serine + NAD+ + H2O <=> Hydroxypyruvate + Ammonia + NADH + H+	NADs
['1.4.1.8']	R01212	C00183 + C00006 + C00001 <=> C00141 + C00014 + C00005 + C00080	L-Valine + NADP+ + H2O <=> 3-Methyl-2-oxobutanoic acid + Ammonia + NADPH + H+	NADs
['1.4.1.9']	R01088	C00123 + C00001 + C00003 <=> C00233 + C00014 + C00004 + C00080	L-Leucine + H2O + NAD+ <=> 4-Methyl-2-oxopentanoate + Ammonia + NADH + H+	NADs
['1.4.1.9']	R02196	C00407 + C00003 + C00001 <=> C00671 + C00014 + C00004 + C00080	L-Isoleucine + NAD+ + H2O <=> (S)-3-Methyl-2-oxopentanoic acid + Ammonia + NADH + H+	NADs
['1.4.2.1']	R00364	C00037 + C00001 + 2 C00125 <=> C00048 + C00014 + 2 C00126 + 2 C00080	Glycine + H2O + 2 Ferricytochrome c <=> Glyoxylate + Ammonia + 2 Ferrocytochrome c + 2 H+	Peptide
['1.4.4.2']	R03425	C00037 + C02051 <=> C01242 + C00011	Glycine + Lipoylprotein <=> S-Aminomethyldihydrolipoylprotein + CO2	C00018 C16241
['1.4.5.1']	R01374	C02265 + C00001 + C15602 <=> C00166 + C00014 + C15603	D-Phenylalanine + H2O + Quinone <=> Phenylpyruvate + Ammonia + Hydroquinone	Flavins&Quinones
['1.4.5.1']	R09493	C00405 + C00001 + C15602 <=> C00161 + C00014 + C15603	D-Amino acid + H2O + Quinone <=> 2-Oxo acid + Ammonia + Hydroquinone	Flavins&Quinones
['1.4.7.1']	R00021	2 C00025 + 2 C00139 <=> C00064 + C00026 + 2 C00138 + 2 C00080	2 L-Glutamate + 2 Oxidized ferredoxin <=> L-Glutamine + 2-Oxoglutarate + 2 Reduced ferredoxin + 2 H+	IronSulfurClusters&Flavins
['1.4.7.1']	R10086	C00025 + 2 C00139 + C00001 <=> C00014 + C00026 + 2 C00138 + 2 C00080	L-Glutamate + 2 Oxidized ferredoxin + H2O <=> Ammonia + 2-Oxoglutarate + 2 Reduced ferredoxin + 2 H+	IronSulfurClusters&Flavins
['1.4.9.1']	R00606	C00218 + C00001 + 2 C19671 <=> C00067 + C00014 + 2 C19672 + 2 C00080	Methylamine + H2O + 2 Amicyanin <=> Formaldehyde + Ammonia + 2 Reduced amicyanin + 2 H+	TTQ
['1.4.9.2']	R02612	C05332 + C00001 + C00028 <=> C00601 + C00014 + C00030	Phenethylamine + H2O + Acceptor <=> Phenylacetaldehyde + Ammonia + Reduced acceptor	TTQ
['1.4.99.2']	R07167	C00245 + C00001 + C00028 <=> C00593 + C00014 + C00030	Taurine + H2O + Acceptor <=> Sulfoacetaldehyde + Ammonia + Reduced acceptor	Peptide
['1.4.99.5']	R00374	C00037 + 2 C00028 <=> C00177 + C00011 + 2 C00030 + C00080	Glycine + 2 Acceptor <=> Cyanide ion + CO2 + 2 Reduced acceptor + H+	Flavins
['1.4.99.5']	R05704	C00037 + 2 C00028 <=> C01326 + C00011 + 2 C00030	Glycine + 2 Acceptor <=> Hydrogen cyanide + CO2 + 2 Reduced acceptor	Flavins
['1.4.99.6']	R01342	C05167 + C00001 + C00028 <=> C00161 + C00014 + C00030	alpha-Amino acid + H2O + Acceptor <=> 2-Oxo acid + Ammonia + Reduced acceptor	Flavins
['1.4.99.6']	R07166	C00405 + C00001 + C00028 <=> C00161 + C00014 + C00030	D-Amino acid + H2O + Acceptor <=> 2-Oxo acid + Ammonia + Reduced acceptor	Flavins
['1.4.99.6']	R11016	C00792 + C00028 <=> C21026 + C00030	D-Arginine + Acceptor <=> Iminoarginine + Reduced acceptor	Flavins
['1.4.99.6']	R11018	C00792 + C00028 + C00001 <=> C03771 + C00014 + C00030	D-Arginine + Acceptor + H2O <=> 5-Guanidino-2-oxopentanoate + Ammonia + Reduced acceptor	Flavins
['1.5.1.1' '1.5.1.21' '1.5.1.49']	R01249	C00148 + C00006 <=> C03564 + C00005 + C00080	L-Proline + NADP+ <=> 1-Pyrroline-2-carboxylate + NADPH + H+	NADs
['1.5.1.1' '1.5.1.21']	R02203	C00408 + C00006 <=> C04092 + C00005 + C00080	L-Pipecolate + NADP+ <=> Delta1-Piperideine-2-carboxylate + NADPH + H+	NADs
['1.5.1.1' '1.5.1.49']	R01246	C00148 + C00003 <=> C03564 + C00004 + C00080	L-Proline + NAD+ <=> 1-Pyrroline-2-carboxylate + NADH + H+	NADs
['1.5.1.1']	R02201	C00408 + C00003 <=> C04092 + C00004 + C00080	L-Pipecolate + NAD+ <=> Delta1-Piperideine-2-carboxylate + NADH + H+	NADs
['1.5.1.10']	R02315	C00449 + C00006 + C00001 <=> C00025 + C04076 + C00005 + C00080	N6-(L-1,3-Dicarboxypropyl)-L-lysine + NADP+ + H2O <=> L-Glutamate + L-2-Aminoadipate 6-semialdehyde + NADPH + H+	NADs
['1.5.1.11']	R00562	C04137 + C00003 + C00001 <=> C00062 + C00022 + C00004 + C00080	D-Octopine + NAD+ + H2O <=> L-Arginine + Pyruvate + NADH + H+	NADs
['1.5.1.16']	R00452	C04020 + C00006 + C00001 <=> C00047 + C00022 + C00005 + C00080	D-Lysopine + NADP+ + H2O <=> L-Lysine + Pyruvate + NADPH + H+	NADs
['1.5.1.17']	R00398	C03210 + C00003 + C00001 <=> C00041 + C00022 + C00004 + C00080	Alanopine + NAD+ + H2O <=> L-Alanine + Pyruvate + NADH + H+	NADs
['1.5.1.18']	R03614	C01575 + C00003 <=> C04351 + C00004 + C00080	Ephedrine + NAD+ <=> (R)-2-Methylimino-1-phenylpropan-1-ol + NADH + H+	NADs
['1.5.1.19']	R00563	C01682 + C00006 + C00001 <=> C00062 + C00026 + C00005 + C00080	Nopaline + NADP+ + H2O <=> L-Arginine + 2-Oxoglutarate + NADPH + H+	NADs
['1.5.1.2']	R01248	C00148 + C00003 <=> C03912 + C00004 + C00080	L-Proline + NAD+ <=> (S)-1-Pyrroline-5-carboxylate + NADH + H+	C00305&NADs
['1.5.1.2']	R01251	C00148 + C00006 <=> C03912 + C00005 + C00080	L-Proline + NADP+ <=> (S)-1-Pyrroline-5-carboxylate + NADPH + H+	C00305&NADs
['1.5.1.2']	R03291	C01157 + C00003 <=> C04281 + C00004 + C00080	Hydroxyproline + NAD+ <=> L-1-Pyrroline-3-hydroxy-5-carboxylate + NADH + H+	C00305&NADs
['1.5.1.2']	R03293	C01157 + C00006 <=> C04281 + C00005 + C00080	Hydroxyproline + NADP+ <=> L-1-Pyrroline-3-hydroxy-5-carboxylate + NADPH + H+	C00305&NADs
['1.5.1.22']	R00368	C03790 + C00003 + C00001 <=> C00037 + C00022 + C00004 + C00080	N-(Carboxymethyl)-D-alanine + NAD+ + H2O <=> Glycine + Pyruvate + NADH + H+	NADs
['1.5.1.23']	R01683	C01616 + C00003 + C00001 <=> C00245 + C00022 + C00004 + C00080	Tauropine + NAD+ + H2O <=> Taurine + Pyruvate + NADH + H+	NADs
['1.5.1.24']	R00666	C04210 + C00006 + C00001 <=> C00077 + C00022 + C00005 + C00080	N5-(L-1-Carboxyethyl)-L-ornithine + NADP+ + H2O <=> L-Ornithine + Pyruvate + NADPH + H+	NADs
['1.5.1.25']	R04339	C03901 + C00003 <=> C04445 + C00004 + C00080	Thiomorpholine 3-carboxylate + NAD+ <=> 3,4-Dehydrothiomorpholine-3-carboxylate + NADH + H+	NADs
['1.5.1.25']	R04340	C03901 + C00006 <=> C04445 + C00005 + C00080	Thiomorpholine 3-carboxylate + NADP+ <=> 3,4-Dehydrothiomorpholine-3-carboxylate + NADPH + H+	NADs
['1.5.1.26']	R00906	C02207 + C00003 + C00001 <=> C00099 + C00022 + C00004 + C00080	beta-Alanopine + NAD+ + H2O <=> beta-Alanine + Pyruvate + NADH + H+	NADs
['1.5.1.27']	R04695	C05178 + C00006 <=> C06167 + C00005	(R)-Reticuline + NADP+ <=> 1,2-Dehydroreticuline + NADPH	NADs
['1.5.1.28']	R03732	C06326 + C00003 + C00001 <=> C01826 + C00022 + C00004 + C00080	(2S)-2-{[1-(R)-Carboxyethyl]amino}pentanoate + NAD+ + H2O <=> L-Norvaline + Pyruvate + NADH + H+	NADs
['1.5.1.3']	R00936	C00101 + C00003 <=> C00415 + C00004 + C00080	Tetrahydrofolate + NAD+ <=> Dihydrofolate + NADH + H+	Folates&NADs
['1.5.1.3']	R00937	C00101 + 2 C00003 <=> C00504 + 2 C00004 + 2 C00080	Tetrahydrofolate + 2 NAD+ <=> Folate + 2 NADH + 2 H+	Folates&NADs
['1.5.1.3']	R00939	C00101 + C00006 <=> C00415 + C00005 + C00080	Tetrahydrofolate + NADP+ <=> Dihydrofolate + NADPH + H+	Folates&NADs
['1.5.1.3']	R00940	C00101 + 2 C00006 <=> C00504 + 2 C00005 + 2 C00080	Tetrahydrofolate + 2 NADP+ <=> Folate + 2 NADPH + 2 H+	Folates&NADs
['1.5.1.3']	R02235	C00415 + C00003 <=> C00504 + C00004 + C00080	Dihydrofolate + NAD+ <=> Folate + NADH + H+	Folates&NADs
['1.5.1.3']	R02236	C00415 + C00006 <=> C00504 + C00005 + C00080	Dihydrofolate + NADP+ <=> Folate + NADPH + H+	Folates&NADs
['1.5.1.3']	R11765	C00272 + C00006 <=> C02953 + C00005 + C00080	Tetrahydrobiopterin + NADP+ <=> 7,8-Dihydrobiopterin + NADPH + H+	NADs
['1.5.1.31']	R07169	C11818 + 2 C00006 <=> C00757 + 2 C00005 + 2 C00080	(R)-Canadine + 2 NADP+ <=> Berberine + 2 NADPH + 2 H+	NADs
['1.5.1.32']	R05878	C11808 + C00006 <=> C01761 + C00005 + C00080	1,2-Dihydrovomilenine + NADP+ <=> Vomilenine + NADPH + H+	NADs
['1.5.1.33']	R01812	C00272 + 2 C00006 <=> C06313 + 2 C00005 + 2 C00080	Tetrahydrobiopterin + 2 NADP+ <=> Biopterin + 2 NADPH + 2 H+	NADs
['1.5.1.34']	R01793	C00268 + C00004 + C00080 <=> C00272 + C00003	Dihydrobiopterin + NADH + H+ <=> Tetrahydrobiopterin + NAD+	Flavins&NADs
['1.5.1.34']	R01794	C00268 + C00005 + C00080 <=> C00272 + C00006	Dihydrobiopterin + NADPH + H+ <=> Tetrahydrobiopterin + NADP+	Flavins&NADs
['1.5.1.34']	R07354	C05650 + C00003 <=> C05649 + C00004 + C00080	Tetrahydropteridine + NAD+ <=> Dihydropteridine + NADH + H+	Flavins&NADs
['1.5.1.34']	R07355	C05650 + C00006 <=> C05649 + C00005 + C00080	Tetrahydropteridine + NADP+ <=> Dihydropteridine + NADPH + H+	Flavins&NADs
['1.5.1.36' '1.5.1.37' '1.5.1.45']	R09748	C01352 + C00003 <=> C00016 + C00004 + C00080	FADH2 + NAD+ <=> FAD + NADH + H+	Flavins&NADs
['1.5.1.36' '1.5.1.41']	R09750	C01007 + C00003 <=> C00255 + C00004 + C00080	Reduced riboflavin + NAD+ <=> Riboflavin + NADH + H+	NADs
['1.5.1.36']	R09662	C19790 + C00003 <=> C00176 + C00004 + C00080	Reduced flavin + NAD+ <=> Flavin + NADH + H+	Flavins&NADs
['1.5.1.38' '1.5.1.39']	R05706	C01847 + C00006 <=> C00061 + C00005 + C00080	Reduced FMN + NADP+ <=> FMN + NADPH + H+	Flavins&NADs
['1.5.1.39' '1.5.1.36' '1.5.1.41' '1.5.1.42']	R05705	C01847 + C00003 <=> C00061 + C00004 + C00080	Reduced FMN + NAD+ <=> FMN + NADH + H+	Flavins&NADs
['1.5.1.40']	R09749	C01080 + C00006 <=> C00876 + C00005 + C00080	Reduced coenzyme F420 + NADP+ <=> Coenzyme F420 + NADPH + H+	Flavins&NADs
['1.5.1.41']	R05707	C01007 + C00006 <=> C00255 + C00005 + C00080	Reduced riboflavin + NADP+ <=> Riboflavin + NADPH + H+	NADs
['1.5.1.43']	R09079	C00134 + C00441 + C00005 + C00080 <=> C18172 + C00001 + C00006	Putrescine + L-Aspartate 4-semialdehyde + NADPH + H+ <=> Carboxyspermidine + H2O + NADP+	NADs
['1.5.1.43']	R09080	C00986 + C00441 + C00005 + C00080 <=> C18174 + C00001 + C00006	1,3-Diaminopropane + L-Aspartate 4-semialdehyde + NADPH + H+ <=> Carboxynorspermidine + H2O + NADP+	NADs
['1.5.1.45']	R09520	C00016 + C00005 + C00080 <=> C01352 + C00006	FAD + NADPH + H+ <=> FADH2 + NADP+	NADs&Flavins
['1.5.1.46']	R10229	C09023 + C00006 <=> C20457 + C00005 + C00080	Agroclavine + NADP+ <=> 6,8-Dimethyl-6,7,8,9-tetradehydroergoline + NADPH + H+	NADs
['1.5.1.47']	R03388	C01217 + C00006 <=> C05927 + C00080 + C00005	5,6,7,8-Tetrahydromethanopterin + NADP+ <=> 7,8-Dihydromethanopterin + H+ + NADPH	NADs
['1.5.1.47']	R10332	C01217 + C00003 <=> C05927 + C00004 + C00080	5,6,7,8-Tetrahydromethanopterin + NAD+ <=> 7,8-Dihydromethanopterin + NADH + H+	NADs
['1.5.1.48']	R10730	C20809 + C00006 <=> C20808 + C00005 + C00080	(R)-2-Methylpyrrolidine + NADP+ <=> 2-Methyl-1-pyrroline + NADPH + H+	NADs
['1.5.1.50']	R11019	C21007 + C00006 <=> C21008 + C00005 + C00080	5,6,7,8-Tetrahydromonapterin + NADP+ <=> 7,8-Dihydromonapterin + NADPH + H+	NADs
['1.5.1.51']	R11655	C21559 + C00003 + C00001 <=> C00026 + C03401 + C00004 + C00080	N-[(2S)-2-Amino-2-carboxyethyl]-L-glutamate + NAD+ + H2O <=> 2-Oxoglutarate + L-2,3-Diaminopropanoate + NADH + H+	NADs
['1.5.1.7']	R00715	C00449 + C00003 + C00001 <=> C00047 + C00026 + C00004 + C00080	N6-(L-1,3-Dicarboxypropyl)-L-lysine + NAD+ + H2O <=> L-Lysine + 2-Oxoglutarate + NADH + H+	NADs
['1.5.1.8']	R00716	C00449 + C00006 + C00001 <=> C00047 + C00026 + C00005 + C00080	N6-(L-1,3-Dicarboxypropyl)-L-lysine + NADP+ + H2O <=> L-Lysine + 2-Oxoglutarate + NADPH + H+	NADs
['1.5.1.9']	R02313	C00449 + C00003 + C00001 <=> C00025 + C04076 + C00004 + C00080	N6-(L-1,3-Dicarboxypropyl)-L-lysine + NAD+ + H2O <=> L-Glutamate + L-2-Aminoadipate 6-semialdehyde + NADH + H+	NADs
['1.5.5.1']	R04433	C04570 + C00399 <=> C04253 + C00390	Reduced electron-transferring flavoprotein + Ubiquinone <=> Electron-transferring flavoprotein + Ubiquinol	IronSulfurClusters&Flavins&Quinones
['1.5.5.2']	R01253	C00148 + C15602 <=> C03912 + C15603	L-Proline + Quinone <=> (S)-1-Pyrroline-5-carboxylate + Hydroquinone	Flavins&Quinones
['1.5.7.1']	R01217	C00143 + 2 C00138 + 2 C00080 <=> C00440 + 2 C00139	5,10-Methylenetetrahydrofolate + 2 Reduced ferredoxin + 2 H+ <=> 5-Methyltetrahydrofolate + 2 Oxidized ferredoxin	Folates
['1.5.7.2']	R10603	C01080 + 2 C00139 <=> C00876 + 2 C00138 + 2 C00080	Reduced coenzyme F420 + 2 Oxidized ferredoxin <=> Coenzyme F420 + 2 Reduced ferredoxin + 2 H+	IronSulfurClusters&Flavins
['1.5.8.1']	R01588	C00543 + C00001 + C04253 <=> C00218 + C00067 + C04570	Dimethylamine + H2O + Electron-transferring flavoprotein <=> Methylamine + Formaldehyde + Reduced electron-transferring flavoprotein	IronSulfurClusters&Flavins
['1.5.8.2']	R02511	C00565 + C00001 + C04253 <=> C00543 + C00067 + C04570	Trimethylamine + H2O + Electron-transferring flavoprotein <=> Dimethylamine + Formaldehyde + Reduced electron-transferring flavoprotein	IronSulfurClusters&Flavins
['1.5.8.3']	R00611	C00213 + C04253 + C00001 <=> C00037 + C00067 + C04570	Sarcosine + Electron-transferring flavoprotein + H2O <=> Glycine + Formaldehyde + Reduced electron-transferring flavoprotein	Peptide
['1.5.8.4']	R01565	C01026 + C00101 + C04253 <=> C00213 + C00143 + C04570	N,N-Dimethylglycine + Tetrahydrofolate + Electron-transferring flavoprotein <=> Sarcosine + 5,10-Methylenetetrahydrofolate + Reduced electron-transferring flavoprotein	Folates
['1.5.98.1']	R04456	C04377 + C00876 <=> C04330 + C01080	5,10-Methylenetetrahydromethanopterin + Coenzyme F420 <=> 5,10-Methenyltetrahydromethanopterin + Reduced coenzyme F420	Flavins&Folates
['1.5.98.2']	R04464	C04377 + C01080 <=> C04488 + C00876	5,10-Methylenetetrahydromethanopterin + Reduced coenzyme F420 <=> 5-Methyl-5,6,7,8-tetrahydromethanopterin + Coenzyme F420	Flavins&Folates
['1.5.98.3']	R11874	C01080 + C11903 <=> C00876 + C11904	Reduced coenzyme F420 + Methanophenazine <=> Coenzyme F420 + Dihydromethanophenazine	Flavins&Folates
['1.5.99.12']	R05708	C04083 + C00001 + C00028 <=> C00147 + C07330 + C00030	N6-(Delta2-Isopentenyl)-adenine + H2O + Acceptor <=> Adenine + 3-Methyl-2-butenal + Reduced acceptor	Peptide
['1.5.99.13']	R09496	C00763 + C00028 <=> C03564 + C00030	D-Proline + Acceptor <=> 1-Pyrroline-2-carboxylate + Reduced acceptor	Flavins
['1.5.99.14']	R07514	C01297 + C00028 + C00001 <=> C15986 + C00030	6-Hydroxypseudooxynicotine + Acceptor + H2O <=> 2,6-Dihydroxypseudooxynicotine + Reduced acceptor	Molybdopterin&IronSulfurClusters&Flavins
['1.5.99.15']	R10802	C01217 + C00028 <=> C05927 + C00030	5,6,7,8-Tetrahydromethanopterin + Acceptor <=> 7,8-Dihydromethanopterin + Reduced acceptor	IronSulfurClusters
['1.5.99.3']	R02205	C00408 + C00016 <=> C01352 + C00450	L-Pipecolate + FAD <=> FADH2 + (S)-2,3,4,5-Tetrahydropyridine-2-carboxylate	Flavins
['1.5.99.3']	R02206	C00408 + C00028 <=> C00450 + C00030	L-Pipecolate + Acceptor <=> (S)-2,3,4,5-Tetrahydropyridine-2-carboxylate + Reduced acceptor	Peptide
['1.5.99.4']	R02860	C16150 + C00028 + C00001 <=> C01056 + C00030	(R,S)-Nicotine + Acceptor + H2O <=> (S)-6-Hydroxynicotine + Reduced acceptor	Peptide
['1.5.99.4']	R07946	C16150 + C00028 + C00001 <=> C03043 + C00030	(R,S)-Nicotine + Acceptor + H2O <=> (R)-6-Hydroxynicotine + Reduced acceptor	Peptide
['1.5.99.5']	R00609	C01046 + C00028 + C00001 <=> C00025 + C00067 + C00030	N-Methyl-L-glutamate + Acceptor + H2O <=> L-Glutamate + Formaldehyde + Reduced acceptor	Peptide
['1.5.99.6']	R01915	C00315 + C00028 + C00001 <=> C00986 + C00555 + C00030	Spermidine + Acceptor + H2O <=> 1,3-Diaminopropane + 4-Aminobutyraldehyde + Reduced acceptor	Peptide
['1.6.1.1' '1.6.1.2' '1.6.1.3']	R00112	C00005 + C00003 <=> C00006 + C00004	NADPH + NAD+ <=> NADP+ + NADH	Flavins&NADs
['1.6.2.2']	R00100	C00004 + 2 C00996 <=> C00003 + 2 C00999 + C00080	NADH + 2 Ferricytochrome b5 <=> NAD+ + 2 Ferrocytochrome b5 + H+	IronSulfurClusters&NADs
['1.6.2.5']	R00108	C00005 + 2 C00997 <=> C00006 + 2 C01000 + C00080	NADPH + 2 Ferricytochrome c2 <=> NADP+ + 2 Ferrocytochrome c2 + H+	NADs
['1.6.2.6']	R00101	C00004 + 2 C02683 <=> C00003 + 2 C02685 + C00080	NADH + 2 Ferrileghemoglobin <=> NAD+ + 2 Ferroleghemoglobin + H+	NADs
['1.6.2.6']	R00109	C00005 + 2 C02683 <=> C00006 + 2 C02685 + C00080	NADPH + 2 Ferrileghemoglobin <=> NADP+ + 2 Ferroleghemoglobin + H+	NADs
['1.6.5.12']	R11061	C13309 + C00005 + C00080 <=> C21084 + C00006	2-Phytyl-1,4-naphthoquinone + NADPH + H+ <=> Demethylphylloquinol + NADP+	Flavins&NADs
['1.6.5.5']	R02364	2 C15602 + C00005 + C00080 <=> 2 C05309 + C00006	2 Quinone + NADPH + H+ <=> 2 Semiquinone + NADP+	C00038&Quinones&NADs
['1.6.5.6']	R05244	C00472 + C00005 + C00080 <=> C00530 + C00006	p-Benzoquinone + NADPH + H+ <=> Hydroquinone + NADP+	Flavins&Quinones&NADs
['1.6.5.7']	R05399	C07103 + C00004 + C00080 <=> C02814 + C00003	2-Hydroxy-1,4-benzoquinone + NADH + H+ <=> Benzene-1,2,4-triol + NAD+	Flavins&NADs
['1.6.6.9']	R02559	C00565 + C00003 + C00001 <=> C01104 + C00004 + C00080	Trimethylamine + NAD+ + H2O <=> Trimethylamine N-oxide + NADH + H+	Molybdopterin&NADs
['1.6.6.9']	R02560	C00565 + C00016 + C00001 <=> C01352 + C01104	Trimethylamine + FAD + H2O <=> FADH2 + Trimethylamine N-oxide	Molybdopterin&Flavins
['1.6.99.1']	R00282	C00028 + C00005 + C00080 <=> C00030 + C00006	Acceptor + NADPH + H+ <=> Reduced acceptor + NADP+	Flavins&NADs
['1.7.1.11']	R04303	C03764 + C00006 + C00001 <=> C04291 + C00005 + C00080	para-(Dimethylamino)azobenzene + NADP+ + H2O <=> 4-(Dimethylamino)phenylazoxybenzene + NADPH + H+	NADs
['1.7.1.12']	R04046	C02778 + C00003 + C00001 <=> C03954 + C00004 + C00080	2-Acetamidofluorene + NAD+ + H2O <=> N-Hydroxy-2-acetamidofluorene + NADH + H+	NADs
['1.7.1.12']	R04047	C02778 + C00006 + C00001 <=> C03954 + C00005 + C00080	2-Acetamidofluorene + NADP+ + H2O <=> N-Hydroxy-2-acetamidofluorene + NADPH + H+	NADs
['1.7.1.13']	R07605	C16675 + 2 C00006 <=> C15996 + 2 C00005 + 2 C00080	7-Aminomethyl-7-carbaguanine + 2 NADP+ <=> 7-Cyano-7-carbaguanine + 2 NADPH + 2 H+	NADs
['1.7.1.15']	R00787	C00014 + 3 C00003 + 2 C00001 <=> C00088 + 3 C00004 + 3 C00080	Ammonia + 3 NAD+ + 2 H2O <=> Nitrite + 3 NADH + 3 H+	C00748&IronSulfurClusters&Flavins&NADs
['1.7.1.16']	R05400	C06876 + C00005 + C00080 <=> C02720 + C00006	Nitrosobenzene + NADPH + H+ <=> Hydroxylaminobenzene + NADP+	Flavins&NADs
['1.7.1.16']	R05401	C06813 + C00005 + C00080 <=> C06876 + C00006 + C00001	Nitrobenzene + NADPH + H+ <=> Nitrosobenzene + NADP+ + H2O	Flavins&NADs
['1.7.1.16']	R11744	C02720 + 2 C00006 + C00001 <=> C06813 + 2 C00005 + 2 C00080	Hydroxylaminobenzene + 2 NADP+ + H2O <=> Nitrobenzene + 2 NADPH + 2 H+	Flavins&NADs
['1.7.1.5']	R00023	2 C00192 + 2 C00003 <=> C01818 + 2 C00004 + 2 C00080	2 Hydroxylamine + 2 NAD+ <=> Hyponitrite + 2 NADH + 2 H+	NADs
['1.7.1.6']	R05711	C04203 + C00292 + 2 C00006 <=> C03764 + 2 C00005 + 2 C00080	N,N-Dimethyl-1,4-phenylenediamine + Aniline + 2 NADP+ <=> para-(Dimethylamino)azobenzene + 2 NADPH + 2 H+	NADs
['1.7.1.7']	R01134	C00130 + C00014 + C00006 <=> C00144 + C00005 + C00080	IMP + Ammonia + NADP+ <=> GMP + NADPH + H+	NADs
['1.7.1.9']	R04228	C03474 + 2 C00004 + 2 C00080 <=> C04050 + 2 C00003 + C00001	4-Nitroquinoline N-oxide + 2 NADH + 2 H+ <=> 4-Hydroxyaminoquinoline N-oxide + 2 NAD+ + H2O	NADs
['1.7.1.9']	R04229	C03474 + 2 C00005 + 2 C00080 <=> C04050 + 2 C00006 + C00001	4-Nitroquinoline N-oxide + 2 NADPH + 2 H+ <=> 4-Hydroxyaminoquinoline N-oxide + 2 NADP+ + H2O	NADs
['1.7.2.1']	R00280	C00028 + 2 C00533 + 2 C00001 <=> C00030 + 2 C00088	Acceptor + 2 Nitric oxide + 2 H2O <=> Reduced acceptor + 2 Nitrite	C00070 Hemes
['1.7.2.1']	R00783	C00533 + C00001 + C00125 <=> C00088 + C00126 + C00080	Nitric oxide + H2O + Ferricytochrome c <=> Nitrite + Ferrocytochrome c + H+	C00070 Hemes
['1.7.2.1']	R00784	C00533 + C00001 + C00997 <=> C00088 + C01000 + C00080	Nitric oxide + H2O + Ferricytochrome c2 <=> Nitrite + Ferrocytochrome c2 + H+	C00070 Hemes
['1.7.2.1']	R00785	C00533 + C00001 + C05357 <=> C00088 + C05358 + C00080	Nitric oxide + H2O + Oxidized azurin <=> Nitrite + Reduced azurin + H+	C00070 Hemes
['1.7.2.2']	R05712	C00014 + 2 C00001 + 6 C00125 <=> C00088 + 6 C00126 + 6 C00080	Ammonia + 2 H2O + 6 Ferricytochrome c <=> Nitrite + 6 Ferrocytochrome c + 6 H+	C00076&Hemes
['1.7.2.4']	R02804	C00697 + 2 C00125 + C00001 <=> C00887 + 2 C00126 + 2 C00080	Nitrogen + 2 Ferricytochrome c + H2O <=> Nitrous oxide + 2 Ferrocytochrome c + 2 H+	C00076&C00070
['1.7.2.6']	R10164	C00192 + C00001 + 4 C00125 <=> C00088 + 4 C00126 + 5 C00080	Hydroxylamine + H2O + 4 Ferricytochrome c <=> Nitrite + 4 Ferrocytochrome c + 5 H+	Hemes
['1.7.2.6']	R10165	C00192 + 3 C00125 <=> C00533 + 3 C00126 + 3 C00080	Hydroxylamine + 3 Ferricytochrome c <=> Nitric oxide + 3 Ferrocytochrome c + 3 H+	Hemes
['1.7.2.7']	R09799	C00533 + C00014 + 3 C00126 <=> C05361 + C00001 + 3 C00125	Nitric oxide + Ammonia + 3 Ferrocytochrome c <=> Hydrazine + H2O + 3 Ferricytochrome c	Hemes
['1.7.2.8']	R07174	C05361 + 4 C00125 <=> C00697 + 4 C00126	Hydrazine + 4 Ferricytochrome c <=> Nitrogen + 4 Ferrocytochrome c	Hemes
['1.7.3.6']	R10913	C00192 + 2 C00125 <=> C20937 + 2 C00126 + 2 C00080	Hydroxylamine + 2 Ferricytochrome c <=> Nitroxyl + 2 Ferrocytochrome c + 2 H+	Peptide
['1.7.5.1']	R09497	C00244 + C15603 <=> C00088 + C15602 + C00001	Nitrate + Hydroquinone <=> Nitrite + Quinone + H2O	Molybdopterin&IronSulfurClusters&Quinones
['1.7.5.2']	R09445	2 C00533 + C05819 <=> C00887 + C00828 + C00001	2 Nitric oxide + Menaquinol <=> Nitrous oxide + Menaquinone + H2O	Quinones
['1.7.6.1']	R09751	3 C00088 <=> 2 C00533 + C00244 + C00001	3 Nitrite <=> 2 Nitric oxide + Nitrate + H2O	Peptide
['1.7.7.1']	R00790	C00014 + 2 C00001 + 6 C00139 <=> C00088 + 6 C00138 + 6 C00080	Ammonia + 2 H2O + 6 Oxidized ferredoxin <=> Nitrite + 6 Reduced ferredoxin + 6 H+	C00748&IronSulfurClusters
['1.7.7.2']	R00791	C00088 + C00001 + 2 C00139 <=> C00244 + 2 C00138	Nitrite + H2O + 2 Oxidized ferredoxin <=> Nitrate + 2 Reduced ferredoxin	Molybdopterin&IronSulfurClusters
['1.8.1.10']	R05714	C00010 + C00051 + C00006 <=> C00920 + C00005 + C00080	CoA + Glutathione + NADP+ <=> CoA-glutathione + NADPH + H+	C00010&NADs
['1.8.1.11']	R03761	C01892 + C00004 + C00080 <=> C04371 + C00003	Asparagusate + NADH + H+ <=> 3-Mercapto-2-mercaptomethylpropanoate + NAD+	NADs
['1.8.1.13']	R02742	2 C00669 + C00006 <=> C03646 + C00005 + C00080	2 gamma-L-Glutamyl-L-cysteine + NADP+ <=> Bis-gamma-glutamylcystine + NADPH + H+	NADs
['1.8.1.14']	R07175	2 C00010 + C00006 <=> C02015 + C00005 + C00080	2 CoA + NADP+ <=> CoA-disulfide + NADPH + H+	Flavins&NADs&C00010
['1.8.1.15']	R05715	2 C06717 + C00003 <=> C11502 + C00004 + C00080	2 Mycothiol + NAD+ <=> Mycothione + NADH + H+	Flavins&NADs
['1.8.1.15']	R05716	2 C06717 + C00006 <=> C11502 + C00005 + C00080	2 Mycothiol + NADP+ <=> Mycothione + NADPH + H+	Flavins&NADs
['1.8.1.15']	R06289	2 G11174 + C00003 <=> G11175 + C00004 + C00080	2 Mycothiol + NAD+ <=> Mycothione + NADH + H+	Flavins&NADs
['1.8.1.15']	R06290	2 G11174 + C00006 <=> G11175 + C00005 + C00080	2 Mycothiol + NADP+ <=> Mycothione + NADPH + H+	Flavins&NADs
['1.8.1.16']	R09561	2 C19689 + C00003 <=> C19690 + C00004 + C00080	2 Glutathione amide + NAD+ <=> Glutathione amide disulfide + NADH + H+	Flavins&NADs
['1.8.1.17']	R09498	C11143 + C00001 + C00003 <=> C11142 + C00004 + C00080	Dimethyl sulfoxide + H2O + NAD+ <=> Dimethyl sulfone + NADH + H+	NADs
['1.8.1.18']	R10419	C00283 + C00003 <=> C00087 + C00004 + C00080	Hydrogen sulfide + NAD+ <=> Sulfur + NADH + H+	NADs
['1.8.1.18']	R10438	C00283 + C00006 <=> C00087 + C00005 + C00080	Hydrogen sulfide + NADP+ <=> Sulfur + NADPH + H+	NADs
['1.8.1.19']	R10512	C00283 + C19692 + C00006 <=> C19692 + C00005 + C00080	Hydrogen sulfide + Polysulfide(n) + NADP+ <=> Polysulfide(n+1) + NADPH + H+	IronSulfurClusters&NADs
['1.8.1.20']	R11876	2 C21736 + C00003 <=> C21737 + C00004 + C00080	2 4-Sulfanylbutanoate + NAD+ <=> 4,4'-Disulfanediyldibutanoate + NADH + H+	NADs
['1.8.1.3']	R01681	C00519 + C00003 + C00001 <=> C00245 + C00004 + C00080	Hypotaurine + NAD+ + H2O <=> Taurine + NADH + H+	NADs
['1.8.1.4']	R01698	C00579 + C00003 <=> C00248 + C00004 + C00080	Dihydrolipoamide + NAD+ <=> Lipoamide + NADH + H+	Flavins&NADs
['1.8.1.4']	R03815	C02972 + C00003 <=> C02051 + C00004 + C00080	Dihydrolipoylprotein + NAD+ <=> Lipoylprotein + NADH + H+	Flavins&NADs
['1.8.1.4']	R07618	C15973 + C00003 <=> C15972 + C00004 + C00080	Enzyme N6-(dihydrolipoyl)lysine + NAD+ <=> Enzyme N6-(lipoyl)lysine + NADH + H+	Flavins&NADs
['1.8.1.4']	R08550	C16832 + C00003 <=> C16237 + C00004 + C00080	Protein N6-(dihydrolipoyl)lysine + NAD+ <=> Protein N6-(lipoyl)lysine + NADH + H+	Flavins&NADs
['1.8.1.5']	R05713	C03576 + C00164 + C00006 <=> C11497 + C00011 + C00005 + C00080	Coenzyme M + Acetoacetate + NADP+ <=> 2-Oxopropyl-CoM + CO2 + NADPH + H+	Flavins&NADs
['1.8.1.6']	R00892	2 C00097 + C00003 <=> C00491 + C00080 + C00004	2 L-Cysteine + NAD+ <=> L-Cystine + H+ + NADH	NADs
['1.8.1.8']	R03913	C02315 + C00003 <=> C02582 + C00004 + C00080	Protein dithiol + NAD+ <=> Protein disulfide + NADH + H+	Flavins&NADs
['1.8.1.8']	R03914	C02315 + C00006 <=> C02582 + C00005 + C00080	Protein dithiol + NADP+ <=> Protein disulfide + NADPH + H+	Flavins&NADs
['1.8.1.9' '1.8.1.10']	R00900	C00097 + C00051 + C00006 <=> C05526 + C00005	L-Cysteine + Glutathione + NADP+ <=> S-Glutathionyl-L-cysteine + NADPH	Flavins&NADs
['1.8.1.9']	R02016	C00342 + C00006 <=> C00343 + C00005 + C00080	Thioredoxin + NADP+ <=> Thioredoxin disulfide + NADPH + H+	Flavins&NADs
['1.8.1.9']	R03596	C01528 + 3 C00006 + 3 C00001 <=> C05684 + 3 C00005 + 5 C00080	Hydrogen selenide + 3 NADP+ + 3 H2O <=> Selenite + 3 NADPH + 5 H+	Flavins&NADs
['1.8.1.9']	R09372	2 C00005 + 2 C00080 + C18902 <=> 2 C00006 + 2 C00001 + C05703	2 NADPH + 2 H+ + Methylselenic acid <=> 2 NADP+ + 2 H2O + Methaneselenol	Flavins&NADs
['1.8.2.1']	R00528	C00094 + C00001 + 2 C00125 <=> C00059 + 2 C00126 + 2 C00080	Sulfite + H2O + 2 Ferricytochrome c <=> Sulfate + 2 Ferrocytochrome c + 2 H+	Peptide
['1.8.2.2']	R00029	2 C00320 + 2 C00125 <=> C02084 + 2 C00126	2 Thiosulfate + 2 Ferricytochrome c <=> Tetrathionate + 2 Ferrocytochrome c	Peptide
['1.8.2.3']	R09499	C00283 + 2 C00125 <=> C00087 + 2 C00126 + 2 C00080	Hydrogen sulfide + 2 Ferricytochrome c <=> Sulfur + 2 Ferrocytochrome c + 2 H+	Peptide
['1.8.2.4']	R09500	C00580 + 2 C00997 + C00001 <=> C11143 + 2 C01000 + 2 C00080	Dimethyl sulfide + 2 Ferricytochrome c2 + H2O <=> Dimethyl sulfoxide + 2 Ferrocytochrome c2 + 2 H+	Molybdopterin&IronSulfurClusters
['1.8.2.5']	R11606	C00094 + C00283 + 2 C02682 <=> C00320 + 2 C02684	Sulfite + Hydrogen sulfide + 2 Ferricytochrome c3 <=> Thiosulfate + 2 Ferrocytochrome c3	Peptide
['1.8.4.1']	R01110	C20788 + 2 C00051 <=> C00127 + 2 C05330	Homocystine + 2 Glutathione <=> Glutathione disulfide + 2 Homocysteine	Peptide
['1.8.4.1']	R01292	C01817 + 2 C00051 <=> 2 C00155 + C00127	L-Homocystine + 2 Glutathione <=> 2 L-Homocysteine + Glutathione disulfide	Peptide
['1.8.4.10']	R07176	C00020 + C00094 + C00343 <=> C00224 + C00342	AMP + Sulfite + Thioredoxin disulfide <=> Adenylyl sulfate + Thioredoxin	Peptide
['1.8.4.11' '1.8.4.13']	R07606	C00073 + C00343 + C00001 <=> C15999 + C00342	L-Methionine + Thioredoxin disulfide + H2O <=> L-Methionine (S)-S-oxide + Thioredoxin	C00038 Molybdopterin
['1.8.4.11']	R04120	C03023 + C00343 + C00001 <=> C03895 + C00342	Peptide-L-methionine + Thioredoxin disulfide + H2O <=> Peptide-L-methionine (S)-S-oxide + Thioredoxin	C00038
['1.8.4.12']	R07607	C03023 + C00343 + C00001 <=> C15653 + C00342	Peptide-L-methionine + Thioredoxin disulfide + H2O <=> Peptide-L-methionine (R)-S-oxide + Thioredoxin	C00038
['1.8.4.13' '1.8.4.14']	R02025	C00073 + C00343 + C00001 <=> C02989 + C00342	L-Methionine + Thioredoxin disulfide + H2O <=> L-Methionine S-oxide + Thioredoxin	Molybdopterin
['1.8.4.14']	R07608	C00073 + C00343 + C00001 <=> C15998 + C00342	L-Methionine + Thioredoxin disulfide + H2O <=> L-Methionine (R)-S-oxide + Thioredoxin	Peptide
['1.8.4.3']	R01111	C00010 + C00127 <=> C00920 + C00051	CoA + Glutathione disulfide <=> CoA-glutathione + Glutathione	C00010
['1.8.4.3']	R02409	C00491 + C00059 <=> C05824 + C00097	L-Cystine + Sulfate <=> S-Sulfo-L-cysteine + L-Cysteine	Peptide
['1.8.4.3']	R04860	C05526 + C00059 <=> C05824 + C00051	S-Glutathionyl-L-cysteine + Sulfate <=> S-Sulfo-L-cysteine + Glutathione	Peptide
['1.8.4.4']	R01109	C01420 + 2 C00051 <=> C00127 + 2 C00736	Cystine + 2 Glutathione <=> Glutathione disulfide + 2 Cysteine	Peptide
['1.8.4.4']	R01113	C00491 + 2 C00051 <=> C00127 + 2 C00097	L-Cystine + 2 Glutathione <=> Glutathione disulfide + 2 L-Cysteine	Peptide
['1.8.4.7']	R04039	C03544 + C00127 <=> C02756 + 2 C00051	[Xanthine dehydrogenase] + Glutathione disulfide <=> [Xanthine oxidase] + 2 Glutathione	Peptide
['1.8.4.8']	R02021	C00342 + C00053 <=> C00343 + C00094 + C00054	Thioredoxin + 3'-Phosphoadenylyl sulfate <=> Thioredoxin disulfide + Sulfite + Adenosine 3',5'-bisphosphate	Peptide
['1.8.5.2']	R07177	2 C00320 + C15494 <=> C02084 + C15495	2 Thiosulfate + Decylubiquinone <=> Tetrathionate + Decylubiquinol	Peptide
['1.8.5.3']	R09501	C00580 + C00828 + C00001 <=> C11143 + C05819	Dimethyl sulfide + Menaquinone + H2O <=> Dimethyl sulfoxide + Menaquinol	Molybdopterin&IronSulfurClusters&Quinones
['1.8.5.4']	R10152	C00283 + C15602 <=> C19692 + C15603	n Hydrogen sulfide + n Quinone <=> Polysulfide + n Hydroquinone	Flavins Quinones
['1.8.5.5']	R10149	C00320 + C05819 <=> C11481 + C00283 + C00828	Thiosulfate + Menaquinol <=> HSO3- + Hydrogen sulfide + Menaquinone	Molybdopterin&IronSulfurClusters&Quinones
['1.8.5.5']	R11488	C00094 + C00283 + C15602 <=> C00320 + C15603	Sulfite + Hydrogen sulfide + Quinone <=> Thiosulfate + Hydroquinone	Molybdopterin&IronSulfurClusters&Quinones
['1.8.5.6']	R11487	C00094 + C15602 + C00001 <=> C00059 + C15603	Sulfite + Quinone + H2O <=> Sulfate + Hydroquinone	Quinones
['1.8.5.7']	R11659	C21563 + C00051 <=> C00127 + C00530	2-(Glutathione-S-yl)-hydroquinone + Glutathione <=> Glutathione disulfide + Hydroquinone	Quinones
['1.8.5.8']	R11929	C00283 + C00051 + C15602 <=> C17267 + C15603	Hydrogen sulfide + Glutathione + Quinone <=> S-Sulfanylglutathione + Hydroquinone	Quinones
['1.8.7.1']	R00859	C00283 + 6 C00139 + 3 C00001 <=> C00094 + 6 C00138 + 6 C00080	Hydrogen sulfide + 6 Oxidized ferredoxin + 3 H2O <=> Sulfite + 6 Reduced ferredoxin + 6 H+	C00748&IronSulfurClusters
['1.8.7.1']	R03600	C01528 + 6 C00139 + 3 C00001 <=> C05684 + 6 C00138 + 8 C00080	Hydrogen selenide + 6 Oxidized ferredoxin + 3 H2O <=> Selenite + 6 Reduced ferredoxin + 8 H+	C00748&IronSulfurClusters
['1.8.7.2']	R09502	2 C00138 + C00343 <=> 2 C00139 + C00342 + 2 C00080	2 Reduced ferredoxin + Thioredoxin disulfide <=> 2 Oxidized ferredoxin + Thioredoxin + 2 H+	IronSulfurClusters
['1.8.7.3']	R11931	C04628 + C03576 + 2 C00139 <=> C04832 + 2 C00138 + 2 C00080	Coenzyme B + Coenzyme M + 2 Oxidized ferredoxin <=> Coenzyme M 7-mercaptoheptanoylthreonine-phosphate heterodisulfide + 2 Reduced ferredoxin + 2 H+	Peptide
['1.8.98.1']	R04540	C04832 + C11904 <=> C04628 + C03576 + C11903	Coenzyme M 7-mercaptoheptanoylthreonine-phosphate heterodisulfide + Dihydromethanophenazine <=> Coenzyme B + Coenzyme M + Methanophenazine	IronSulfurClusters&Flavins
['1.8.98.3']	R10803	C00283 + 3 C00876 + 3 C00001 <=> C00094 + 3 C01080	Hydrogen sulfide + 3 Coenzyme F420 + 3 H2O <=> Sulfite + 3 Reduced coenzyme F420	C00748&IronSulfurClusters&Flavins
['1.8.98.4']	R11928	C04628 + C03576 + 2 C00876 + 2 C00138 + 2 C00080 <=> C04832 + 2 C01080 + 2 C00139	Coenzyme B + Coenzyme M + 2 Coenzyme F420 + 2 Reduced ferredoxin + 2 H+ <=> Coenzyme M 7-mercaptoheptanoylthreonine-phosphate heterodisulfide + 2 Reduced coenzyme F420 + 2 Oxidized ferredoxin	Flavins
['1.8.98.5']	R11943	C04628 + C03576 + 2 C00138 + 2 C00080 <=> C04832 + 2 C00139 + 2 C00282	Coenzyme B + Coenzyme M + 2 Reduced ferredoxin + 2 H+ <=> Coenzyme M 7-mercaptoheptanoylthreonine-phosphate heterodisulfide + 2 Oxidized ferredoxin + 2 Hydrogen	Peptide
['1.8.98.6']	R11944	C04628 + C03576 + 2 C00138 + 2 C00011 + 2 C00080 <=> C04832 + 2 C00139 + 2 C00058	Coenzyme B + Coenzyme M + 2 Reduced ferredoxin + 2 CO2 + 2 H+ <=> Coenzyme M 7-mercaptoheptanoylthreonine-phosphate heterodisulfide + 2 Oxidized ferredoxin + 2 Formate	Peptide
['1.8.99.2']	R08553	C00020 + C00094 + C00016 <=> C00224 + C01352	AMP + Sulfite + FAD <=> Adenylyl sulfate + FADH2	Flavins
['1.8.99.2']	R00860	C00094 + C00028 + C00020 <=> C00224 + C00030	Sulfite + Acceptor + AMP <=> Adenylyl sulfate + Reduced acceptor	Flavins
['1.8.99.2']	R04927	2 C00125 + C05684 + C00020 <=> 2 C00126 + C05686	2 Ferricytochrome c + Selenite + AMP <=> 2 Ferrocytochrome c + Adenylylselenate	Flavins
['1.8.99.5']	R00295	C01861 + C01328 + C00028 + 2 C00001 <=> C00030 + 3 C11481	Trithionate + HO- + Acceptor + 2 H2O <=> Reduced acceptor + 3 HSO3-	C00748&IronSulfurClusters
['1.8.99.5']	R00861	C00283 + C00028 + 3 C00001 <=> C00094 + C00030	Hydrogen sulfide + Acceptor + 3 H2O <=> Sulfite + Reduced acceptor	C00748&IronSulfurClusters
['1.8.99.5']	R08035	C16399 <=> C16400	2,4-Diamino-6-hydroxylaminotoluene <=> 2,4,6-Triaminotoluene	C00748&IronSulfurClusters
['1.9.6.1']	R00792	C00244 + 2 C06259 <=> C00088 + C00001 + 2 C06260	Nitrate + 2 Ferrocytochrome b <=> Nitrite + H2O + 2 Ferricytochrome b	Molybdopterin&IronSulfurClusters
['1.9.6.1']	R03071	2 C00924 + C00244 <=> 2 C00923 + C00088 + C00001	2 Ferrocytochrome + Nitrate <=> 2 Ferricytochrome + Nitrite + H2O	Molybdopterin&IronSulfurClusters
['1.9.98.1']	R05318	C00126 + C14819 <=> C00125 + C14818	Ferrocytochrome c + Fe3+ <=> Ferricytochrome c + Fe2+	Peptide
['1.97.1.1']	R03575	C01485 + C00030 <=> C01486 + C00028 + C00001	Chloric acid + Reduced acceptor <=> Chlorous acid + Acceptor + H2O	Molybdopterin&IronSulfurClusters
['1.97.1.12']	R09542	C03025 + C00139 + C00205 <=> C03162 + C00138	Reduced plastocyanin + Oxidized ferredoxin + hn <=> Oxidized plastocyanin + Reduced ferredoxin	IronSulfurClusters
['1.97.1.2']	R04297	C03743 + C01108 <=> C03743 + C02183	1,2,3,5-Tetrahydroxybenzene + 1,2,3-Trihydroxybenzene <=> 1,2,3,5-Tetrahydroxybenzene + Phloroglucinol	Molybdopterin&IronSulfurClusters
['1.97.1.4']	R04710	C00019 + C05196 + C05197 <=> C05198 + C00073 + C05199 + C05312	S-Adenosyl-L-methionine + Dihydroflavodoxin + Protein glycine <=> 5'-Deoxyadenosine + L-Methionine + Flavodoxin semiquinone + Protein glycin-2-yl radical	IronSulfurClusters&C00019
['1.97.1.9']	R07229	C05684 + C00001 + C00028 <=> C05697 + C00030	Selenite + H2O + Acceptor <=> Selenate + Reduced acceptor	Molybdopterin&IronSulfurClusters&Hemes
['2.1.1.10']	R00650	C00019 + C00155 <=> C00021 + C00073	S-Adenosyl-L-methionine + L-Homocysteine <=> S-Adenosyl-L-homocysteine + L-Methionine	C00038&C00019
['2.1.1.10']	R11063	C03172 + C00155 <=> 2 C00073	S-Methyl-L-methionine + L-Homocysteine <=> 2 L-Methionine	C00038&C00019
['2.1.1.100']	R04496	C00019 + C04506 <=> C00021 + C04748	S-Adenosyl-L-methionine + Protein C-terminal S-farnesyl-L-cysteine <=> S-Adenosyl-L-homocysteine + Protein C-terminal S-farnesyl-L-cysteine methyl ester	C00019
['2.1.1.101']	R02858	C00019 + C00744 <=> C00021 + C01457	S-Adenosyl-L-methionine + Macrocin <=> S-Adenosyl-L-homocysteine + Tylosin	C00019
['2.1.1.102']	R02859	C00019 + C02400 <=> C00021 + C00744	S-Adenosyl-L-methionine + Demethylmacrocin <=> S-Adenosyl-L-homocysteine + Macrocin	C00019
['2.1.1.103']	R02037	C00019 + C00346 <=> C00021 + C01210	S-Adenosyl-L-methionine + Ethanolamine phosphate <=> S-Adenosyl-L-homocysteine + N-Methylethanolamine phosphate	C00019
['2.1.1.103']	R06868	C00019 + C01210 <=> C00021 + C13482	S-Adenosyl-L-methionine + N-Methylethanolamine phosphate <=> S-Adenosyl-L-homocysteine + Phosphodimethylethanolamine	C00019
['2.1.1.103']	R06869	C00019 + C13482 <=> C00021 + C00588	S-Adenosyl-L-methionine + Phosphodimethylethanolamine <=> S-Adenosyl-L-homocysteine + Choline phosphate	C00019
['2.1.1.104']	R01942	C00019 + C00323 <=> C00021 + C00406	S-Adenosyl-L-methionine + Caffeoyl-CoA <=> S-Adenosyl-L-homocysteine + Feruloyl-CoA	C00019
['2.1.1.104']	R06578	C12203 + C00019 <=> C00411 + C00021	5-Hydroxyferuloyl-CoA + S-Adenosyl-L-methionine <=> Sinapoyl-CoA + S-Adenosyl-L-homocysteine	C00019
['2.1.1.105']	R04421	C00019 + C04207 <=> C00021 + C04208	S-Adenosyl-L-methionine + N-Benzoyl-4-hydroxyanthranilate <=> S-Adenosyl-L-homocysteine + N-Benzoyl-4-methoxyanthranilate	C00019
['2.1.1.106']	R08547	C00019 + C00078 <=> C00021 + C16831	S-Adenosyl-L-methionine + L-Tryptophan <=> S-Adenosyl-L-homocysteine + L-2-Methyltryptophan	Cobalamins&IronSulfurClusters&C00019
['2.1.1.107']	R03194	2 C00019 + C01051 <=> 2 C00021 + C02463	2 S-Adenosyl-L-methionine + Uroporphyrinogen III <=> 2 S-Adenosyl-L-homocysteine + Precorrin 2	C00019
['2.1.1.107']	R03950	2 C00019 + C02469 <=> 2 C00021 + C05778	2 S-Adenosyl-L-methionine + Uroporphyrin III <=> 2 S-Adenosyl-L-homocysteine + Sirohydrochlorin	C00019
['2.1.1.107']	R07237	C00019 + C01051 <=> C00021 + C15527	S-Adenosyl-L-methionine + Uroporphyrinogen III <=> S-Adenosyl-L-homocysteine + Precorrin 1	C00019
['2.1.1.107']	R07238	C00019 + C15527 <=> C00021 + C02463	S-Adenosyl-L-methionine + Precorrin 1 <=> S-Adenosyl-L-homocysteine + Precorrin 2	C00019
['2.1.1.108']	R03934	C00019 + C02379 <=> C00021 + C02381	S-Adenosyl-L-methionine + 6-Hydroxymellein <=> S-Adenosyl-L-homocysteine + 6-Methoxymellein	C00019
['2.1.1.11']	R04237	C00019 + C03516 <=> C00021 + C04536	S-Adenosyl-L-methionine + Magnesium protoporphyrin <=> S-Adenosyl-L-homocysteine + Magnesium protoporphyrin monomethyl ester	C00019
['2.1.1.113']	R03003	C00019 + C00856 <=> C00021 + C03110	S-Adenosyl-L-methionine + DNA cytosine <=> S-Adenosyl-L-homocysteine + DNA N4-methylcytosine	C00019
['2.1.1.115' '2.1.1.140']	R04692	C00019 + C06161 <=> C00021 + C05176 + C00080	S-Adenosyl-L-methionine + (S)-Coclaurine <=> S-Adenosyl-L-homocysteine + (S)-N-Methylcoclaurine + H+	C00019
['2.1.1.115']	R04713	C00019 + C05201 <=> C00021 + C05314 + C00080	S-Adenosyl-L-methionine + (R,S)-Tetrahydrobenzylisoquinoline <=> S-Adenosyl-L-homocysteine + N-Methyl-(R,S)-tetrahydrobenzylisoquinoline + H+	C00019
['2.1.1.115']	R05211	C00019 + C06520 <=> C00021 + C02105	S-Adenosyl-L-methionine + (S)-Norreticuline <=> S-Adenosyl-L-homocysteine + (S)-Reticuline	C00019
['2.1.1.115']	R05216	C00019 + C06516 <=> C00021 + C05178	S-Adenosyl-L-methionine + (R)-Norreticuline <=> S-Adenosyl-L-homocysteine + (R)-Reticuline	C00019
['2.1.1.115']	R08794	C00019 + C06517 <=> C00021 + C05202	S-Adenosyl-L-methionine + (S)-6-O-Methylnorlaudanosoline <=> S-Adenosyl-L-homocysteine + 3'-Hydroxy-N-methyl-(S)-coclaurine	C00019
['2.1.1.116']	R03832	C00019 + C05202 <=> C00021 + C02105 + C00080	S-Adenosyl-L-methionine + 3'-Hydroxy-N-methyl-(S)-coclaurine <=> S-Adenosyl-L-homocysteine + (S)-Reticuline + H+	C00019
['2.1.1.116']	R05212	C00019 + C06517 <=> C00021 + C06520	S-Adenosyl-L-methionine + (S)-6-O-Methylnorlaudanosoline <=> S-Adenosyl-L-homocysteine + (S)-Norreticuline	C00019
['2.1.1.118']	R03721	C00019 + C01795 <=> C00021 + C05315	S-Adenosyl-L-methionine + Columbamine <=> S-Adenosyl-L-homocysteine + Palmatine	C00019
['2.1.1.119']	R04707	C00019 + C05247 <=> C00021 + C05194 + C00080	S-Adenosyl-L-methionine + 10-Hydroxydihydrosanguinarine <=> S-Adenosyl-L-homocysteine + Dihydrochelirubine + H+	C00019
['2.1.1.120']	R04705	C00019 + C05193 <=> C00021 + C05316 + C00080	S-Adenosyl-L-methionine + 12-Hydroxydihydrochelirubine <=> S-Adenosyl-L-homocysteine + Dihydromacarpine + H+	C00019
['2.1.1.121']	R04714	C00019 + C05203 <=> C00021 + C05317 + C00080	S-Adenosyl-L-methionine + 6-O-Methylnorlaudanosoline <=> S-Adenosyl-L-homocysteine + Nororientaline + H+	C00019
['2.1.1.121']	R05213	C00019 + C06517 <=> C00021 + C06518	S-Adenosyl-L-methionine + (S)-6-O-Methylnorlaudanosoline <=> S-Adenosyl-L-homocysteine + (S)-Nororientaline	C00019
['2.1.1.122']	R04691	C05175 + C00019 <=> C06163 + C00021	Stylopine + S-Adenosyl-L-methionine <=> (S)-cis-N-Methylstylopine + S-Adenosyl-L-homocysteine	C00019
['2.1.1.122']	R04716	C00019 + C05204 <=> C00021 + C05318	S-Adenosyl-L-methionine + (S)-Tetrahydroprotoberberine <=> S-Adenosyl-L-homocysteine + cis-N-Methyl-(S)-7,8,13,14-tetrahydroprotoberberine	C00019
['2.1.1.122']	R08789	C00019 + C03329 <=> C00021 + C02915	S-Adenosyl-L-methionine + (S)-Canadine <=> S-Adenosyl-L-homocysteine + (S)-cis-N-Methylcanadine	C00019
['2.1.1.123']	R04717	C00019 + C05205 <=> C00021 + C05319	S-Adenosyl-L-methionine + [Cytochrome c] methionine <=> S-Adenosyl-L-homocysteine + [Cytochrome c] S-methylmethionine	C00019
['2.1.1.128']	R04715	C00019 + C06350 <=> C00021 + C05203 + C00080	S-Adenosyl-L-methionine + Tetrahydropapaveroline <=> S-Adenosyl-L-homocysteine + 6-O-Methylnorlaudanosoline + H+	C00019
['2.1.1.128']	R05123	C00019 + C06160 <=> C00021 + C06161	S-Adenosyl-L-methionine + (S)-Norcoclaurine <=> S-Adenosyl-L-homocysteine + (S)-Coclaurine	C00019
['2.1.1.128']	R05162	C00019 + C06346 <=> C00021 + C06348	S-Adenosyl-L-methionine + (R,S)-Norcoclaurine <=> S-Adenosyl-L-homocysteine + (R,S)-Coclaurine	C00019
['2.1.1.128']	R05214	C00019 + C02916 <=> C00021 + C06517	S-Adenosyl-L-methionine + (S)-Norlaudanosoline <=> S-Adenosyl-L-homocysteine + (S)-6-O-Methylnorlaudanosoline	C00019
['2.1.1.13' '2.1.1.14']	R09365	C05698 + C04489 <=> C05335 + C04144	Selenohomocysteine + 5-Methyltetrahydropteroyltri-L-glutamate <=> L-Selenomethionine + Tetrahydropteroyltri-L-glutamate	C00038
['2.1.1.13']	R00946	C00440 + C00155 <=> C00101 + C00073	5-Methyltetrahydrofolate + L-Homocysteine <=> Tetrahydrofolate + L-Methionine	C00038&Cobalamins&Folates
['2.1.1.130']	R03948	C00019 + C02463 <=> C00021 + C05772 + C00080	S-Adenosyl-L-methionine + Precorrin 2 <=> S-Adenosyl-L-homocysteine + Precorrin 3A + H+	C00019
['2.1.1.131']	R05180	C00019 + C06406 <=> C00021 + C06407	S-Adenosyl-L-methionine + Precorrin 3B <=> S-Adenosyl-L-homocysteine + Precorrin 4	C00019
['2.1.1.131']	R05809	C11539 + C00019 <=> C11540 + C00021	Cobalt-precorrin 3 + S-Adenosyl-L-methionine <=> Cobalt-precorrin 4 + S-Adenosyl-L-homocysteine	C00019
['2.1.1.132']	R05149	2 C00019 + C06319 <=> 2 C00021 + C06408 + C00011	2 S-Adenosyl-L-methionine + Precorrin 6Y <=> 2 S-Adenosyl-L-homocysteine + Precorrin 8X + CO2	C00019
['2.1.1.133']	R05181	C00019 + C06407 <=> C00021 + C06416	S-Adenosyl-L-methionine + Precorrin 4 <=> S-Adenosyl-L-homocysteine + Precorrin 5	C00019
['2.1.1.136']	R05754	C00019 + C07098 <=> C00021 + C11510	S-Adenosyl-L-methionine + 2,4,6-Trichlorophenol <=> S-Adenosyl-L-homocysteine + 2,4.6-Trichloroanisole	C00019
['2.1.1.137']	R05755	C00019 + C06697 <=> C00021 + C07294	S-Adenosyl-L-methionine + Arsenite <=> S-Adenosyl-L-homocysteine + Methylarsonate	IronSulfurClusters&C00019
['2.1.1.137']	R05756	C00019 + C07295 <=> C00021 + C07308	S-Adenosyl-L-methionine + Methanearsonous acid <=> S-Adenosyl-L-homocysteine + Cacodylate	IronSulfurClusters&C00019
['2.1.1.139']	R05757	C00019 + C07349 <=> C00021 + C02079	S-Adenosyl-L-methionine + 3'-Demethylstaurosporine <=> S-Adenosyl-L-homocysteine + Staurosporine	C00019
['2.1.1.14']	R04405	C04489 + C00155 <=> C04144 + C00073	5-Methyltetrahydropteroyltri-L-glutamate + L-Homocysteine <=> Tetrahydropteroyltri-L-glutamate + L-Methionine	C00038
['2.1.1.142']	R05760	C00019 + C01902 <=> C00021 + C11513	S-Adenosyl-L-methionine + Cycloartenol <=> S-Adenosyl-L-homocysteine + (24R)-24-Methylcycloarta-25-en-3-beta-ol	C00019
['2.1.1.144']	R05763	C00019 + C02341 <=> C00021 + C11514	S-Adenosyl-L-methionine + trans-Aconitate <=> S-Adenosyl-L-homocysteine + (E)-3-(Methoxycarbonyl)pent-2-enedioate	C00019
['2.1.1.146' '2.1.1.279']	R07240	C00019 + C10469 <=> C00021 + C10478	S-Adenosyl-L-methionine + Isoeugenol <=> S-Adenosyl-L-homocysteine + Methylisoeugenol	C00019
['2.1.1.146']	R10250	C10453 + C00019 <=> C10454 + C00021	Eugenol + S-Adenosyl-L-methionine <=> Methyleugenol + S-Adenosyl-L-homocysteine	C00019
['2.1.1.146']	R10251	C16930 + C00019 <=> C10452 + C00021	Chavicol + S-Adenosyl-L-methionine <=> Estragole + S-Adenosyl-L-homocysteine	C00019
['2.1.1.147']	R07241	C00019 + C05315 + 2 C00005 <=> C00021 + C15530 + 2 C00006	S-Adenosyl-L-methionine + Palmatine + 2 NADPH <=> S-Adenosyl-L-homocysteine + Corydaline + 2 NADP+	C00019
['2.1.1.148']	R06613	C00143 + C00365 + C00005 + C00080 <=> C00101 + C00364 + C00006	5,10-Methylenetetrahydrofolate + dUMP + NADPH + H+ <=> Tetrahydrofolate + dTMP + NADP+	Flavins&NADs&Folates
['2.1.1.15']	R01349	C00019 + C00162 <=> C00021 + C03395	S-Adenosyl-L-methionine + Fatty acid <=> S-Adenosyl-L-homocysteine + Fatty acid methyl ester	C00019
['2.1.1.151']	R05808	C11538 + C00019 <=> C17401 + C00021	Cobalt-sirohydrochlorin + S-Adenosyl-L-methionine <=> Cobalt-factor III + S-Adenosyl-L-homocysteine	C00019
['2.1.1.152']	R05219	C06320 + C00033 + C00021 <=> C06416 + C00019 + C00001	Precorrin 6X + Acetate + S-Adenosyl-L-homocysteine <=> Precorrin 5 + S-Adenosyl-L-methionine + H2O	C00019
['2.1.1.153']	R06824	C12628 + C00019 <=> C12629 + C00021	Vitexin 2''-O-beta-L-rhamnoside + S-Adenosyl-L-methionine <=> Isoswertisin 2''-rhamnoside + S-Adenosyl-L-homocysteine	C00019
['2.1.1.155']	R06807	C05903 + C00019 <=> C10098 + C00021	Kaempferol + S-Adenosyl-L-methionine <=> Kaempferide + S-Adenosyl-L-homocysteine	C00019
['2.1.1.156' '2.1.1.157' '2.1.1.162']	R07243	C00019 + C00213 <=> C00021 + C01026	S-Adenosyl-L-methionine + Sarcosine <=> S-Adenosyl-L-homocysteine + N,N-Dimethylglycine	C00019
['2.1.1.156' '2.1.1.162']	R00367	C00019 + C00037 <=> C00021 + C00213	S-Adenosyl-L-methionine + Glycine <=> S-Adenosyl-L-homocysteine + Sarcosine	C00019
['2.1.1.156']	R10060	2 C00019 + C00037 <=> 2 C00021 + C01026	2 S-Adenosyl-L-methionine + Glycine <=> 2 S-Adenosyl-L-homocysteine + N,N-Dimethylglycine	C00019
['2.1.1.157' '2.1.1.161' '2.1.1.162']	R07244	C00019 + C01026 <=> C00021 + C00719	S-Adenosyl-L-methionine + N,N-Dimethylglycine <=> S-Adenosyl-L-homocysteine + Betaine	C00019
['2.1.1.157']	R10061	2 C00019 + C00213 <=> 2 C00021 + C00719	2 S-Adenosyl-L-methionine + Sarcosine <=> 2 S-Adenosyl-L-homocysteine + Betaine	C00019
['2.1.1.158']	R07917	C00019 + C01762 <=> C00021 + C16352	S-Adenosyl-L-methionine + Xanthosine <=> S-Adenosyl-L-homocysteine + 7-Methylxanthosine	C00019
['2.1.1.159' '2.1.1.160']	R07919	C00019 + C16353 <=> C00021 + C07480	S-Adenosyl-L-methionine + 7-Methylxanthine <=> S-Adenosyl-L-homocysteine + Theobromine	C00019
['2.1.1.16' '2.1.1.71']	R01320	C00019 + C04308 <=> C00021 + C00157	S-Adenosyl-L-methionine + Phosphatidyl-N-dimethylethanolamine <=> S-Adenosyl-L-homocysteine + Phosphatidylcholine	C00019
['2.1.1.16' '2.1.1.71']	R03424	C00019 + C01241 <=> C00021 + C04308	S-Adenosyl-L-methionine + Phosphatidyl-N-methylethanolamine <=> S-Adenosyl-L-homocysteine + Phosphatidyl-N-dimethylethanolamine	C00019
['2.1.1.16']	R03410	C00019 + C01229 <=> C00021 + C04215	S-Adenosyl-L-methionine + Phospholipid olefinic fatty acid <=> S-Adenosyl-L-homocysteine + Phospholipid methylene fatty acid	C00019
['2.1.1.160']	R07920	C00019 + C07480 <=> C00021 + C07481	S-Adenosyl-L-methionine + Theobromine <=> S-Adenosyl-L-homocysteine + Caffeine	C00019
['2.1.1.160']	R07921	C00019 + C13747 <=> C00021 + C07481	S-Adenosyl-L-methionine + 1,7-Dimethylxanthine <=> S-Adenosyl-L-homocysteine + Caffeine	C00019
['2.1.1.162']	R10062	3 C00019 + C00037 <=> 3 C00021 + C00719	3 S-Adenosyl-L-methionine + Glycine <=> 3 S-Adenosyl-L-homocysteine + Betaine	C00019
['2.1.1.163']	R04993	C05818 + C00019 <=> C00828 + C00021	2-Demethylmenaquinone + S-Adenosyl-L-methionine <=> Menaquinone + S-Adenosyl-L-homocysteine	C00038&Quinones&C00019
['2.1.1.163']	R06859	C13309 + C00019 <=> C02059 + C00021	2-Phytyl-1,4-naphthoquinone + S-Adenosyl-L-methionine <=> Phylloquinone + S-Adenosyl-L-homocysteine	C00038&Other_quinones&C00019
['2.1.1.163']	R09736	C19847 + C00019 <=> C05819 + C00021	Demethylmenaquinol + S-Adenosyl-L-methionine <=> Menaquinol + S-Adenosyl-L-homocysteine	C00038&Other_quinones&C00019
['2.1.1.164']	R09569	C19700 + C00019 <=> C19701 + C00021	4'-O-Demethylrebeccamycin + S-Adenosyl-L-methionine <=> Rebeccamycin + S-Adenosyl-L-homocysteine	C00019
['2.1.1.17']	R02056	C00019 + C00350 <=> C00021 + C01241	S-Adenosyl-L-methionine + Phosphatidylethanolamine <=> S-Adenosyl-L-homocysteine + Phosphatidyl-N-methylethanolamine	C00019
['2.1.1.172' '2.1.1.171' '2.1.1.173' '2.1.1.174']	R07234	C00019 + C00240 <=> C00021 + C04153	S-Adenosyl-L-methionine + rRNA <=> S-Adenosyl-L-homocysteine + rRNA containing N2-methylguanine	C00305&C00019
['2.1.1.18']	R04396	C00019 + C04099 <=> C00021 + C04725	S-Adenosyl-L-methionine + 1,4-alpha-D-Glucooligosaccharide <=> S-Adenosyl-L-homocysteine + Oligosaccharide containing 6-methyl-D-glucose units	C00019
['2.1.1.181']	R07232	C00019 + C20648 <=> C00021 + C04154	S-Adenosyl-L-methionine + Adenine in rRNA <=> S-Adenosyl-L-homocysteine + rRNA containing N6-methyladenine	C00019
['2.1.1.187' '2.1.1.188']	R07233	C00019 + C00240 <=> C00021 + C04152	S-Adenosyl-L-methionine + rRNA <=> S-Adenosyl-L-homocysteine + rRNA containing N1-methylguanine	C00019
['2.1.1.19']	R02573	C01008 + C00101 <=> C00580 + C00440	Trimethylsulfonium + Tetrahydrofolate <=> Dimethyl sulfide + 5-Methyltetrahydrofolate	Folates
['2.1.1.195']	R07773	C16243 + C00019 <=> C11542 + C00021	Cobalt-precorrin 5B + S-Adenosyl-L-methionine <=> Cobalt-precorrin 6 + S-Adenosyl-L-homocysteine	C00019
['2.1.1.196']	R07774	C11543 + C00019 <=> C16244 + C00021 + C00011	Cobalt-dihydro-precorrin 6 + S-Adenosyl-L-methionine <=> Cobalt-precorrin 7 + S-Adenosyl-L-homocysteine + CO2	C00019
['2.1.1.2']	R01883	C00019 + C00581 <=> C00021 + C00300	S-Adenosyl-L-methionine + Guanidinoacetate <=> S-Adenosyl-L-homocysteine + Creatine	C00019
['2.1.1.201']	R04983	C05803 + C00019 <=> C05804 + C00021	2-Hexaprenyl-6-methoxy-1,4-benzoquinone + S-Adenosyl-L-methionine <=> 2-Hexaprenyl-3-methyl-6-methoxy-1,4-benzoquinone + S-Adenosyl-L-homocysteine	C00019
['2.1.1.201']	R04990	C05813 + C00019 <=> C05814 + C00021	2-Octaprenyl-6-methoxy-1,4-benzoquinone + S-Adenosyl-L-methionine <=> 2-Octaprenyl-3-methyl-6-methoxy-1,4-benzoquinone + S-Adenosyl-L-homocysteine	C00019
['2.1.1.201']	R08774	C17560 + C00019 <=> C17561 + C00021	2-Polyprenyl-6-methoxy-1,4-benzoquinone + S-Adenosyl-L-methionine <=> 2-Polyprenyl-3-methyl-6-methoxy-1,4-benzoquinone + S-Adenosyl-L-homocysteine	C00019
['2.1.1.201']	R09737	C00019 + C19858 <=> C00021 + C19859	S-Adenosyl-L-methionine + 2-Methoxy-6-all-trans-polyprenyl-1,4-benzoquinol <=> S-Adenosyl-L-homocysteine + 6-Methoxy-3-methyl-2-all-trans-polyprenyl-1,4-benzoquinol	C00019
['2.1.1.204']	R00595	C00019 + C17325 <=> C00021 + C04155	S-Adenosyl-L-methionine + tRNA cytosine <=> S-Adenosyl-L-homocysteine + tRNA containing 5-methylcytosine	C00019
['2.1.1.21']	R01586	C00218 + C00025 <=> C00014 + C01046	Methylamine + L-Glutamate <=> Ammonia + N-Methyl-L-glutamate	Peptide
['2.1.1.210']	R07521	C15874 + C00019 <=> C15877 + C00021	3,4-Dehydrorhodopin + S-Adenosyl-L-methionine <=> Anhydrorhodovibrin + S-Adenosyl-L-homocysteine	C00019
['2.1.1.210']	R07524	C15879 + C00019 <=> C15881 + C00021	Hydroxyspirilloxanthin + S-Adenosyl-L-methionine <=> Spirilloxanthin + S-Adenosyl-L-homocysteine	C00019
['2.1.1.210']	R07527	C19795 + C00019 <=> C15886 + C00021	1-Hydroxy-1,2-dihydrolycopene + S-Adenosyl-L-methionine <=> 3,4-Dihydroanhydrorhodovibrin + S-Adenosyl-L-homocysteine	C00019
['2.1.1.210']	R07529	C15887 + C00019 <=> C15888 + C00021	3',4'-Dihydrorhodovibrin + S-Adenosyl-L-methionine <=> 3,4,3',4'-Tetrahydrospirilloxanthin + S-Adenosyl-L-homocysteine	C00019
['2.1.1.210']	R07533	C15892 + C00019 <=> C15895 + C00021	Chloroxanthin + S-Adenosyl-L-methionine <=> 3,4-Dihydrospheroidene + S-Adenosyl-L-homocysteine	C00019
['2.1.1.210']	R07535	C15898 + C00019 <=> C15900 + C00021	Demethylspheroidene + S-Adenosyl-L-methionine <=> Spheroidene + S-Adenosyl-L-homocysteine	C00019
['2.1.1.22']	R02144	C00019 + C00386 <=> C00021 + C01262	S-Adenosyl-L-methionine + Carnosine <=> S-Adenosyl-L-homocysteine + beta-Alanyl-N(pi)-methyl-L-histidine	C00019
['2.1.1.222']	R04988	C05811 + C00019 <=> C05812 + C00021	2-Octaprenyl-6-hydroxyphenol + S-Adenosyl-L-methionine <=> 2-Octaprenyl-6-methoxyphenol + S-Adenosyl-L-homocysteine	C00019
['2.1.1.222']	R08769	C17551 + C00019 <=> C17552 + C00021	2-Polyprenyl-6-hydroxyphenol + S-Adenosyl-L-methionine <=> 2-Polyprenyl-6-methoxyphenol + S-Adenosyl-L-homocysteine	C00019
['2.1.1.231']	R09792	C00019 + C19896 <=> C00021 + C19895	S-Adenosyl-L-methionine + 4'-Hydroxyflavanone <=> S-Adenosyl-L-homocysteine + 4'-Methoxyflavanone	C00019
['2.1.1.234']	R06427	C11910 + 2 C00019 <=> C11911 + 2 C00021	dTDP-3-amino-3,4,6-trideoxy-D-glucose + 2 S-Adenosyl-L-methionine <=> dTDP-D-desosamine + 2 S-Adenosyl-L-homocysteine	C00019
['2.1.1.235']	R06439	C11925 + 2 C00019 <=> C11933 + 2 C00021 + 2 C00080	dTDP-3-amino-3,6-dideoxy-D-glucose + 2 S-Adenosyl-L-methionine <=> dTDP-D-mycaminose + 2 S-Adenosyl-L-homocysteine + 2 H+	C00019
['2.1.1.236']	R09821	C19947 + 2 C00019 <=> C19948 + 2 C00021	dTDP-3-amino-3,6-dideoxy-alpha-D-galactopyranose + 2 S-Adenosyl-L-methionine <=> dTDP-3-dimethylamino-3,6-dideoxy-alpha-D-galactopyranose + 2 S-Adenosyl-L-homocysteine	C00019
['2.1.1.237']	R09823	C15681 + C00019 <=> C18846 + C00021	Mycinamicin III + S-Adenosyl-L-methionine <=> Mycinamicin IV + S-Adenosyl-L-homocysteine	C00305&C00019
['2.1.1.238']	R09822	C15682 + C00019 <=> C15681 + C00021	Mycinamicin VI + S-Adenosyl-L-methionine <=> Mycinamicin III + S-Adenosyl-L-homocysteine	C00305&C00019
['2.1.1.239']	R06456	C11991 + C00019 <=> C11992 + C00021	L-Olivosyl-oleandolide + S-Adenosyl-L-methionine <=> L-Oleandrosyl-oleandolide + S-Adenosyl-L-homocysteine	C00305&C00019
['2.1.1.243']	R09939	C00019 + C03771 <=> C00021 + C20234	S-Adenosyl-L-methionine + 5-Guanidino-2-oxopentanoate <=> S-Adenosyl-L-homocysteine + 5-Guanidino-3-methyl-2-oxopentanoate	C00019
['2.1.1.245']	R10385	C06020 + C18802 <=> C06021 + C18799	Methyl-Co(III) corrinoid protein + Tetrahydrosarcinapterin <=> Co(I) corrinoid protein + 5-Methyl-H4SPT	IronSulfurClusters&C06021
['2.1.1.246' '2.1.1.247' '2.1.1.251' '2.1.1.253']	R10000	C03576 + C06020 <=> C03920 + C06021	Coenzyme M + Methyl-Co(III) corrinoid protein <=> 2-(Methylthio)ethanesulfonate + Co(I) corrinoid protein	C00038
['2.1.1.246' '2.1.1.90']	R09098	C00132 + C03576 <=> C03920 + C00001	Methanol + Coenzyme M <=> 2-(Methylthio)ethanesulfonate + H2O	C00038
['2.1.1.247' '2.1.1.248']	R09998	C00218 + C03576 <=> C00014 + C03920	Methylamine + Coenzyme M <=> Ammonia + 2-(Methylthio)ethanesulfonate	C00038
['2.1.1.247' '2.1.1.249']	R09999	C00543 + C03576 <=> C03920 + C00218	Dimethylamine + Coenzyme M <=> 2-(Methylthio)ethanesulfonate + Methylamine	C00038
['2.1.1.247' '2.1.1.250']	R09124	C00565 + C03576 <=> C03920 + C00543	Trimethylamine + Coenzyme M <=> 2-(Methylthio)ethanesulfonate + Dimethylamine	C00038
['2.1.1.248']	R10014	C00218 + C06021 <=> C00014 + C06020	Methylamine + Co(I) corrinoid protein <=> Ammonia + Methyl-Co(III) corrinoid protein	Peptide
['2.1.1.249']	R10015	C00543 + C06021 <=> C00218 + C06020	Dimethylamine + Co(I) corrinoid protein <=> Methylamine + Methyl-Co(III) corrinoid protein	Peptide
['2.1.1.25']	R01239	C00019 + C00146 <=> C00021 + C01403	S-Adenosyl-L-methionine + Phenol <=> S-Adenosyl-L-homocysteine + Anisole	C00019
['2.1.1.250']	R10016	C00565 + C06021 <=> C00543 + C06020	Trimethylamine + Co(I) corrinoid protein <=> Dimethylamine + Methyl-Co(III) corrinoid protein	Peptide
['2.1.1.251']	R09997	C00409 + C03576 <=> C03920 + C00283	Methanethiol + Coenzyme M <=> 2-(Methylthio)ethanesulfonate + Hydrogen sulfide	C00038
['2.1.1.251']	R10001	C00409 + C06021 <=> C00283 + C06020	Methanethiol + Co(I) corrinoid protein <=> Hydrogen sulfide + Methyl-Co(III) corrinoid protein	C00038
['2.1.1.252']	R10017	C20292 + C06021 <=> C00565 + C06020	Tetramethylammonium + Co(I) corrinoid protein <=> Trimethylamine + Methyl-Co(III) corrinoid protein	Peptide
['2.1.1.254']	R05520	C00019 + C06616 <=> C00021 + C01912	S-Adenosyl-L-methionine + Erythromycin C <=> S-Adenosyl-L-homocysteine + Erythromycin	C00019
['2.1.1.254']	R05532	C00019 + C06633 <=> C00021 + C06653	S-Adenosyl-L-methionine + Erythromycin D <=> S-Adenosyl-L-homocysteine + Erythromycin B	C00019
['2.1.1.255']	R09940	C00019 + C00341 <=> C00021 + C20235	S-Adenosyl-L-methionine + Geranyl diphosphate <=> S-Adenosyl-L-homocysteine + (E)-2-Methylgeranyl diphosphate	C00305&C00019
['2.1.1.258']	R02289	C00440 + C06021 + C00080 <=> C06020 + C00101	5-Methyltetrahydrofolate + Co(I) corrinoid protein + H+ <=> Methyl-Co(III) corrinoid protein + Tetrahydrofolate	C00076&Folates
['2.1.1.26']	R03746	C00019 + C01874 <=> C00021 + C03575	S-Adenosyl-L-methionine + 2-Iodophenol <=> S-Adenosyl-L-homocysteine + 2-Iodophenol methyl ether	C00019
['2.1.1.262']	R10167	C00019 + C00751 <=> C00021 + C20411	S-Adenosyl-L-methionine + Squalene <=> S-Adenosyl-L-homocysteine + 3-Methyl-1,2-didehydro-2,3-dihydrosqualene	C00019
['2.1.1.262']	R10168	C00019 + C20411 <=> C00021 + C20412	S-Adenosyl-L-methionine + 3-Methyl-1,2-didehydro-2,3-dihydrosqualene <=> S-Adenosyl-L-homocysteine + 3,22-Dimethyl-1,2,23,24-tetradehydro-2,3,22,23-tetrahydrosqualene	C00019
['2.1.1.262']	R10169	2 C00019 + C00751 <=> 2 C00021 + C20412	2 S-Adenosyl-L-methionine + Squalene <=> 2 S-Adenosyl-L-homocysteine + 3,22-Dimethyl-1,2,23,24-tetradehydro-2,3,22,23-tetrahydrosqualene	C00019
['2.1.1.263']	R10195	C00019 + C20432 <=> C00021 + C20433	S-Adenosyl-L-methionine + C30 Botryococcene <=> S-Adenosyl-L-homocysteine + 3-Methyl-1,2-didehydro-2,3-dihydrobotryococcene	C00019
['2.1.1.263']	R10196	C00019 + C20433 <=> C00021 + C20435	S-Adenosyl-L-methionine + 3-Methyl-1,2-didehydro-2,3-dihydrobotryococcene <=> S-Adenosyl-L-homocysteine + 3,20-Dimethyl-1,2,21,22-tetradehydro-2,3,20,21-tetrahydrobotryococcene	C00019
['2.1.1.263']	R10197	C00019 + C20432 <=> C00021 + C20434	S-Adenosyl-L-methionine + C30 Botryococcene <=> S-Adenosyl-L-homocysteine + 20-Methyl-21,22-didehydro-20,21-dihydrobotryococcene	C00019
['2.1.1.263']	R10198	C00019 + C20434 <=> C00021 + C20435	S-Adenosyl-L-methionine + 20-Methyl-21,22-didehydro-20,21-dihydrobotryococcene <=> S-Adenosyl-L-homocysteine + 3,20-Dimethyl-1,2,21,22-tetradehydro-2,3,20,21-tetrahydrobotryococcene	C00019
['2.1.1.263']	R10199	2 C00019 + C20432 <=> 2 C00021 + C20435	2 S-Adenosyl-L-methionine + C30 Botryococcene <=> 2 S-Adenosyl-L-homocysteine + 3,20-Dimethyl-1,2,21,22-tetradehydro-2,3,20,21-tetrahydrobotryococcene	C00019
['2.1.1.269']	R10333	C04022 + C00101 <=> C08276 + C00440	S,S-Dimethyl-beta-propiothetin + Tetrahydrofolate <=> 3-(Methylthio)propanoate + 5-Methyltetrahydrofolate	Folates
['2.1.1.27']	R02384	C00019 + C00483 <=> C00021 + C02442	S-Adenosyl-L-methionine + Tyramine <=> S-Adenosyl-L-homocysteine + N-Methyltyramine	C00019
['2.1.1.270']	R07750	C16230 + C00019 <=> C10516 + C00021	(+)-6a-Hydroxymaackiain + S-Adenosyl-L-methionine <=> Pisatin + S-Adenosyl-L-homocysteine	C00019
['2.1.1.271']	R05810	C11540 + C00019 <=> C16242 + C00021	Cobalt-precorrin 4 + S-Adenosyl-L-methionine <=> Cobalt-precorrin 5A + S-Adenosyl-L-homocysteine	C00019
['2.1.1.272']	R11580	C00019 + C17401 + C00030 <=> C00021 + C11540 + C00028	S-Adenosyl-L-methionine + Cobalt-factor III + Reduced acceptor <=> S-Adenosyl-L-homocysteine + Cobalt-precorrin 4 + Acceptor	IronSulfurClusters&C00019
['2.1.1.279']	R10252	C20464 + C00019 <=> C10428 + C00021	Isochavicol + S-Adenosyl-L-methionine <=> Anethole + S-Adenosyl-L-homocysteine	C00019
['2.1.1.28']	R02533	C00019 + C00547 <=> C00021 + C00788	S-Adenosyl-L-methionine + L-Noradrenaline <=> S-Adenosyl-L-homocysteine + L-Adrenaline	C00019
['2.1.1.28']	R04033	C00019 + C02735 <=> C00021 + C03711	S-Adenosyl-L-methionine + Phenylethanolamine <=> S-Adenosyl-L-homocysteine + N-Methylphenylethanolamine	C00019
['2.1.1.280']	R10430	C03172 + C05688 <=> C00073 + C05689	S-Methyl-L-methionine + L-Selenocysteine <=> L-Methionine + Se-Methyl-L-selenocysteine	Peptide
['2.1.1.281']	R10431	C00019 + C00166 <=> C00021 + C20646	S-Adenosyl-L-methionine + Phenylpyruvate <=> S-Adenosyl-L-homocysteine + (3S)-2-Oxo-3-phenylbutanoate	C00019
['2.1.1.282']	R10498	C00019 + C20652 <=> C00021 + C20649	S-Adenosyl-L-methionine + 7-[(3S)-3-Amino-3-carboxypropyl]-4-demethylwyosine in tRNA(Phe) <=> S-Adenosyl-L-homocysteine + 7-[(3S)-(3-Amino-3-carboxypropyl)]wyosine in tRNA(Phe)	C00019
['2.1.1.283']	R10472	C00019 + C10343 <=> C00021 + C01448	S-Adenosyl-L-methionine + Emodin <=> S-Adenosyl-L-homocysteine + Questin	C00019
['2.1.1.284']	R10454	C00019 + C20629 <=> C00021 + C12474	S-Adenosyl-L-methionine + 8-Demethylnovobiocic acid <=> S-Adenosyl-L-homocysteine + Novobiocic acid	C00019
['2.1.1.285']	R06771	C12475 + C00019 <=> C12476 + C00021	Demethyldecarbamoylnovobiocin + S-Adenosyl-L-methionine <=> Decarbamoylnovobiocin + S-Adenosyl-L-homocysteine	C00305&C00019
['2.1.1.288']	R06680	C12421 + C00019 <=> C12422 + C00021	Aklanonate + S-Adenosyl-L-methionine <=> Methyl aklanonate + S-Adenosyl-L-homocysteine	C00019
['2.1.1.289']	R07775	C16244 + C00019 <=> C11545 + C00021	Cobalt-precorrin 7 + S-Adenosyl-L-methionine <=> Cobalt-precorrin 8 + S-Adenosyl-L-homocysteine	C00019
['2.1.1.291']	R08787	C02105 + C00019 <=> C17592 + C00021	(S)-Reticuline + S-Adenosyl-L-methionine <=> Laudanine + S-Adenosyl-L-homocysteine	C00019
['2.1.1.291']	R08788	C05178 + C00019 <=> C17592 + C00021	(R)-Reticuline + S-Adenosyl-L-methionine <=> Laudanine + S-Adenosyl-L-homocysteine	C00019
['2.1.1.291']	R10605	C02105 + C00019 <=> C20712 + C00021	(S)-Reticuline + S-Adenosyl-L-methionine <=> (S)-Laudanine + S-Adenosyl-L-homocysteine	C00019
['2.1.1.291']	R10606	C05178 + C00019 <=> C09555 + C00021	(R)-Reticuline + S-Adenosyl-L-methionine <=> (-)-Laudanidine + S-Adenosyl-L-homocysteine	C00019
['2.1.1.292']	R06687	C12428 + C00019 <=> C12429 + C00021	13-Deoxycarminomycin + S-Adenosyl-L-methionine <=> 13-Deoxydaunorubicin + S-Adenosyl-L-homocysteine	C00019
['2.1.1.292']	R06693	C12432 + C00019 <=> C01907 + C00021	Carminomycin + S-Adenosyl-L-methionine <=> Daunorubicin + S-Adenosyl-L-homocysteine	C00019
['2.1.1.294']	R10658	C00019 + C20762 <=> C00021 + C20763	S-Adenosyl-L-methionine + 3-O-Phospho-alpha-D-Man-(1->2)-alpha-D-Man-(1->2)-[alpha-D-Man-(1->3)-alpha-D-Man-(1->3)-alpha-D-Man-(1->2)-alpha-D-Man-(1->2)]n-alpha-D-Man-(1->3)-alpha-D-Man-(1->3)-alpha-D-Man-(1->3)-alpha-D-GlcNAc-diphospho-ditrans,octacis-undecaprenol <=> S-Adenosyl-L-homocysteine + 3-O-Methylphospho-alpha-D-Man-(1->2)-alpha-D-Man-(1->2)-alpha-D-Man-(1->3)-alpha-D-Man-(1->3)-[alpha-…	C00019
['2.1.1.295']	R07501	C15882 + C00019 <=> C15883 + C00021	2-Methyl-6-phytylquinol + S-Adenosyl-L-methionine <=> 2,3-Dimethyl-5-phytylquinol + S-Adenosyl-L-homocysteine	C00019
['2.1.1.295']	R10709	C00019 + C17570 <=> C00021 + C16695	S-Adenosyl-L-methionine + 2-Methyl-6-solanyl-1,4-benzoquinol <=> S-Adenosyl-L-homocysteine + Plastoquinol-9	C00019
['2.1.1.295']	R10710	C00019 + C20737 <=> C00021 + C20738	S-Adenosyl-L-methionine + 6-Geranylgeranyl-2-methylbenzene-1,4-diol <=> S-Adenosyl-L-homocysteine + 6-Geranylgeranyl-2,3-dimethylbenzene-1,4-diol	C00019
['2.1.1.297' '2.1.1.298']	R10806	C02583 + C00019 <=> C20858 + C00021	Protein glutamine + S-Adenosyl-L-methionine <=> Protein N5-methyl-L-glutamine + S-Adenosyl-L-homocysteine	C00019
['2.1.1.3']	R04153	C03392 + C00155 <=> C03173 + C00073 + C00080	Dimethylsulfonioacetate + L-Homocysteine <=> S-Methylthioglycolate + L-Methionine + H+	Peptide
['2.1.1.300']	R10680	C00019 + C20771 <=> C00021 + C20770	S-Adenosyl-L-methionine + (+/-)-Pavine <=> S-Adenosyl-L-homocysteine + N-Methylpavine	C00019
['2.1.1.302']	R10962	C00019 + C20805 <=> C00021 + C20980	S-Adenosyl-L-methionine + 3-Hydroxy-5-methyl-1-naphthoate <=> S-Adenosyl-L-homocysteine + 3-Methoxy-5-methyl-1-naphthoate	C00019
['2.1.1.303']	R10963	C00019 + C20857 <=> C00021 + C20841	S-Adenosyl-L-methionine + 2,7-Dihydroxy-5-methyl-1-naphthoate <=> S-Adenosyl-L-homocysteine + 2-Hydroxy-7-methoxy-5-methyl-1-naphthoate	C00019
['2.1.1.304']	R10964	C00019 + C00082 <=> C00021 + C20800	S-Adenosyl-L-methionine + L-Tyrosine <=> S-Adenosyl-L-homocysteine + 3-Methyl-L-tyrosine	C00019
['2.1.1.305']	R10956	C00019 + C20974 <=> C00021 + C20975	S-Adenosyl-L-methionine + 8-Demethyl-8-alpha-L-rhamnosyltetracenomycin C <=> S-Adenosyl-L-homocysteine + 8-Demethyl-8-(2-O-methyl-alpha-L-rhamnosyl)tetracenomycin C	C00305&C00019
['2.1.1.306']	R10957	C00019 + C20975 <=> C00021 + C20976	S-Adenosyl-L-methionine + 8-Demethyl-8-(2-O-methyl-alpha-L-rhamnosyl)tetracenomycin C <=> S-Adenosyl-L-homocysteine + 8-Demethyl-8-(2,3-di-O-methyl-alpha-L-rhamnosyl)tetracenomycin C	C00305&C00019
['2.1.1.307']	R10958	C00019 + C20976 <=> C00021 + C20977	S-Adenosyl-L-methionine + 8-Demethyl-8-(2,3-di-O-methyl-alpha-L-rhamnosyl)tetracenomycin C <=> S-Adenosyl-L-homocysteine + 8-Demethyl-8-(2,3,4-tri-O-methyl-alpha-L-rhamnosyl)tetracenomycin C	C00305&C00019
['2.1.1.308']	R08862	C06451 + C06453 + C00019 + C00080 + C05359 <=> C06452 + C00541 + C05198 + C00073	2-Hydroxyethylphosphonate + Methylcobalamin + S-Adenosyl-L-methionine + H+ + e- <=> (S)-2-Hydroxypropylphosphonate + Cob(II)alamin + 5'-Deoxyadenosine + L-Methionine	IronSulfurClusters&Cobalamins&C00019
['2.1.1.315']	R06998	C00019 + C14727 <=> C00021 + C12044	S-Adenosyl-L-methionine + 27-O-Demethylrifamycin SV <=> S-Adenosyl-L-homocysteine + Rifamycin	C00019
['2.1.1.316']	R11191	C00019 + C21163 <=> C00021 + C21161	S-Adenosyl-L-methionine + 7-Demethylmitomycin A <=> S-Adenosyl-L-homocysteine + Mitomycin A	C00019
['2.1.1.316']	R11192	C00019 + C21164 <=> C00021 + C21162	S-Adenosyl-L-methionine + 7-Demethylmitomycin B <=> S-Adenosyl-L-homocysteine + Mitomycin B	C00019
['2.1.1.317']	R11193	C00019 + C21022 <=> C00021 + C21165	S-Adenosyl-L-methionine + (4E,8E)-Sphinga-4,8-dienine ceramide <=> S-Adenosyl-L-homocysteine + 9-Methyl-(4E,8E)-sphinga-4,8-dienine ceramide	C00019
['2.1.1.319' '2.1.1.320' '2.1.1.321']	R11216	C00019 + C00613 <=> C00021 + C04143	S-Adenosyl-L-methionine + Protein-L-arginine <=> S-Adenosyl-L-homocysteine + Protein N(omega)-methyl-L-arginine	C00019
['2.1.1.319']	R11217	C00019 + C04143 <=> C00021 + C21188	S-Adenosyl-L-methionine + Protein N(omega)-methyl-L-arginine <=> S-Adenosyl-L-homocysteine + Protein N(omega),N(omega)-dimethyl-L-arginine	C00019
['2.1.1.319']	R11219	2 C00019 + C00613 <=> 2 C00021 + C21188	2 S-Adenosyl-L-methionine + Protein-L-arginine <=> 2 S-Adenosyl-L-homocysteine + Protein N(omega),N(omega)-dimethyl-L-arginine	C00019
['2.1.1.320']	R11218	C00019 + C04143 <=> C00021 + C21189	S-Adenosyl-L-methionine + Protein N(omega)-methyl-L-arginine <=> S-Adenosyl-L-homocysteine + Protein N(omega),N(omega)'-dimethyl-L-arginine	C00019
['2.1.1.320']	R11220	2 C00019 + C00613 <=> 2 C00021 + C21189	2 S-Adenosyl-L-methionine + Protein-L-arginine <=> 2 S-Adenosyl-L-homocysteine + Protein N(omega),N(omega)'-dimethyl-L-arginine	C00019
['2.1.1.322']	R11221	C00019 + C00613 <=> C00021 + C21190	S-Adenosyl-L-methionine + Protein-L-arginine <=> S-Adenosyl-L-homocysteine + Protein N5-methyl-L-arginine	C00019
['2.1.1.323']	R11230	C00019 + C21191 <=> C00021 + C21183	S-Adenosyl-L-methionine + Pluviatolide <=> S-Adenosyl-L-homocysteine + Bursehernin	C00019
['2.1.1.324']	R08932	C18033 + 2 C00019 <=> C18034 + 2 C00021	dTDP-4-amino-2,3,4,6-tetradeoxy-D-glucose + 2 S-Adenosyl-L-methionine <=> dTDP-D-forosamine + 2 S-Adenosyl-L-homocysteine	C00019
['2.1.1.324']	R11452	C00019 + C18033 <=> C00021 + C21395	S-Adenosyl-L-methionine + dTDP-4-amino-2,3,4,6-tetradeoxy-D-glucose <=> S-Adenosyl-L-homocysteine + dTDP-4-(methylamino)-2,3,4,6-tetradeoxy-D-glucose	C00019
['2.1.1.324']	R11453	C00019 + C21395 <=> C00021 + C18034	S-Adenosyl-L-methionine + dTDP-4-(methylamino)-2,3,4,6-tetradeoxy-D-glucose <=> S-Adenosyl-L-homocysteine + dTDP-D-forosamine	C00019
['2.1.1.326']	R08873	C17949 + C06453 + C00019 + C00080 + C05359 <=> C17952 + C00541 + C05198 + C00073	N-Acetyldemethylphosphinothricin + Methylcobalamin + S-Adenosyl-L-methionine + H+ + e- <=> N-Acetylphosphinothricin + Cob(II)alamin + 5'-Deoxyadenosine + L-Methionine	C00019
['2.1.1.326']	R08875	C17950 + C06453 + C00019 + C00080 + C05359 <=> C17951 + C00541 + C05198 + C00073	N-Acetyldemethylphosphinothricin tripeptide + Methylcobalamin + S-Adenosyl-L-methionine + H+ + e- <=> N-Acetylbialaphos + Cob(II)alamin + 5'-Deoxyadenosine + L-Methionine	C00019
['2.1.1.327']	R11533	C00019 + C21442 + C00080 <=> C00021 + C21295	S-Adenosyl-L-methionine + Phenazine-1-carboxylate + H+ <=> S-Adenosyl-L-homocysteine + 5-Methylphenazine-1-carboxylate	C00019
['2.1.1.328']	R11534	C00019 + C21443 <=> C00021 + C21444	S-Adenosyl-L-methionine + N-Demethylindolmycin <=> S-Adenosyl-L-homocysteine + Indolmycin	C00019
['2.1.1.329']	R04994	C21084 + C00019 <=> C03313 + C00021	Demethylphylloquinol + S-Adenosyl-L-methionine <=> Phylloquinol + S-Adenosyl-L-homocysteine	C00019
['2.1.1.33']	R00600	C00019 + C01977 <=> C00021 + C04160	S-Adenosyl-L-methionine + tRNA guanine <=> S-Adenosyl-L-homocysteine + tRNA containing N7-methylguanine	C00019
['2.1.1.330']	R11545	C00019 + C21184 <=> C00021 + C10557	S-Adenosyl-L-methionine + (-)-5'-Demethylyatein <=> S-Adenosyl-L-homocysteine + Dihydroanhydropodorhizol	C00019
['2.1.1.331']	R11507	C18157 + C00019 <=> C21427 + C00021	8-Ethyl-12-methyl-3-vinylbacteriochlorophyllide d + S-Adenosyl-L-methionine <=> 8,12-Diethyl-3-vinylbacteriochlorophyllide d + S-Adenosyl-L-homocysteine	C00019
['2.1.1.332']	R11508	C21427 + C00019 <=> C21428 + C00021	8,12-Diethyl-3-vinylbacteriochlorophyllide d + S-Adenosyl-L-methionine <=> 12-Ethyl-8-propyl-3-vinylbacteriochlorophyllide d + S-Adenosyl-L-homocysteine	C00019
['2.1.1.332']	R11509	C21428 + C00019 <=> C21429 + C00021	12-Ethyl-8-propyl-3-vinylbacteriochlorophyllide d + S-Adenosyl-L-methionine <=> 12-Ethyl-8-isobutyl-3-vinylbacteriochlorophyllide d + S-Adenosyl-L-homocysteine	C00019
['2.1.1.333']	R09063	C18160 + C00019 <=> C18161 + C00021	Bacteriochlorophyllide d + S-Adenosyl-L-methionine <=> Bacteriochlorophyllide c + S-Adenosyl-L-homocysteine	C00019
['2.1.1.334']	R11546	C00019 + C00409 <=> C00021 + C00580	S-Adenosyl-L-methionine + Methanethiol <=> S-Adenosyl-L-homocysteine + Dimethyl sulfide	C00019
['2.1.1.335']	R09191	C06654 + 2 C00019 <=> C02811 + 2 C00021	4-Amino-anhydrotetracycline + 2 S-Adenosyl-L-methionine <=> Anhydrotetracycline + 2 S-Adenosyl-L-homocysteine	C00019
['2.1.1.335']	R11520	C00019 + C06654 <=> C00021 + C21436	S-Adenosyl-L-methionine + 4-Amino-anhydrotetracycline <=> S-Adenosyl-L-homocysteine + 4-Methylamino-4-de(dimethylamino)anhydrotetracycline	C00019
['2.1.1.335']	R11521	C00019 + C21436 <=> C00021 + C02811	S-Adenosyl-L-methionine + 4-Methylamino-4-de(dimethylamino)anhydrotetracycline <=> S-Adenosyl-L-homocysteine + Anhydrotetracycline	C00019
['2.1.1.337']	R08791	C17591 + C00019 <=> C09581 + C00021	(S)-Corytuberine + S-Adenosyl-L-methionine <=> Magnoflorine + S-Adenosyl-L-homocysteine	C00019
['2.1.1.337']	R11595	C00019 + C02105 <=> C00021 + C21491	S-Adenosyl-L-methionine + (S)-Reticuline <=> S-Adenosyl-L-homocysteine + (S)-Tembetarine	C00019
['2.1.1.338']	R08004	C16416 + C00019 <=> C16417 + C00021	Desmethylxanthohumol + S-Adenosyl-L-methionine <=> Xanthohumol + S-Adenosyl-L-homocysteine	C00019
['2.1.1.339']	R11596	C00019 + C16417 <=> C00021 + C21492	S-Adenosyl-L-methionine + Xanthohumol <=> S-Adenosyl-L-homocysteine + 4'-O-Methylxanthohumol	C00019
['2.1.1.34']	R02917	C00019 + C01977 <=> C00021 + C04545	S-Adenosyl-L-methionine + tRNA guanine <=> S-Adenosyl-L-homocysteine + tRNA containing 2'-O-methylguanosine	C00019
['2.1.1.340']	R11697	2 C00019 + C21601 <=> 2 C00021 + C08304	2 S-Adenosyl-L-methionine + 3-(Aminomethyl)indole <=> 2 S-Adenosyl-L-homocysteine + Gramine	C00019
['2.1.1.340']	R11698	C00019 + C21601 <=> C00021 + C21602	S-Adenosyl-L-methionine + 3-(Aminomethyl)indole <=> S-Adenosyl-L-homocysteine + (1H-Indol-3-yl)-N-methylmethanamine	C00019
['2.1.1.340']	R11699	C00019 + C21602 <=> C00021 + C08304	S-Adenosyl-L-methionine + (1H-Indol-3-yl)-N-methylmethanamine <=> S-Adenosyl-L-homocysteine + Gramine	C00019
['2.1.1.341']	R09271	C05616 + C00101 <=> C01424 + C00440	3-O-Methylgallate + Tetrahydrofolate <=> Gallate + 5-Methyltetrahydrofolate	Folates
['2.1.1.341']	R10136	C06672 + C00101 <=> C00230 + C00440	Vanillate + Tetrahydrofolate <=> 3,4-Dihydroxybenzoate + 5-Methyltetrahydrofolate	Folates
['2.1.1.342']	R11700	2 C00019 + C00032 + 2 C02745 <=> C00021 + C00073 + C05198 + C21603 + C14818 + 2 C02869	2 S-Adenosyl-L-methionine + Heme + 2 Reduced flavodoxin <=> S-Adenosyl-L-homocysteine + L-Methionine + 5'-Deoxyadenosine + Anaerobilin + Fe2+ + 2 Oxidized flavodoxin	C00019
['2.1.1.343']	R11778	2 C00019 + C21646 <=> 2 C00021 + C21647	2 S-Adenosyl-L-methionine + 8-Amino-8-demethylriboflavin <=> 2 S-Adenosyl-L-homocysteine + Roseoflavin	C00019
['2.1.1.343']	R11779	C00019 + C21646 <=> C00021 + C21648	S-Adenosyl-L-methionine + 8-Amino-8-demethylriboflavin <=> S-Adenosyl-L-homocysteine + 8-Demethyl-8-(methylamino)riboflavin	C00019
['2.1.1.343']	R11780	C00019 + C21648 <=> C00021 + C21647	S-Adenosyl-L-methionine + 8-Demethyl-8-(methylamino)riboflavin <=> S-Adenosyl-L-homocysteine + Roseoflavin	C00019
['2.1.1.344']	R11797	3 C00019 + C21672 <=> 3 C00021 + C21675	3 S-Adenosyl-L-methionine + Ornithine lipid <=> 3 S-Adenosyl-L-homocysteine + N,N,N-Trimethylornithine lipid	C00019
['2.1.1.344']	R11798	C00019 + C21672 <=> C00021 + C21673	S-Adenosyl-L-methionine + Ornithine lipid <=> S-Adenosyl-L-homocysteine + N-Methylornithine lipid	C00019
['2.1.1.344']	R11799	C00019 + C21673 <=> C00021 + C21674	S-Adenosyl-L-methionine + N-Methylornithine lipid <=> S-Adenosyl-L-homocysteine + N,N-Dimethylornithine lipid	C00019
['2.1.1.344']	R11800	C00019 + C21674 <=> C00021 + C21675	S-Adenosyl-L-methionine + N,N-Dimethylornithine lipid <=> S-Adenosyl-L-homocysteine + N,N,N-Trimethylornithine lipid	C00019
['2.1.1.345']	R11934	2 C00019 + C21778 <=> 2 C00021 + C07576	2 S-Adenosyl-L-methionine + Norbaeocystin <=> 2 S-Adenosyl-L-homocysteine + Psilocybin	C00019
['2.1.1.345']	R11935	C00019 + C21778 <=> C00021 + C21779	S-Adenosyl-L-methionine + Norbaeocystin <=> S-Adenosyl-L-homocysteine + Baeocystin	C00019
['2.1.1.345']	R11936	C00019 + C21779 <=> C00021 + C07576	S-Adenosyl-L-methionine + Baeocystin <=> S-Adenosyl-L-homocysteine + Psilocybin	C00019
['2.1.1.35']	R00594	C00019 + C01764 <=> C00021 + C03446	S-Adenosyl-L-methionine + tRNA containing uridine at position 54 <=> S-Adenosyl-L-homocysteine + tRNA containing ribothymidine at position 54	C00019
['2.1.1.37']	R00380	C00019 + C00039 <=> C00021 + C02967	S-Adenosyl-L-methionine + DNA <=> S-Adenosyl-L-homocysteine + DNA 5-methylcytosine	C00019
['2.1.1.37']	R04858	C00019 + C00856 <=> C00021 + C02967	S-Adenosyl-L-methionine + DNA cytosine <=> S-Adenosyl-L-homocysteine + DNA 5-methylcytosine	C00019
['2.1.1.38']	R03633	C00019 + C02864 <=> C00021 + C01610	S-Adenosyl-L-methionine + O-Demethylpuromycin <=> S-Adenosyl-L-homocysteine + Puromycin	C00019
['2.1.1.38']	R05676	C07031 + C00019 <=> C07032 + C00021	N-Acetyl-O-demethylpuromycin + S-Adenosyl-L-methionine <=> N-Acetylpuromycin + S-Adenosyl-L-homocysteine	C00019
['2.1.1.39']	R01189	C00019 + C00137 <=> C00021 + C03660	S-Adenosyl-L-methionine + myo-Inositol <=> S-Adenosyl-L-homocysteine + L-Bornesitol	C00019
['2.1.1.4']	R03130	C00019 + C00978 <=> C00021 + C01598	S-Adenosyl-L-methionine + N-Acetylserotonin <=> S-Adenosyl-L-homocysteine + Melatonin	C00019
['2.1.1.4']	R04905	C00019 + C05635 <=> C00021 + C05660	S-Adenosyl-L-methionine + 5-Hydroxyindoleacetate <=> S-Adenosyl-L-homocysteine + 5-Methoxyindoleacetate	C00019
['2.1.1.40']	R01188	C00019 + C00137 <=> C00021 + C03659	S-Adenosyl-L-methionine + myo-Inositol <=> S-Adenosyl-L-homocysteine + D-Bornesitol	C00019
['2.1.1.41']	R04427	C00019 + C05437 <=> C00021 + C04525	S-Adenosyl-L-methionine + Zymosterol <=> S-Adenosyl-L-homocysteine + Fecosterol	C00019
['2.1.1.41']	R07481	C01902 + C00019 <=> C08830 + C00021	Cycloartenol + S-Adenosyl-L-methionine <=> 24-Methylenecycloartanol + S-Adenosyl-L-homocysteine	C00019
['2.1.1.42']	R03587	C00019 + C01514 <=> C00021 + C04293	S-Adenosyl-L-methionine + Luteolin <=> S-Adenosyl-L-homocysteine + Chrysoeriol	C00019
['2.1.1.42']	R10824	C00019 + C20871 <=> C00021 + C20872	S-Adenosyl-L-methionine + 3'-Hydroxyflavone <=> S-Adenosyl-L-homocysteine + 3'-Methoxyflavone	C00019
['2.1.1.43']	R03875	C02188 + C00019 <=> C05544 + C00021	Protein lysine + S-Adenosyl-L-methionine <=> Protein N6-methyl-L-lysine + S-Adenosyl-L-homocysteine	C00019
['2.1.1.43']	R03938	C00019 + C02415 <=> C00021 + C03702	S-Adenosyl-L-methionine + Histone-L-lysine <=> S-Adenosyl-L-homocysteine + Histone N6-methyl-L-lysine	C00019
['2.1.1.43']	R04866	C00019 + C05544 <=> C00021 + C05545	S-Adenosyl-L-methionine + Protein N6-methyl-L-lysine <=> S-Adenosyl-L-homocysteine + Protein N6,N6-dimethyl-L-lysine	C00019
['2.1.1.43']	R04867	C00019 + C05545 <=> C00021 + C05546	S-Adenosyl-L-methionine + Protein N6,N6-dimethyl-L-lysine <=> S-Adenosyl-L-homocysteine + Protein N6,N6,N6-trimethyl-L-lysine	C00019
['2.1.1.44']	R01169	C00135 + 3 C00019 + C00080 <=> C05575 + 3 C00021	L-Histidine + 3 S-Adenosyl-L-methionine + H+ <=> Hercynine + 3 S-Adenosyl-L-homocysteine	C00019
['2.1.1.44']	R04436	C00019 + C04259 <=> C00021 + C05575	S-Adenosyl-L-methionine + N,N-Dimethylhistidine <=> S-Adenosyl-L-homocysteine + Hercynine	C00019
[truncated: 4,041 more rows]

## Sheet: S1B
Moorella thermoacetica
ECs	RN	Equation_ids	Equation_names	Cofactors_rule	KEGG_genome_or_Model
['1.1.1.1' '1.1.1.105']	R02124	C00473 + C00003 <=> C00376 + C00004 + C00080	Retinol + NAD+ <=> Retinal + NADH + H+	(Flavins Hemes C00038 C14818 C14819)&NADs	KEGG
['1.1.1.1' '1.1.1.71']	R00623	C00226 + C00003 <=> C00071 + C00004 + C00080	Primary alcohol + NAD+ <=> Aldehyde + NADH + H+	(Flavins C00038 Hemes C14818 C14819)&NADs	KEGG
['1.1.1.1' '1.1.1.71']	R00754	C00469 + C00003 <=> C00084 + C00004 + C00080	Ethanol + NAD+ <=> Acetaldehyde + NADH + H+	(Flavins C00038 Hemes C14818 C14819)&NADs	KEGG
['1.1.1.1' '1.1.1.73']	R02878	C00756 + C00003 <=> C01545 + C00004 + C00080	1-Octanol + NAD+ <=> 1-Octanal + NADH + H+	(Flavins C00038 Hemes C14818 C14819)&NADs	KEGG
['1.1.1.1']	R00624	C01612 + C00003 <=> C01450 + C00004 + C00080	Secondary alcohol + NAD+ <=> Ketone + NADH + H+	(Flavins C00038 Hemes C14818 C14819)&NADs	KEGG
['1.1.1.1']	R04805	C05444 + C00003 <=> C05445 + C00004 + C00080	3alpha,7alpha,26-Trihydroxy-5beta-cholestane + NAD+ <=> 3alpha,7alpha-Dihydroxy-5beta-cholestan-26-al + NADH + H+	(Flavins C00038 Hemes C14818 C14819)&NADs	KEGG
['1.1.1.1']	R04880	C05576 + C00003 <=> C05577 + C00004 + C00080	3,4-Dihydroxyphenylethyleneglycol + NAD+ <=> 3,4-Dihydroxymandelaldehyde + NADH + H+	(Flavins C00038 Hemes C14818 C14819)&NADs	KEGG
['1.1.1.1']	R05233	C06611 + C00003 => C06613 + C00004 + C00080	trans-3-Chloro-2-propene-1-ol + NAD+ <=> trans-3-Chloroallyl aldehyde + NADH + H+	(Flavins C00038 Hemes C14818 C14819)&NADs	KEGG
['1.1.1.1']	R05234	C06612 + C00003 => C16348 + C00004 + C00080	cis-3-Chloro-2-propene-1-ol + NAD+ <=> cis-3-Chloroallyl aldehyde + NADH + H+	(Flavins C00038 Hemes C14818 C14819)&NADs	KEGG
['1.1.1.1']	R06917	C14089 + C00003 => C14090 + C00004 + C00080	1-Hydroxymethylnaphthalene + NAD+ <=> 1-Naphthaldehyde + NADH + H+	(Flavins C00038 Hemes C14818 C14819)&NADs	KEGG
['1.1.1.1']	R06927	C02909 + C00003 => C14099 + C00004 + C00080	(2-Naphthyl)methanol + NAD+ <=> 2-Naphthaldehyde + NADH + H+	(Flavins C00038 Hemes C14818 C14819)&NADs	KEGG
['1.1.1.1']	R07105	C06899 + C00004 + C00080 => C07490 + C00003 + C00001	Chloral hydrate + NADH + H+ <=> Trichloroethanol + NAD+ + H2O	(Flavins C00038 Hemes C14818 C14819)&NADs	KEGG
['1.1.1.1']	R08281	C07645 + C00004 + C00080 => C16551 + C00003	Aldophosphamide + NADH + H+ <=> Alcophosphamide + NAD+	(Flavins C00038 Hemes C14818 C14819)&NADs	KEGG
['1.1.1.1']	R08306	C16586 + C00003 => C16587 + C00004 + C00080	2-Phenyl-1,3-propanediol monocarbamate + NAD+ <=> 3-Carbamoyl-2-phenylpropionaldehyde + NADH + H+	(Flavins C00038 Hemes C14818 C14819)&NADs	KEGG
['1.1.1.1']	R08310	C16595 + C00003 => C16596 + C00004 + C00080	4-Hydroxy-5-phenyltetrahydro-1,3-oxazin-2-one + NAD+ <=> 5-Phenyl-1,3-oxazinane-2,4-dione + NADH + H+	(Flavins C00038 Hemes C14818 C14819)&NADs	KEGG
['1.1.1.1']	R08557	C00114 + C00003 => C00576 + C00004 + C00080	Choline + NAD+ <=> Betaine aldehyde + NADH + H+	(Flavins C00038 Hemes C14818 C14819)&NADs	KEGG
['1.1.1.1']	R08558	C00114 + C00006 => C00576 + C00005 + C00080	Choline + NADP+ <=> Betaine aldehyde + NADPH + H+	(Flavins C00038 Hemes C14818 C14819)&NADs	KEGG
['1.1.1.1']	R10783	C16310 + C00004 + C00080 => C08492 + C00003	3-Hexenal + NADH + H+ <=> 3-Hexenol + NAD+	(Flavins C00038 Hemes C14818 C14819)&NADs	KEGG
['1.1.1.100']	R02767	C01271 + C00006 <=> C00685 + C00005 + C00080	(3R)-3-Hydroxyacyl-[acyl-carrier protein] + NADP+ <=> 3-Oxoacyl-[acyl-carrier protein] + NADPH + H+	NADs	KEGG
['1.1.1.100']	R04533	C04618 + C00006 <=> C05744 + C00005 + C00080	(3R)-3-Hydroxybutanoyl-[acyl-carrier protein] + NADP+ <=> Acetoacetyl-[acp] + NADPH + H+	NADs	KEGG
['1.1.1.100']	R04534	C04619 + C00006 <=> C05753 + C00005	(3R)-3-Hydroxydecanoyl-[acyl-carrier protein] + NADP+ <=> 3-Oxodecanoyl-[acp] + NADPH	NADs	KEGG
['1.1.1.100']	R04536	C04620 + C00006 <=> C05750 + C00005 + C00080	(3R)-3-Hydroxyoctanoyl-[acyl-carrier protein] + NADP+ <=> 3-Oxooctanoyl-[acp] + NADPH + H+	NADs	KEGG
['1.1.1.100']	R04543	C04633 + C00006 <=> C05762 + C00005 + C00080	(3R)-3-Hydroxypalmitoyl-[acyl-carrier protein] + NADP+ <=> 3-Oxohexadecanoyl-[acp] + NADPH + H+	NADs	KEGG
['1.1.1.100']	R04566	C04688 + C00006 <=> C05759 + C00005 + C00080	(3R)-3-Hydroxytetradecanoyl-[acyl-carrier protein] + NADP+ <=> 3-Oxotetradecanoyl-[acp] + NADPH + H+	NADs	KEGG
['1.1.1.100']	R04953	C05747 + C00006 <=> C05746 + C00005 + C00080	(R)-3-Hydroxyhexanoyl-[acp] + NADP+ <=> 3-Oxohexanoyl-[acp] + NADPH + H+	NADs	KEGG
['1.1.1.100']	R04964	C05757 + C00006 <=> C05756 + C00005 + C00080	(R)-3-Hydroxydodecanoyl-[acp] + NADP+ <=> 3-Oxododecanoyl-[acp] + NADPH + H+	NADs	KEGG
['1.1.1.100']	R07763	C16219 + C00005 + C00080 <=> C16220 + C00006	3-Oxostearoyl-[acp] + NADPH + H+ <=> (R)-3-Hydroxyoctadecanoyl-[acp] + NADP+	NADs	KEGG
['1.1.1.100']	R10116	C20372 + C00005 + C00080 => C20373 + C00006	3-Ketoglutaryl-[acp] methyl ester + NADPH + H+ <=> 3-Hydroxyglutaryl-[acp] methyl ester + NADP+	NADs	KEGG
['1.1.1.100']	R10120	C20376 + C00005 + C00080 => C20377 + C00006	3-Ketopimeloyl-[acp] methyl ester + NADPH + H+ <=> 3-Hydroxypimeloyl-[acp] methyl ester + NADP+	NADs	KEGG
['1.1.1.133']	R02777	C03319 + C00006 => C00688 + C00005 + C00080	dTDP-L-rhamnose + NADP+ <=> dTDP-4-dehydro-beta-L-rhamnose + NADPH + H+	C00305&NADs	Model
['1.1.1.14' '1.1.1.15']	R00875	C00794 + C00003 <=> C00095 + C00004 + C00080	D-Sorbitol + NAD+ <=> D-Fructose + NADH + H+	C00038&NADs	Model
['1.1.1.14' '1.1.1.9']	R01896	C00379 + C00003 <=> C00310 + C00004 + C00080	Xylitol + NAD+ <=> D-Xylulose + NADH + H+	C00038&NADs	Model
['1.1.1.14']	R07145	C01507 + C00003 <=> C00247 + C00004 + C00080	L-Iditol + NAD+ <=> L-Sorbose + NADH + H+	C00038&NADs	Model
['1.1.1.169']	R02472	C00522 + C00006 <=> C00966 + C00005 + C00080	(R)-Pantoate + NADP+ <=> 2-Dehydropantoate + NADPH + H+	NADs	Model
['1.1.1.193']	R03458	C04454 + C00006 => C01268 + C00005 + C00080	5-Amino-6-(5'-phospho-D-ribitylamino)uracil + NADP+ <=> 5-Amino-6-(5'-phosphoribosylamino)uracil + NADPH + H+	C00038&NADs	KEGG
['1.1.1.205']	R01130	C00130 + C00003 + C00001 => C00655 + C00004 + C00080	IMP + NAD+ + H2O <=> Xanthosine 5'-phosphate + NADH + H+	C00238&NADs	KEGG
['1.1.1.205']	R08240	C04646 + C00003 + C00001 => C16618 + C00004 + C00080	6-Thioinosine-5'-monophosphate + NAD+ + H2O <=> 6-Thioxanthine 5'-monophosphate + NADH + H+	C00238&NADs	KEGG
['1.1.1.23']	R01158	C00860 + 2 C00003 + C00001 => C00135 + 2 C00004 + 2 C00080	L-Histidinol + 2 NAD+ + H2O <=> L-Histidine + 2 NADH + 2 H+	(C19610 C00038)&C00018&NADs	KEGG
['1.1.1.23']	R01163	C01929 + C00001 + C00003 => C00135 + C00004 + C00080	L-Histidinal + H2O + NAD+ <=> L-Histidine + NADH + H+	(C19610 C00038)&C00018&NADs	KEGG
['1.1.1.23']	R03012	C00860 + C00003 => C01929 + C00004 + C00080	L-Histidinol + NAD+ <=> L-Histidinal + NADH + H+	(C19610 C00038)&C00018&NADs	KEGG
['1.1.1.25' '1.1.1.282']	R02413	C00493 + C00006 <=> C02637 + C00005 + C00080	Shikimate + NADP+ <=> 3-Dehydroshikimate + NADPH + H+	(C00305 C19610 C00038 C00175 C00076 C19609 C14818 C00070 C13884 C01413 C06696)&NADs	KEGG
['1.1.1.26' '1.1.1.29' '1.1.1.81']	R01388	C00258 + C00003 <=> C00168 + C00004 + C00080	D-Glycerate + NAD+ <=> Hydroxypyruvate + NADH + H+	NADs	KEGG
['1.1.1.26' '1.1.1.29']	R00717	C00160 + C00003 <=> C00048 + C00004 + C00080	Glycolate + NAD+ <=> Glyoxylate + NADH + H+	NADs	KEGG
['1.1.1.267']	R05688	C11434 + C00006 => C11437 + C00005 + C00080	2-C-Methyl-D-erythritol 4-phosphate + NADP+ <=> 1-Deoxy-D-xylulose 5-phosphate + NADPH + H+	(C00305 C19610 C00038 C00175 C00076 C19609 C14818 C00070 C13884 C01413 C06696)&NADs	KEGG
['1.1.1.27']	R00703	C00186 + C00003 <=> C00022 + C00004 + C00080	(S)-Lactate + NAD+ <=> Pyruvate + NADH + H+	Flavins&NADs	KEGG
['1.1.1.27']	R01000	C05984 + C00003 <=> C00109 + C00004 + C00080	2-Hydroxybutanoic acid + NAD+ <=> 2-Oxobutanoate + NADH + H+	Flavins&NADs	KEGG
['1.1.1.27']	R03104	C05823 + C00003 => C00957 + C00004 + C00080	3-Mercaptolactate + NAD+ <=> Mercaptopyruvate + NADH + H+	Flavins&NADs	KEGG
['1.1.1.286' '1.1.1.41']	R00709	C00311 + C00003 <=> C00026 + C00011 + C00004 + C00080	Isocitrate + NAD+ <=> 2-Oxoglutarate + CO2 + NADH + H+	C19610&NADs	KEGG
['1.1.1.3']	R01773	C00263 + C00003 <=> C00441 + C00004 + C00080	L-Homoserine + NAD+ <=> L-Aspartate 4-semialdehyde + NADH + H+	(C00018 C19610 C00305)&NADs	KEGG
['1.1.1.3']	R01775	C00263 + C00006 <=> C00441 + C00005 + C00080	L-Homoserine + NADP+ <=> L-Aspartate 4-semialdehyde + NADPH + H+	(C00018 C19610 C00305)&NADs	KEGG
['1.1.1.343' '1.1.1.351']	R10221	C00345 + C00003 => C00199 + C00011 + C00004 + C00080	6-Phospho-D-gluconate + NAD+ <=> D-Ribulose 5-phosphate + CO2 + NADH + H+	NADs	KEGG
['1.1.1.351' '1.1.1.44']	R01528	C00345 + C00006 => C00199 + C00011 + C00005 + C00080	6-Phospho-D-gluconate + NADP+ <=> D-Ribulose 5-phosphate + CO2 + NADPH + H+	NADs	KEGG
['1.1.1.363' '1.1.1.388']	R10520	C00092 + C00003 <=> C01236 + C00004 + C00080	D-Glucose 6-phosphate + NAD+ <=> D-Glucono-1,5-lactone 6-phosphate + NADH + H+	NADs	KEGG
['1.1.1.363' '1.1.1.388']	R10907	C01172 + C00003 => C01236 + C00004 + C00080	beta-D-Glucose 6-phosphate + NAD+ <=> D-Glucono-1,5-lactone 6-phosphate + NADH + H+	NADs	KEGG
['1.1.1.363' '1.1.1.49']	R00835	C00092 + C00006 <=> C01236 + C00005 + C00080	D-Glucose 6-phosphate + NADP+ <=> D-Glucono-1,5-lactone 6-phosphate + NADPH + H+	NADs	KEGG
['1.1.1.363' '1.1.1.49']	R02736	C01172 + C00006 => C01236 + C00005 + C00080	beta-D-Glucose 6-phosphate + NADP+ <=> D-Glucono-1,5-lactone 6-phosphate + NADPH + H+	NADs	KEGG
['1.1.1.37' '1.1.1.299']	R00342	C00149 + C00003 <=> C00036 + C00004 + C00080	(S)-Malate + NAD+ <=> Oxaloacetate + NADH + H+	(C00038 C19610 C00305)&NADs	Model
['1.1.1.37' '1.1.1.337']	R07136	C11537 + C00003 <=> C05528 + C00004 + C00080	(2R)-3-Sulfolactate + NAD+ <=> 3-Sulfopyruvate + NADH + H+	(C00038 C19610 C00305)&NADs	Model
['1.1.1.38']	R00214	C00149 + C00003 <=> C00022 + C00011 + C00004 + C00080	(S)-Malate + NAD+ <=> Pyruvate + CO2 + NADH + H+	(C00038 C19610 C00305)&NADs	KEGG
['1.1.1.399']	R11337	C01087 + C00003 <=> C00026 + C00004 + C00080	(R)-2-Hydroxyglutarate + NAD+ <=> 2-Oxoglutarate + NADH + H+	NADs	KEGG
['1.1.1.408']	R11724	C21585 + C00003 <=> C00111 + C00004 + C00011 + C00080	4-Phospho-D-threonate + NAD+ <=> Glycerone phosphate + NADH + CO2 + H+	(C00305 C19610 C00038 C00175 C00076 C19609 C14818 C00070 C13884 C01413 C06696)&NADs	KEGG
['1.1.1.409']	R11726	C03393 + C00003 <=> C00111 + C00011 + C00004 + C00080	4-Phospho-D-erythronate + NAD+ <=> Glycerone phosphate + CO2 + NADH + H+	(C00305 C19610 C00038 C00175 C00076 C19609 C14818 C00070 C13884 C01413 C06696)&NADs	KEGG
['1.1.1.57']	R02454	C00514 + C00003 <=> C00905 + C00004 + C00080	D-Mannonate + NAD+ <=> D-Fructuronate + NADH + H+	NADs	KEGG
['1.1.1.6']	R01034	C00116 + C00003 <=> C00184 + C00004 + C00080	Glycerol + NAD+ <=> Glycerone + NADH + H+	(C19610 C00038 C00305)&NADs	KEGG
['1.1.1.6']	R10715	C00424 + C00003 <=> C00546 + C00004 + C00080	(S)-Lactaldehyde + NAD+ <=> Methylglyoxal + NADH + H+	(C19610 C00038 C00305)&NADs	KEGG
['1.1.1.6']	R10717	C00583 + C00003 => C05235 + C00004 + C00080	Propane-1,2-diol + NAD+ <=> Hydroxyacetone + NADH + H+	(C19610 C00038 C00305)&NADs	KEGG
['1.1.1.78' '1.1.1.79']	R02527	C00937 + C00003 <=> C00546 + C00004 + C00080	(R)-Lactaldehyde + NAD+ <=> Methylglyoxal + NADH + H+	NADs	Model
['1.1.1.79' '1.1.1.81']	R01392	C00258 + C00006 <=> C00168 + C00005 + C00080	D-Glycerate + NADP+ <=> Hydroxypyruvate + NADPH + H+	NADs	Model
['1.1.1.79']	R00465	C00160 + C00006 <=> C00048 + C00005 + C00080	Glycolate + NADP+ <=> Glyoxylate + NADPH + H+	NADs	Model
['1.1.1.85']	R00994	C00109 + C00011 + C00004 + C00080 <=> C06032 + C00003	2-Oxobutanoate + CO2 + NADH + H+ <=> D-erythro-3-Methylmalate + NAD+	(C19610 C00305)&NADs	KEGG
['1.1.1.85']	R04426	C04411 + C00003 <=> C04236 + C00004 + C00080	(2R,3S)-3-Isopropylmalate + NAD+ <=> (2S)-2-Isopropyl-3-oxosuccinate + NADH + H+	(C19610 C00305)&NADs	KEGG
['1.1.1.85']	R10052	C04411 + C00003 => C00233 + C00011 + C00004 + C00080	(2R,3S)-3-Isopropylmalate + NAD+ <=> 4-Methyl-2-oxopentanoate + CO2 + NADH + H+	(C19610 C00305)&NADs	KEGG
['1.1.1.86' '1.1.1.383']	R04439	C04272 + C00006 <=> C06010 + C00005 + C00080	(R)-2,3-Dihydroxy-3-methylbutanoate + NADP+ <=> (S)-2-Acetolactate + NADPH + H+	C00305&NADs	KEGG
['1.1.1.86' '5.4.99.3']	R05069	C06006 <=> C14463	(S)-2-Aceto-2-hydroxybutanoate <=> (R)-3-Hydroxy-3-methyl-2-oxopentanoate	C00305	KEGG
['1.1.1.86' '5.4.99.3']	R05071	C06010 <=> C04181	(S)-2-Acetolactate <=> 3-Hydroxy-3-methyl-2-oxobutanoic acid	C00305	KEGG
['1.1.1.86']	R03051	C00900 + C00005 + C00080 => C04039 + C00006	2-Acetolactate + NADPH + H+ <=> 2,3-Dihydroxy-3-methylbutanoate + NADP+	C00305&NADs	KEGG
['1.1.1.86']	R04440	C04272 + C00006 <=> C04181 + C00005 + C00080	(R)-2,3-Dihydroxy-3-methylbutanoate + NADP+ <=> 3-Hydroxy-3-methyl-2-oxobutanoic acid + NADPH + H+	C00305&NADs	KEGG
['1.1.1.86']	R05068	C06007 + C00006 <=> C14463 + C00005 + C00080	(R)-2,3-Dihydroxy-3-methylpentanoate + NADP+ <=> (R)-3-Hydroxy-3-methyl-2-oxopentanoate + NADPH + H+	C00305&NADs	KEGG
['1.1.1.94']	R00842	C00093 + C00003 <=> C00111 + C00004 + C00080	sn-Glycerol 3-phosphate + NAD+ <=> Glycerone phosphate + NADH + H+	C00018&NADs	KEGG
['1.1.1.94']	R00844	C00093 + C00006 <=> C00111 + C00005 + C00080	sn-Glycerol 3-phosphate + NADP+ <=> Glycerone phosphate + NADPH + H+	C00018&NADs	KEGG
['1.1.1.95']	R01513	C00197 + C00003 <=> C03232 + C00004 + C00080	3-Phospho-D-glycerate + NAD+ <=> 3-Phosphonooxypyruvate + NADH + H+	NADs	KEGG
['1.1.1.95']	R08198	C02630 + C00003 <=> C00026 + C00004 + C00080	2-Hydroxyglutarate + NAD+ <=> 2-Oxoglutarate + NADH + H+	NADs	KEGG
['1.1.98.6']	R11592	C03802 + C00058 <=> C00677 + C00011 + C00001	Ribonucleoside triphosphate + Formate <=> Deoxynucleoside triphosphate + CO2 + H2O	Peptide	KEGG
['1.1.98.6']	R11633	C00044 + C00058 => C00286 + C00011 + C00001	GTP + Formate <=> dGTP + CO2 + H2O	Peptide	KEGG
['1.1.98.6']	R11634	C00002 + C00058 => C00131 + C00011 + C00001	ATP + Formate <=> dATP + CO2 + H2O	C00002	KEGG
['1.1.98.6']	R11635	C00075 + C00058 => C00460 + C00011 + C00001	UTP + Formate <=> dUTP + CO2 + H2O	Peptide	KEGG
['1.1.98.6']	R11636	C00063 + C00058 => C00458 + C00011 + C00001	CTP + Formate <=> dCTP + CO2 + H2O	Peptide	KEGG
['1.10.3.14']	R11885	2 C00390 <=> 2 C00399 + 4 C00080 + 4 C05359	2 Ubiquinol <=> 2 Ubiquinone + 4 H+ + 4 e-	Hemes&Quinones	KEGG
['1.12.1.5' '1.12.1.3']	R07181	C00282 + C00006 <=> C00005 + C00080	Hydrogen + NADP+ <=> NADPH + H+	Flavins&IronSulfurClusters&NADs C19609&IronSulfurClusters&NADs Molybdopterin&IronSulfurClusters&NADs C14818&C19609 C14819&C19609	KEGG
['1.12.7.2']	R00019	2 C00138 + 2 C00080 <=> C00282 + 2 C00139	2 Reduced ferredoxin + 2 H+ <=> Hydrogen + 2 Oxidized ferredoxin	IronSulfurClusters C19609	Model
['1.12.99.6' '1.2.7.4' '1.2.7.1']	R08034	C16396 => C16399	2,4-Diamino-6-nitrotoluene <=> 2,4-Diamino-6-hydroxylaminotoluene	IronSulfurClusters C19609	KEGG
['1.15.1.2']	R05743	C00340 + C00704 + 2 C00080 <=> C00435 + C00027	Reduced rubredoxin + O2.- + 2 H+ <=> Oxidized rubredoxin + Hydrogen peroxide	C00070 C14818 C14819	KEGG
['1.16.8.1']	R05218	2 C06504 + C01847 => 2 C06505 + C00061 + 2 C00080	2 Cob(II)yrinate a,c diamide + Reduced FMN <=> 2 Cob(I)yrinate a,c diamide + FMN + 2 H+	Flavins	Model
['1.17.1.10']	R00134	C00058 + C00006 => C00011 + C00005 + C00080	Formate + NADP+ <=> CO2 + NADPH + H+	NADs	KEGG
['1.17.1.4']	R01768	C00262 + C00003 + C00001 => C00385 + C00004 + C00080	Hypoxanthine + NAD+ + H2O <=> Xanthine + NADH + H+	(Molybdopterin IronSulfurClusters Flavins)&NADs	KEGG
['1.17.1.4']	R02103	C00385 + C00003 + C00001 => C00366 + C00004 + C00080	Xanthine + NAD+ + H2O <=> Urate + NADH + H+	(Molybdopterin IronSulfurClusters Flavins)&NADs	KEGG
['1.17.1.5']	R01720	C00253 + C00006 + C00001 => C01020 + C00005 + C00080	Nicotinate + NADP+ + H2O <=> 6-Hydroxynicotinate + NADPH + H+	(Molybdopterin IronSulfurClusters Flavins)&NADs	KEGG
['1.17.1.8']	R04198	C03972 + C00003 + C00001 => C20258 + C00004 + C00080	2,3,4,5-Tetrahydrodipicolinate + NAD+ + H2O <=> (2S,4S)-4-Hydroxy-2,3,4,5-tetrahydrodipicolinate + NADH + H+	IronSulfurClusters&NADs	KEGG
['1.17.1.8']	R04199	C03972 + C00006 + C00001 => C20258 + C00005 + C00080	2,3,4,5-Tetrahydrodipicolinate + NADP+ + H2O <=> (2S,4S)-4-Hydroxy-2,3,4,5-tetrahydrodipicolinate + NADPH + H+	IronSulfurClusters&NADs	KEGG
['1.17.4.1']	R02017	C00206 + C00343 + C00001 => C00342 + C00008	dADP + Thioredoxin disulfide + H2O <=> Thioredoxin + ADP	Cobalamins C14818 C14819	KEGG
['1.17.4.1']	R02018	C01346 + C00343 + C00001 => C00342 + C00015	dUDP + Thioredoxin disulfide + H2O <=> Thioredoxin + UDP	Cobalamins C14818 C14819	KEGG
['1.17.4.1']	R02019	C00361 + C00343 + C00001 => C00035 + C00342	dGDP + Thioredoxin disulfide + H2O <=> GDP + Thioredoxin	Cobalamins C14818 C14819	KEGG
['1.17.4.1']	R02024	C00705 + C00343 + C00001 => C00342 + C00112	dCDP + Thioredoxin disulfide + H2O <=> Thioredoxin + CDP	Cobalamins C14818 C14819	KEGG
['1.17.4.1']	R04294	C04232 + C00343 + C00001 <=> C03723 + C00342	2'-Deoxyribonucleoside diphosphate + Thioredoxin disulfide + H2O <=> Ribonucleoside diphosphate + Thioredoxin	Cobalamins C14818 C14819	KEGG
['1.17.4.1']	R08363	C04232 + C16664 + C00001 => C03723 + C16663	2'-Deoxyribonucleoside diphosphate + Tryparedoxin disulfide + H2O <=> Ribonucleoside diphosphate + Tryparedoxin	Cobalamins C14818 C14819	KEGG
['1.17.4.1']	R08364	C04232 + C03170 + C00001 => C03723 + C02090	2'-Deoxyribonucleoside diphosphate + Trypanothione disulfide + H2O <=> Ribonucleoside diphosphate + Trypanothione	Cobalamins C14818 C14819	KEGG
['1.17.4.1']	R11893	C21750 + C00343 + C00001 => C21748 + C00342	5-Fluorodeoxyuridine diphosphate + Thioredoxin disulfide + H2O <=> 5-Fluorouridine diphosphate + Thioredoxin	Cobalamins C14818 C14819	KEGG
['1.17.4.2']	R02014	C00131 + C00343 + C00001 => C00002 + C00342	dATP + Thioredoxin disulfide + H2O <=> ATP + Thioredoxin	Cobalamins&C00002	Model
['1.17.4.2']	R02020	C00286 + C00343 + C00001 => C00044 + C00342	dGTP + Thioredoxin disulfide + H2O <=> GTP + Thioredoxin	Cobalamins	Model
['1.17.4.2']	R02022	C00458 + C00343 + C00001 => C00063 + C00342	dCTP + Thioredoxin disulfide + H2O <=> CTP + Thioredoxin	Cobalamins	Model
['1.17.4.2']	R02023	C00460 + C00343 + C00001 => C00075 + C00342	dUTP + Thioredoxin disulfide + H2O <=> UTP + Thioredoxin	Cobalamins	Model
['1.17.4.2']	R04315	C00677 + C00343 + C00001 <=> C03802 + C00342	Deoxynucleoside triphosphate + Thioredoxin disulfide + H2O <=> Ribonucleoside triphosphate + Thioredoxin	Cobalamins	Model
['1.17.7.1']	R08689	C11453 + 2 C00138 => C11811 + C00001 + 2 C00139	2-C-Methyl-D-erythritol 2,4-cyclodiphosphate + 2 Reduced ferredoxin <=> 1-Hydroxy-2-methyl-2-butenyl 4-diphosphate + H2O + 2 Oxidized ferredoxin	IronSulfurClusters	KEGG
['1.17.7.3']	R10859	C11811 + C00001 + C02869 => C11453 + C02745	1-Hydroxy-2-methyl-2-butenyl 4-diphosphate + H2O + Oxidized flavodoxin <=> 2-C-Methyl-D-erythritol 2,4-cyclodiphosphate + Reduced flavodoxin	IronSulfurClusters	KEGG
['1.17.7.4']	R05884	C11811 + 2 C00138 + 2 C00080 => C00129 + 2 C00139 + C00001	1-Hydroxy-2-methyl-2-butenyl 4-diphosphate + 2 Reduced ferredoxin + 2 H+ <=> Isopentenyl diphosphate + 2 Oxidized ferredoxin + H2O	IronSulfurClusters IronSulfurClusters&Flavins	KEGG
['1.17.7.4']	R08210	C00235 + 2 C00139 + C00001 => C11811 + 2 C00138 + 2 C00080	Dimethylallyl diphosphate + 2 Oxidized ferredoxin + H2O <=> 1-Hydroxy-2-methyl-2-butenyl 4-diphosphate + 2 Reduced ferredoxin + 2 H+	IronSulfurClusters IronSulfurClusters&Flavins	KEGG
['1.18.1.2']	R01195	2 C00138 + C00006 + C00080 <=> 2 C00139 + C00005	2 Reduced ferredoxin + NADP+ + H+ <=> 2 Oxidized ferredoxin + NADPH	Flavins&NADs	KEGG
['1.18.1.2']	R10159	2 C00662 + C00006 + C00080 <=> 2 C00667 + C00005	2 Reduced adrenal ferredoxin + NADP+ + H+ <=> 2 Oxidized adrenal ferredoxin + NADPH	Flavins&NADs	KEGG
['1.18.6.1']	R00002	16 C00002 + 16 C00001 + 8 C00138 <=> 8 C05359 + 16 C00009 + 16 C00008 + 8 C00139	16 ATP + 16 H2O + 8 Reduced ferredoxin <=> 8 e- + 16 Orthophosphate + 16 ADP + 8 Oxidized ferredoxin	Other_clusters&IronSulfurClusters&C00002	KEGG
['1.18.6.1']	R00067	2 C05359 + 2 C00080 <=> C00282	2 e- + 2 H+ <=> Hydrogen	Other_clusters&IronSulfurClusters&C00002	KEGG
['1.18.6.1']	R00153	C05361 + 2 C05359 + 2 C00080 <=> 2 C00014	Hydrazine + 2 e- + 2 H+ <=> 2 Ammonia	Other_clusters&IronSulfurClusters&C00002	KEGG
['1.18.6.1']	R02802	C00697 + 2 C05359 + 2 C00080 <=> C05360	Nitrogen + 2 e- + 2 H+ <=> Diimine	Other_clusters&IronSulfurClusters&C00002	KEGG
['1.18.6.1']	R04782	C05360 + 2 C05359 + 2 C00080 <=> C05361	Diimine + 2 e- + 2 H+ <=> Hydrazine	Other_clusters&IronSulfurClusters&C00002	KEGG
['1.18.6.1']	R05185	16 C00002 + C00697 + 8 C00138 + 8 C00080 + 16 C00001 => 16 C00009 + 16 C00008 + 8 C00139 + 2 C00014 + C00282	16 ATP + Nitrogen + 8 Reduced ferredoxin + 8 H+ + 16 H2O <=> 16 Orthophosphate + 16 ADP + 8 Oxidized ferredoxin + 2 Ammonia + Hydrogen	Other_clusters&IronSulfurClusters&C00002	KEGG
['1.18.6.1']	R05496	C01548 + C00138 + 2 C00080 + C00002 + C00001 => C06547 + C00139 + C00008 + C00009	Acetylene + Reduced ferredoxin + 2 H+ + ATP + H2O <=> Ethylene + Oxidized ferredoxin + ADP + Orthophosphate	Other_clusters&IronSulfurClusters&C00002	KEGG
['1.19.1.1']	R11485	C02745 + C00006 <=> C02869 + C00005 + C00080	Reduced flavodoxin + NADP+ <=> Oxidized flavodoxin + NADPH + H+	Flavins&NADs	KEGG
['1.2.1.10' '1.2.1.57' '1.2.1.87']	R01172	C01412 + C00010 + C00003 => C00136 + C00004 + C00080	Butanal + CoA + NAD+ <=> Butanoyl-CoA + NADH + H+	(C14818 C14819)&NADs&C00010	KEGG
['1.2.1.10']	R00228	C00084 + C00010 + C00003 <=> C00024 + C00004 + C00080	Acetaldehyde + CoA + NAD+ <=> Acetyl-CoA + NADH + H+	(C14818 C14819)&NADs&C00010	KEGG
['1.2.1.11']	R02291	C00441 + C00009 + C00006 => C03082 + C00005 + C00080	L-Aspartate 4-semialdehyde + Orthophosphate + NADP+ <=> 4-Phospho-L-aspartate + NADPH + H+	C00018&NADs	KEGG
['1.2.1.25']	R01210	C00141 + C00010 + C00003 <=> C00630 + C00011 + C00004 + C00080	3-Methyl-2-oxobutanoic acid + CoA + NAD+ <=> 2-Methylpropanoyl-CoA + CO2 + NADH + H+	C00010&NADs	Model
['1.2.1.25']	R01651	C00233 + C00010 + C00003 <=> C02939 + C00011 + C00004 + C00080	4-Methyl-2-oxopentanoate + CoA + NAD+ <=> 3-Methylbutanoyl-CoA + CO2 + NADH + H+	C00010&NADs	Model
['1.2.1.25']	R03171	C00671 + C00010 + C00003 <=> C15980 + C00011 + C00004 + C00080	(S)-3-Methyl-2-oxopentanoic acid + CoA + NAD+ <=> (S)-2-Methylbutanoyl-CoA + CO2 + NADH + H+	C00010&NADs	Model
['1.2.1.38']	R03443	C01250 + C00009 + C00006 => C04133 + C00005 + C00080	N-Acetyl-L-glutamate 5-semialdehyde + Orthophosphate + NADP+ <=> N-Acetyl-L-glutamate 5-phosphate + NADPH + H+	NADs	KEGG
['1.2.1.41']	R03313	C01165 + C00009 + C00006 => C03287 + C00005 + C00080	L-Glutamate 5-semialdehyde + Orthophosphate + NADP+ <=> L-Glutamyl 5-phosphate + NADPH + H+	NADs	KEGG
['1.2.1.59' '1.2.1.12']	R01061	C00118 + C00009 + C00003 <=> C00236 + C00004 + C00080	D-Glyceraldehyde 3-phosphate + Orthophosphate + NAD+ <=> 3-Phospho-D-glyceroyl phosphate + NADH + H+	(C00305 C19610 C00038 C00175 C00076 C19609 C14818 C00070 C13884 C01413 C06696)&NADs	KEGG
['1.2.1.70']	R04109	C02987 + C00005 + C00080 => C03741 + C01641 + C00006	L-Glutamyl-tRNA(Glu) + NADPH + H+ <=> (S)-4-Amino-5-oxopentanoate + tRNA(Glu) + NADP+	dipyrromethane&NADs	KEGG
['1.2.1.72']	R01825	C00279 + C00003 + C00001 <=> C03393 + C00004 + C00080	D-Erythrose 4-phosphate + NAD+ + H2O <=> 4-Phospho-D-erythronate + NADH + H+	NADs	Model
['1.2.5.3']	R11168	C00237 + C15602 + C00001 <=> C00011 + C15603	CO + Quinone + H2O <=> CO2 + Hydroquinone	(Molybdopterin&C00070 Flavins IronSulfurClusters)&Quinones	KEGG
['1.2.7.1' '1.2.7.11']	R01196	2 C00138 + C00024 + C00011 + 2 C00080 <=> 2 C00139 + C00022 + C00010	2 Reduced ferredoxin + Acetyl-CoA + CO2 + 2 H+ <=> 2 Oxidized ferredoxin + Pyruvate + CoA	IronSulfurClusters&C00068&C00010	KEGG
['1.2.7.1']	R01199	2 C00139 + C00109 + C00010 => 2 C00138 + C00100 + C00011 + 2 C00080	2 Oxidized ferredoxin + 2-Oxobutanoate + CoA <=> 2 Reduced ferredoxin + Propanoyl-CoA + CO2 + 2 H+	IronSulfurClusters&C00068&C00010	KEGG
['1.2.7.10']	R09486	C00209 + 2 C00139 <=> 2 C00011 + 2 C00138 + 2 C00080	Oxalate + 2 Oxidized ferredoxin <=> 2 CO2 + 2 Reduced ferredoxin + 2 H+	IronSulfurClusters	KEGG
['1.2.7.11']	R10516	C00161 + C00010 + 2 C00139 <=> C00040 + C00011 + 2 C00138 + 2 C00080	2-Oxo acid + CoA + 2 Oxidized ferredoxin <=> Acyl-CoA + CO2 + 2 Reduced ferredoxin + 2 H+	C00010	KEGG
['1.2.7.12']	R03015	C01001 + 2 C00139 + C00001 <=> C00862 + 2 C00138 + C00011 + 2 C00080	Formylmethanofuran + 2 Oxidized ferredoxin + H2O <=> Methanofuran + 2 Reduced ferredoxin + CO2 + 2 H+	Molybdopterin IronSulfurClusters	KEGG
['1.2.7.12']	R08060	C01001 + C00001 => C00058 + C00862	Formylmethanofuran + H2O <=> Formate + Methanofuran	Molybdopterin IronSulfurClusters	KEGG
['1.2.7.12']	R11743	C21629 + 2 C00139 + C00001 <=> C21621 + 2 C00138 + C00011 + 2 C00080	Formylmethanofuran + 2 Oxidized ferredoxin + H2O <=> Methanofuran + 2 Reduced ferredoxin + CO2 + 2 H+	Molybdopterin IronSulfurClusters	KEGG
['1.2.7.3' '1.2.7.11']	R01197	2 C00138 + C00091 + C00011 + 2 C00080 <=> 2 C00139 + C00026 + C00010	2 Reduced ferredoxin + Succinyl-CoA + CO2 + 2 H+ <=> 2 Oxidized ferredoxin + 2-Oxoglutarate + CoA	C00305&C00010	KEGG
['1.2.7.4']	R07157	C00237 + C00001 + C00139 <=> C00011 + C00138	CO + H2O + Oxidized ferredoxin <=> CO2 + Reduced ferredoxin	IronSulfurClusters&Ni-Fe-S_cluster	KEGG
['1.2.7.5']	R07158	C00071 + C00001 + 2 C00139 <=> C00060 + 2 C00138 + 2 C00080	Aldehyde + H2O + 2 Oxidized ferredoxin <=> Carboxylate + 2 Reduced ferredoxin + 2 H+	Molybdopterin&IronSulfurClusters	KEGG
['1.2.7.5']	R08571	C00577 + C00001 + C00139 => C00258 + C00080 + C00138	D-Glyceraldehyde + H2O + Oxidized ferredoxin <=> D-Glycerate + H+ + Reduced ferredoxin	Molybdopterin&IronSulfurClusters	KEGG
['1.2.7.8']	R07161	C00331 + C00010 + C00139 <=> C15489 + C00011 + C00138	Indolepyruvate + CoA + Oxidized ferredoxin <=> S-2-(Indol-3-yl)acetyl-CoA + CO2 + Reduced ferredoxin	IronSulfurClusters&C00010	KEGG
['1.21.98.1']	R08588	C17010 + C00019 => C17017 + C05198 + C00073	Dehypoxanthine futalosine + S-Adenosyl-L-methionine <=> Cyclic dehypoxanthine futalosine + 5'-Deoxyadenosine + L-Methionine	IronSulfurClusters&C00019	KEGG
['1.3.1.106']	R05812	C11542 + C00004 + C00080 => C11543 + C00003	Cobalt-precorrin 6 + NADH + H+ <=> Cobalt-dihydro-precorrin 6 + NAD+	NADs	KEGG
['1.3.1.12']	R01728	C00254 + C00003 <=> C01179 + C00011 + C00004 + C00080	Prephenate + NAD+ <=> 3-(4-Hydroxyphenyl)pyruvate + CO2 + NADH + H+	NADs	KEGG
['1.3.1.14']	R01869	C00337 + C00003 <=> C00295 + C00080 + C00004	(S)-Dihydroorotate + NAD+ <=> Orotate + H+ + NADH	Flavins&NADs	KEGG
['1.3.1.31']	R01689	C00246 + C00003 <=> C01771 + C00004 + C00080	Butanoic acid + NAD+ <=> 2-Butenoate + NADH + H+	Flavins&IronSulfurClusters&NADs	KEGG
['1.3.1.31']	R02252	C05629 + C00003 => C00423 + C00004 + C00080	Phenylpropanoate + NAD+ <=> trans-Cinnamate + NADH + H+	Flavins&IronSulfurClusters&NADs	KEGG
['1.3.1.54']	R05150	C06319 + C00006 => C06320 + C00005 + C00080	Precorrin 6Y + NADP+ <=> Precorrin 6X + NADPH + H+	NADs	KEGG
['1.3.1.76']	R03947	C02463 + C00003 => C05778 + C00004 + C00080	Precorrin 2 + NAD+ <=> Sirohydrochlorin + NADH + H+	NADs	KEGG
['1.3.1.9']	R01403	C00173 + C00003 <=> C00693 + C00004 + C00080	Acyl-[acyl-carrier protein] + NAD+ <=> trans-2,3-Dehydroacyl-[acyl-carrier protein] + NADH + H+	NADs	KEGG
['1.3.1.9']	R04429	C05745 + C00003 <=> C04246 + C00004 + C00080	Butyryl-[acp] + NAD+ <=> But-2-enoyl-[acyl-carrier protein] + NADH + H+	NADs	KEGG
['1.3.1.9']	R04724	C05223 + C00003 <=> C05758 + C00004 + C00080	Dodecanoyl-[acyl-carrier protein] + NAD+ <=> trans-Dodec-2-enoyl-[acp] + NADH + H+	NADs	KEGG
['1.3.1.9']	R04955	C05749 + C00003 <=> C05748 + C00004 + C00080	Hexanoyl-[acp] + NAD+ <=> trans-Hex-2-enoyl-[acp] + NADH + H+	NADs	KEGG
['1.3.1.9']	R04958	C05752 + C00003 <=> C05751 + C00004 + C00080	Octanoyl-[acp] + NAD+ <=> trans-Oct-2-enoyl-[acp] + NADH + H+	NADs	KEGG
['1.3.1.9']	R04961	C05755 + C00003 <=> C05754 + C00004 + C00080	Decanoyl-[acp] + NAD+ <=> trans-Dec-2-enoyl-[acp] + NADH + H+	NADs	KEGG
['1.3.1.9']	R04966	C05761 + C00003 <=> C05760 + C00004 + C00080	Tetradecanoyl-[acp] + NAD+ <=> trans-Tetradec-2-enoyl-[acp] + NADH + H+	NADs	KEGG
['1.3.1.9']	R04969	C05764 + C00003 <=> C05763 + C00004 + C00080	Hexadecanoyl-[acp] + NAD+ <=> trans-Hexadec-2-enoyl-[acp] + NADH + H+	NADs	KEGG
['1.3.1.9']	R07765	C16221 + C00004 + C00080 <=> C04088 + C00003	(2E)-Octadecenoyl-[acp] + NADH + H+ <=> Octadecanoyl-[acyl-carrier protein] + NAD+	NADs	KEGG
['1.3.1.98']	R03191	C01050 + C00003 => C04631 + C00004 + C00080	UDP-N-acetylmuramate + NAD+ <=> UDP-N-acetyl-3-(1-carboxyvinyl)-D-glucosamine + NADH + H+	Flavins&NADs	KEGG
['1.3.1.98']	R03192	C01050 + C00006 => C04631 + C00005 + C00080	UDP-N-acetylmuramate + NADP+ <=> UDP-N-acetyl-3-(1-carboxyvinyl)-D-glucosamine + NADPH + H+	Flavins&NADs	KEGG
['1.4.1.13' '1.4.1.3' '1.4.1.4']	R00248	C00025 + C00006 + C00001 <=> C00026 + C00014 + C00005 + C00080	L-Glutamate + NADP+ + H2O <=> 2-Oxoglutarate + Ammonia + NADPH + H+	(IronSulfurClusters Flavins)&NADs	KEGG
['1.4.1.13']	R00114	2 C00025 + C00006 => C00064 + C00026 + C00005 + C00080	2 L-Glutamate + NADP+ <=> L-Glutamine + 2-Oxoglutarate + NADPH + H+	(IronSulfurClusters Flavins)&NADs	KEGG
['1.4.1.14']	R00093	2 C00025 + C00003 => C00064 + C00026 + C00004 + C00080	2 L-Glutamate + NAD+ <=> L-Glutamine + 2-Oxoglutarate + NADH + H+	NADs	KEGG
['1.4.4.2' '1.8.1.4' '2.1.2.10']	R01221	C00037 + C00101 + C00003 => C00143 + C00014 + C00011 + C00004 + C00080	Glycine + Tetrahydrofolate + NAD+ <=> 5,10-Methylenetetrahydrofolate + Ammonia + CO2 + NADH + H+	(C00018 C16241 Flavins)&NADs&Folates	KEGG
['1.4.4.2']	R03425	C00037 + C02051 => C01242 + C00011	Glycine + Lipoylprotein <=> S-Aminomethyldihydrolipoylprotein + CO2	C00018 C16241	KEGG
['1.5.1.2']	R01248	C00148 + C00003 <=> C03912 + C00004 + C00080	L-Proline + NAD+ <=> (S)-1-Pyrroline-5-carboxylate + NADH + H+	C00305&NADs	KEGG
['1.5.1.2']	R01251	C00148 + C00006 <=> C03912 + C00005 + C00080	L-Proline + NADP+ <=> (S)-1-Pyrroline-5-carboxylate + NADPH + H+	C00305&NADs	KEGG
['1.5.1.2']	R03291	C01157 + C00003 => C04281 + C00004 + C00080	Hydroxyproline + NAD+ <=> L-1-Pyrroline-3-hydroxy-5-carboxylate + NADH + H+	C00305&NADs	KEGG
['1.5.1.2']	R03293	C01157 + C00006 => C04281 + C00005 + C00080	Hydroxyproline + NADP+ <=> L-1-Pyrroline-3-hydroxy-5-carboxylate + NADPH + H+	C00305&NADs	KEGG
['1.5.1.20']	R01224	C00440 + C00006 => C00143 + C00005 + C00080	5-Methyltetrahydrofolate + NADP+ <=> 5,10-Methylenetetrahydrofolate + NADPH + H+	(C00038 Flavins)&NADs&Folates	KEGG
['1.5.1.20']	R07168	C00440 + C00003 => C00143 + C00004 + C00080	5-Methyltetrahydrofolate + NAD+ <=> 5,10-Methylenetetrahydrofolate + NADH + H+	(C00038 Flavins)&NADs&Folates	KEGG
['1.5.1.3']	R00936	C00101 + C00003 <=> C00415 + C00004 + C00080	Tetrahydrofolate + NAD+ <=> Dihydrofolate + NADH + H+	Folates&NADs	Model
['1.5.1.3']	R00937	C00101 + 2 C00003 => C00504 + 2 C00004 + 2 C00080	Tetrahydrofolate + 2 NAD+ <=> Folate + 2 NADH + 2 H+	Folates&NADs	Model
['1.5.1.3']	R00939	C00101 + C00006 <=> C00415 + C00005 + C00080	Tetrahydrofolate + NADP+ <=> Dihydrofolate + NADPH + H+	Folates&NADs	Model
['1.5.1.3']	R00940	C00101 + 2 C00006 => C00504 + 2 C00005 + 2 C00080	Tetrahydrofolate + 2 NADP+ <=> Folate + 2 NADPH + 2 H+	Folates&NADs	Model
['1.5.1.3']	R02235	C00415 + C00003 <=> C00504 + C00004 + C00080	Dihydrofolate + NAD+ <=> Folate + NADH + H+	Folates&NADs	Model
['1.5.1.3']	R02236	C00415 + C00006 <=> C00504 + C00005 + C00080	Dihydrofolate + NADP+ <=> Folate + NADPH + H+	Folates&NADs	Model
['1.5.1.3']	R11765	C00272 + C00006 => C02953 + C00005 + C00080	Tetrahydrobiopterin + NADP+ <=> 7,8-Dihydrobiopterin + NADPH + H+	NADs	Model
['1.5.1.5']	R01220	C00143 + C00006 <=> C00445 + C00005	5,10-Methylenetetrahydrofolate + NADP+ <=> 5,10-Methenyltetrahydrofolate + NADPH	(C00038 C00238)&NADs&Folates	KEGG
['1.6.5.3' '1.6.5.8']	R02163	C00390 + C00003 <=> C00399 + C00004 + C00080	Ubiquinol + NAD+ <=> Ubiquinone + NADH + H+	(IronSulfurClusters C00018 Flavins)&Quinones&NADs	KEGG
['1.6.5.3']	R02166	C00390 + C00028 <=> C00399 + C00030	Ubiquinol + Acceptor <=> Ubiquinone + Reduced acceptor	(IronSulfurClusters C00018)&Quinones	KEGG
['1.7.99.1' '1.7.1.10']	R00143	C00014 + C00003 + C00001 => C00192 + C00004 + C00080	Ammonia + NAD+ + H2O <=> Hydroxylamine + NADH + H+	(Other_clusters&IronSulfurClusters Hemes)&NADs	KEGG
['1.7.99.1']	R00284	C00028 + C00014 + C00001 <=> C00192 + C00030	Acceptor + Ammonia + H2O <=> Hydroxylamine + Reduced acceptor	Other_clusters&IronSulfurClusters Hemes	KEGG
['1.8.1.4']	R01698	C00579 + C00003 <=> C00248 + C00004 + C00080	Dihydrolipoamide + NAD+ <=> Lipoamide + NADH + H+	Flavins&NADs	KEGG
['1.8.1.4']	R03815	C02972 + C00003 => C02051 + C00004 + C00080	Dihydrolipoylprotein + NAD+ <=> Lipoylprotein + NADH + H+	Flavins&NADs	KEGG
['1.8.1.4']	R07618	C15973 + C00003 <=> C15972 + C00004 + C00080	Enzyme N6-(dihydrolipoyl)lysine + NAD+ <=> Enzyme N6-(lipoyl)lysine + NADH + H+	Flavins&NADs	KEGG
['1.8.1.4']	R08550	C16832 + C00003 <=> C16237 + C00004 + C00080	Protein N6-(dihydrolipoyl)lysine + NAD+ <=> Protein N6-(lipoyl)lysine + NADH + H+	Flavins&NADs	KEGG
['1.8.1.9' '1.8.1.10']	R00900	C00097 + C00051 + C00006 <=> C05526 + C00005	L-Cysteine + Glutathione + NADP+ <=> S-Glutathionyl-L-cysteine + NADPH	Flavins&NADs	KEGG
['1.8.1.9']	R02016	C00342 + C00006 <=> C00343 + C00005 + C00080	Thioredoxin + NADP+ <=> Thioredoxin disulfide + NADPH + H+	Flavins&NADs	KEGG
['1.8.1.9']	R03596	C01528 + 3 C00006 + 3 C00001 => C05684 + 3 C00005 + 5 C00080	Hydrogen selenide + 3 NADP+ + 3 H2O <=> Selenite + 3 NADPH + 5 H+	Flavins&NADs	KEGG
['1.8.1.9']	R09372	2 C00005 + 2 C00080 + C18902 => 2 C00006 + 2 C00001 + C05703	2 NADPH + 2 H+ + Methylselenic acid <=> 2 NADP+ + 2 H2O + Methaneselenol	Flavins&NADs	KEGG
['1.8.5.2']	R07177	2 C00320 + C15494 => C02084 + C15495	2 Thiosulfate + Decylubiquinone <=> Tetrathionate + Decylubiquinol	Peptide	KEGG
['1.8.5.3']	R09501	C00580 + C00828 + C00001 => C11143 + C05819	Dimethyl sulfide + Menaquinone + H2O <=> Dimethyl sulfoxide + Menaquinol	Molybdopterin&IronSulfurClusters&Quinones	KEGG
['1.8.5.5']	R10149	C00320 + C05819 => C11481 + C00283 + C00828	Thiosulfate + Menaquinol <=> HSO3- + Hydrogen sulfide + Menaquinone	Molybdopterin&IronSulfurClusters&Quinones	KEGG
['1.8.5.5']	R11488	C00094 + C00283 + C15602 <=> C00320 + C15603	Sulfite + Hydrogen sulfide + Quinone <=> Thiosulfate + Hydroquinone	Molybdopterin&IronSulfurClusters&Quinones	KEGG
['1.8.7.3']	R11931	C04628 + C03576 + 2 C00139 => C04832 + 2 C00138 + 2 C00080	Coenzyme B + Coenzyme M + 2 Oxidized ferredoxin <=> Coenzyme M 7-mercaptoheptanoylthreonine-phosphate heterodisulfide + 2 Reduced ferredoxin + 2 H+	Peptide	KEGG
['1.8.98.4']	R11928	C04628 + C03576 + 2 C00876 + 2 C00138 + 2 C00080 => C04832 + 2 C01080 + 2 C00139	Coenzyme B + Coenzyme M + 2 Coenzyme F420 + 2 Reduced ferredoxin + 2 H+ <=> Coenzyme M 7-mercaptoheptanoylthreonine-phosphate heterodisulfide + 2 Reduced coenzyme F420 + 2 Oxidized ferredoxin	Flavins	KEGG
['1.8.98.5']	R11943	C04628 + C03576 + 2 C00138 + 2 C00080 => C04832 + 2 C00139 + 2 C00282	Coenzyme B + Coenzyme M + 2 Reduced ferredoxin + 2 H+ <=> Coenzyme M 7-mercaptoheptanoylthreonine-phosphate heterodisulfide + 2 Oxidized ferredoxin + 2 Hydrogen	Peptide	KEGG
['1.8.98.6']	R11944	C04628 + C03576 + 2 C00138 + 2 C00011 + 2 C00080 => C04832 + 2 C00139 + 2 C00058	Coenzyme B + Coenzyme M + 2 Reduced ferredoxin + 2 CO2 + 2 H+ <=> Coenzyme M 7-mercaptoheptanoylthreonine-phosphate heterodisulfide + 2 Oxidized ferredoxin + 2 Formate	Peptide	KEGG
['1.8.99.5']	R00295	C01861 + C01328 + C00028 + 2 C00001 <=> C00030 + 3 C11481	Trithionate + HO- + Acceptor + 2 H2O <=> Reduced acceptor + 3 HSO3-	C00748&IronSulfurClusters	KEGG
['1.8.99.5']	R00861	C00283 + C00028 + 3 C00001 <=> C00094 + C00030	Hydrogen sulfide + Acceptor + 3 H2O <=> Sulfite + Reduced acceptor	C00748&IronSulfurClusters	KEGG
['1.8.99.5']	R08035	C16399 => C16400	2,4-Diamino-6-hydroxylaminotoluene <=> 2,4,6-Triaminotoluene	C00748&IronSulfurClusters	KEGG
['1.97.1.4']	R04710	C00019 + C05196 + C05197 <=> C05198 + C00073 + C05199 + C05312	S-Adenosyl-L-methionine + Dihydroflavodoxin + Protein glycine <=> 5'-Deoxyadenosine + L-Methionine + Flavodoxin semiquinone + Protein glycin-2-yl radical	IronSulfurClusters&C00019	KEGG
['1.97.1.9']	R07229	C05684 + C00001 + C00028 => C05697 + C00030	Selenite + H2O + Acceptor <=> Selenate + Reduced acceptor	Molybdopterin&IronSulfurClusters&Hemes	KEGG
['2.1.1.107']	R03194	2 C00019 + C01051 => 2 C00021 + C02463	2 S-Adenosyl-L-methionine + Uroporphyrinogen III <=> 2 S-Adenosyl-L-homocysteine + Precorrin 2	C00019	KEGG
['2.1.1.107']	R03950	2 C00019 + C02469 <=> 2 C00021 + C05778	2 S-Adenosyl-L-methionine + Uroporphyrin III <=> 2 S-Adenosyl-L-homocysteine + Sirohydrochlorin	C00019	KEGG
['2.1.1.107']	R07237	C00019 + C01051 <=> C00021 + C15527	S-Adenosyl-L-methionine + Uroporphyrinogen III <=> S-Adenosyl-L-homocysteine + Precorrin 1	C00019	KEGG
['2.1.1.107']	R07238	C00019 + C15527 <=> C00021 + C02463	S-Adenosyl-L-methionine + Precorrin 1 <=> S-Adenosyl-L-homocysteine + Precorrin 2	C00019	KEGG
['2.1.1.13' '2.1.1.14']	R09365	C05698 + C04489 => C05335 + C04144	Selenohomocysteine + 5-Methyltetrahydropteroyltri-L-glutamate <=> L-Selenomethionine + Tetrahydropteroyltri-L-glutamate	C00038	KEGG
['2.1.1.13']	R00946	C00440 + C00155 <=> C00101 + C00073	5-Methyltetrahydrofolate + L-Homocysteine <=> Tetrahydrofolate + L-Methionine	C00038&Cobalamins&Folates	KEGG
['2.1.1.130']	R03948	C00019 + C02463 => C00021 + C05772 + C00080	S-Adenosyl-L-methionine + Precorrin 2 <=> S-Adenosyl-L-homocysteine + Precorrin 3A + H+	C00019	KEGG
['2.1.1.131']	R05180	C00019 + C06406 => C00021 + C06407	S-Adenosyl-L-methionine + Precorrin 3B <=> S-Adenosyl-L-homocysteine + Precorrin 4	C00019	KEGG
['2.1.1.131']	R05809	C11539 + C00019 => C11540 + C00021	Cobalt-precorrin 3 + S-Adenosyl-L-methionine <=> Cobalt-precorrin 4 + S-Adenosyl-L-homocysteine	C00019	KEGG
['2.1.1.132']	R05149	2 C00019 + C06319 => 2 C00021 + C06408 + C00011	2 S-Adenosyl-L-methionine + Precorrin 6Y <=> 2 S-Adenosyl-L-homocysteine + Precorrin 8X + CO2	C00019	Model
['2.1.1.133']	R05181	C00019 + C06407 => C00021 + C06416	S-Adenosyl-L-methionine + Precorrin 4 <=> S-Adenosyl-L-homocysteine + Precorrin 5	C00019	KEGG
['2.1.1.148']	R06613	C00143 + C00365 + C00005 + C00080 <=> C00101 + C00364 + C00006	5,10-Methylenetetrahydrofolate + dUMP + NADPH + H+ <=> Tetrahydrofolate + dTMP + NADP+	Flavins&NADs&Folates	KEGG
['2.1.1.151']	R05808	C11538 + C00019 => C17401 + C00021	Cobalt-sirohydrochlorin + S-Adenosyl-L-methionine <=> Cobalt-factor III + S-Adenosyl-L-homocysteine	C00019	KEGG
['2.1.1.163']	R04993	C05818 + C00019 => C00828 + C00021	2-Demethylmenaquinone + S-Adenosyl-L-methionine <=> Menaquinone + S-Adenosyl-L-homocysteine	C00038&Quinones&C00019	KEGG
['2.1.1.163']	R06859	C13309 + C00019 => C02059 + C00021	2-Phytyl-1,4-naphthoquinone + S-Adenosyl-L-methionine <=> Phylloquinone + S-Adenosyl-L-homocysteine	C00038&Other_quinones&C00019	KEGG
['2.1.1.163']	R09736	C19847 + C00019 <=> C05819 + C00021	Demethylmenaquinol + S-Adenosyl-L-methionine <=> Menaquinol + S-Adenosyl-L-homocysteine	C00038&Other_quinones&C00019	KEGG
['2.1.1.182' '2.1.1.184']	R10716	2 C00019 + C20648 <=> 2 C00021 + C20796	2 S-Adenosyl-L-methionine + Adenine in rRNA <=> 2 S-Adenosyl-L-homocysteine + N6-Dimethyladenine in rRNA	(C00175 C00038 C00305)&C00019	KEGG
['2.1.1.195']	R07773	C16243 + C00019 => C11542 + C00021	Cobalt-precorrin 5B + S-Adenosyl-L-methionine <=> Cobalt-precorrin 6 + S-Adenosyl-L-homocysteine	C00019	KEGG
['2.1.1.196']	R07774	C11543 + C00019 => C16244 + C00021 + C00011	Cobalt-dihydro-precorrin 6 + S-Adenosyl-L-methionine <=> Cobalt-precorrin 7 + S-Adenosyl-L-homocysteine + CO2	C00019	Model
['2.1.1.201']	R04983	C05803 + C00019 <=> C05804 + C00021	2-Hexaprenyl-6-methoxy-1,4-benzoquinone + S-Adenosyl-L-methionine <=> 2-Hexaprenyl-3-methyl-6-methoxy-1,4-benzoquinone + S-Adenosyl-L-homocysteine	C00019	KEGG
['2.1.1.201']	R04990	C05813 + C00019 <=> C05814 + C00021	2-Octaprenyl-6-methoxy-1,4-benzoquinone + S-Adenosyl-L-methionine <=> 2-Octaprenyl-3-methyl-6-methoxy-1,4-benzoquinone + S-Adenosyl-L-homocysteine	C00019	KEGG
['2.1.1.201']	R08774	C17560 + C00019 <=> C17561 + C00021	2-Polyprenyl-6-methoxy-1,4-benzoquinone + S-Adenosyl-L-methionine <=> 2-Polyprenyl-3-methyl-6-methoxy-1,4-benzoquinone + S-Adenosyl-L-homocysteine	C00019	KEGG
['2.1.1.201']	R09737	C00019 + C19858 <=> C00021 + C19859	S-Adenosyl-L-methionine + 2-Methoxy-6-all-trans-polyprenyl-1,4-benzoquinol <=> S-Adenosyl-L-homocysteine + 6-Methoxy-3-methyl-2-all-trans-polyprenyl-1,4-benzoquinol	C00019	KEGG
['2.1.1.228']	R00597	C00019 + C01977 <=> C00021 + C04157	S-Adenosyl-L-methionine + tRNA guanine <=> S-Adenosyl-L-homocysteine + tRNA containing N1-methylguanine	(C00305 C19610 C00038 C00175 C00076 C19609 C14818 C00070 C13884 C01413 C06696)&C00019	KEGG
['2.1.1.245']	R10385	C06020 + C18802 <=> C06021 + C18799	Methyl-Co(III) corrinoid protein + Tetrahydrosarcinapterin <=> Co(I) corrinoid protein + 5-Methyl-H4SPT	IronSulfurClusters&C06021	KEGG
['2.1.1.246' '2.1.1.247' '2.1.1.251' '2.1.1.253']	R10000	C03576 + C06020 <=> C03920 + C06021	Coenzyme M + Methyl-Co(III) corrinoid protein <=> 2-(Methylthio)ethanesulfonate + Co(I) corrinoid protein	C00038	KEGG
['2.1.1.246' '2.1.1.90']	R09098	C00132 + C03576 => C03920 + C00001	Methanol + Coenzyme M <=> 2-(Methylthio)ethanesulfonate + H2O	C00038	KEGG
['2.1.1.258']	R02289	C00440 + C06021 + C00080 => C06020 + C00101	5-Methyltetrahydrofolate + Co(I) corrinoid protein + H+ <=> Methyl-Co(III) corrinoid protein + Tetrahydrofolate	C00076&Folates	KEGG
['2.1.1.271']	R05810	C11540 + C00019 => C16242 + C00021	Cobalt-precorrin 4 + S-Adenosyl-L-methionine <=> Cobalt-precorrin 5A + S-Adenosyl-L-homocysteine	C00019	KEGG
['2.1.1.289']	R07775	C16244 + C00019 => C11545 + C00021	Cobalt-precorrin 7 + S-Adenosyl-L-methionine <=> Cobalt-precorrin 8 + S-Adenosyl-L-homocysteine	C00019	KEGG
['2.1.1.297' '2.1.1.298']	R10806	C02583 + C00019 <=> C20858 + C00021	Protein glutamine + S-Adenosyl-L-methionine <=> Protein N5-methyl-L-glutamine + S-Adenosyl-L-homocysteine	C00019	KEGG
['2.1.1.45']	R02101	C00365 + C00143 <=> C00415 + C00364	dUMP + 5,10-Methylenetetrahydrofolate <=> Dihydrofolate + dTMP	Flavins&Folates	Model
['2.1.1.63']	R04314	C04250 + C02743 <=> C03800 + C11475	DNA containing 6-O-methylguanine + [Protein]-L-cysteine <=> Protein S-methyl-L-cysteine + DNA containing guanine	C00038	KEGG
['2.1.1.72']	R02961	C00019 + C00821 <=> C00021 + C03391	S-Adenosyl-L-methionine + DNA adenine <=> S-Adenosyl-L-homocysteine + DNA 6-methylaminopurine	C00305&C00019	KEGG
['2.1.1.74']	R03704	C00143 + C01764 + C01352 <=> C00101 + C03446 + C00016	5,10-Methylenetetrahydrofolate + tRNA containing uridine at position 54 + FADH2 <=> Tetrahydrofolate + tRNA containing ribothymidine at position 54 + FAD	Flavins&Folates	KEGG
['2.1.1.80']	R02623	C00019 + C00614 <=> C00021 + C04142	S-Adenosyl-L-methionine + Protein glutamate <=> S-Adenosyl-L-homocysteine + Protein glutamate methyl ester	C00019	KEGG
['2.1.1.90']	R04384	C00132 + C06021 <=> C06020 + C00001	Methanol + Co(I) corrinoid protein <=> Methyl-Co(III) corrinoid protein + H2O	Peptide	KEGG
['2.1.2.1']	R00945	C00143 + C00037 + C00001 <=> C00101 + C00065	5,10-Methylenetetrahydrofolate + Glycine + H2O <=> Tetrahydrofolate + L-Serine	(C00018 C00038)&Folates	KEGG
['2.1.2.1']	R09099	C00065 + C01217 => C04377 + C00037 + C00001	L-Serine + 5,6,7,8-Tetrahydromethanopterin <=> 5,10-Methylenetetrahydromethanopterin + Glycine + H2O	C00018 C00038	KEGG
['2.1.2.10']	R02300	C03479 => C00445 + C00001	Folinic acid <=> 5,10-Methenyltetrahydrofolate + H2O	Folates	KEGG
['2.1.2.10']	R04125	C01242 + C00101 <=> C02972 + C00143 + C00014	S-Aminomethyldihydrolipoylprotein + Tetrahydrofolate <=> Dihydrolipoylprotein + 5,10-Methylenetetrahydrofolate + Ammonia	Folates	KEGG
['2.1.2.11' '4.1.2.12']	R01216	C00966 <=> C00141 + C00067	2-Dehydropantoate <=> 3-Methyl-2-oxobutanoic acid + Formaldehyde	C00305 C19610 C19609 C00076 C00175 C00038	KEGG
['2.1.2.11']	R01226	C00143 + C00141 + C00001 => C00101 + C00966	5,10-Methylenetetrahydrofolate + 3-Methyl-2-oxobutanoic acid + H2O <=> Tetrahydrofolate + 2-Dehydropantoate	(C00305 C19610 C19609 C00076 C00175 C00038)&Folates	KEGG
['2.1.2.2']	R04325	C00234 + C03838 <=> C00101 + C04376	10-Formyltetrahydrofolate + 5'-Phosphoribosylglycinamide <=> Tetrahydrofolate + 5'-Phosphoribosyl-N-formylglycinamide	C00038&Folates	KEGG
['2.1.2.2']	R04326	C03838 + C00445 + C00001 => C04376 + C00101	5'-Phosphoribosylglycinamide + 5,10-Methenyltetrahydrofolate + H2O <=> 5'-Phosphoribosyl-N-formylglycinamide + Tetrahydrofolate	C00038&Folates	KEGG
['2.1.2.3' '3.5.4.10']	R01127	C00130 + C00001 <=> C04734	IMP + H2O <=> 1-(5'-Phosphoribosyl)-5-formamido-4-imidazolecarboxamide	Peptide	KEGG
['2.1.2.3']	R04560	C00234 + C04677 <=> C00101 + C04734	10-Formyltetrahydrofolate + 1-(5'-Phosphoribosyl)-5-amino-4-imidazolecarboxamide <=> Tetrahydrofolate + 1-(5'-Phosphoribosyl)-5-formamido-4-imidazolecarboxamide	Folates	KEGG
['2.1.2.9']	R03940	C02430 + C00234 => C00101 + C03294	L-Methionyl-tRNA + 10-Formyltetrahydrofolate <=> Tetrahydrofolate + N-Formylmethionyl-tRNA	(C14818 C00305)&Folates	KEGG
['2.1.3.2']	R01397	C00169 + C00049 => C00009 + C00438	Carbamoyl phosphate + L-Aspartate <=> Orthophosphate + N-Carbamoyl-L-aspartate	C00038	KEGG
['2.1.3.3']	R01398	C00169 + C00077 => C00009 + C00327	Carbamoyl phosphate + L-Ornithine <=> Orthophosphate + L-Citrulline	C19609	KEGG
['2.1.3.9']	R07245	C00169 + C00437 => C00009 + C15532	Carbamoyl phosphate + N-Acetylornithine <=> Orthophosphate + N-Acetyl-L-citrulline	Peptide	KEGG
['2.10.1.1']	R09735	C19848 + C06232 => C18237 + C00020 + C00001	Adenylated molybdopterin + Molybdate <=> Molybdoenzyme molybdenum cofactor + AMP + H2O	IronSulfurClusters C00305	KEGG
['2.2.1.1']	R01067	C00085 + C00118 => C00279 + C00231	D-Fructose 6-phosphate + D-Glyceraldehyde 3-phosphate <=> D-Erythrose 4-phosphate + D-Xylulose 5-phosphate	(C00305 C00076 C00175 C19610)&C00068	KEGG
['2.2.1.1']	R01641	C05382 + C00118 <=> C00117 + C00231	Sedoheptulose 7-phosphate + D-Glyceraldehyde 3-phosphate <=> D-Ribose 5-phosphate + D-Xylulose 5-phosphate	(C00305 C00076 C00175 C19610)&C00068	KEGG
['2.2.1.1']	R01830	C05345 + C00118 <=> C00279 + C00231	beta-D-Fructose 6-phosphate + D-Glyceraldehyde 3-phosphate <=> D-Erythrose 4-phosphate + D-Xylulose 5-phosphate	(C00305 C00076 C00175 C19610)&C00068	KEGG
['2.2.1.1']	R06590	C12214 + C00117 => C12215 + C05382	Aminofructose 6-phosphate + D-Ribose 5-phosphate <=> Iminoerythrose 4-phosphate + Sedoheptulose 7-phosphate	(C00305 C00076 C00175 C19610)&C00068	KEGG
['2.2.1.1']	R06861	C00231 + C00068 <=> C13378 + C00118	D-Xylulose 5-phosphate + Thiamin diphosphate <=> alpha,beta-Dihydroxyethyl-TPP + D-Glyceraldehyde 3-phosphate	(C00305 C00076 C00175 C19610)&C00068	KEGG
['2.2.1.1']	R06863	C05382 + C00068 <=> C13378 + C00117	Sedoheptulose 7-phosphate + Thiamin diphosphate <=> alpha,beta-Dihydroxyethyl-TPP + D-Ribose 5-phosphate	(C00305 C00076 C00175 C19610)&C00068	KEGG
['2.2.1.2']	R01827	C05382 + C00118 <=> C00279 + C05345	Sedoheptulose 7-phosphate + D-Glyceraldehyde 3-phosphate <=> D-Erythrose 4-phosphate + beta-D-Fructose 6-phosphate	C00068&C00305	KEGG
['2.2.1.2']	R08575	C05382 + C00118 <=> C00279 + C00085	Sedoheptulose 7-phosphate + D-Glyceraldehyde 3-phosphate <=> D-Erythrose 4-phosphate + D-Fructose 6-phosphate	C00068&C00305	KEGG
['2.2.1.6' '4.1.1.1' '1.2.4.1']	R00014	C00022 + C00068 => C05125 + C00011	Pyruvate + Thiamin diphosphate <=> 2-(alpha-Hydroxyethyl)thiamine diphosphate + CO2	C00068&C00305 Molybdopterin&IronSulfurClusters Flavins&C00068 C00068&C16241	KEGG
['2.2.1.6']	R00006	C00900 + C00011 => 2 C00022	2-Acetolactate + CO2 <=> 2 Pyruvate	C00068&C00305 Molybdopterin&IronSulfurClusters	KEGG
['2.2.1.6']	R00226	C06010 + C00011 => 2 C00022	(S)-2-Acetolactate + CO2 <=> 2 Pyruvate	C00068&C00305 Molybdopterin&IronSulfurClusters	KEGG
['2.2.1.6']	R03050	C00900 + C00068 <=> C05125 + C00022	2-Acetolactate + Thiamin diphosphate <=> 2-(alpha-Hydroxyethyl)thiamine diphosphate + Pyruvate	C00068&C00305 Molybdopterin&IronSulfurClusters	KEGG
['2.2.1.6']	R04672	C06010 + C00068 <=> C05125 + C00022	(S)-2-Acetolactate + Thiamin diphosphate <=> 2-(alpha-Hydroxyethyl)thiamine diphosphate + Pyruvate	C00068&C00305 Molybdopterin&IronSulfurClusters	KEGG
['2.2.1.6']	R04673	C00109 + C05125 <=> C06006 + C00068	2-Oxobutanoate + 2-(alpha-Hydroxyethyl)thiamine diphosphate <=> (S)-2-Aceto-2-hydroxybutanoate + Thiamin diphosphate	C00068&C00305 Molybdopterin&IronSulfurClusters	KEGG
['2.2.1.6']	R08648	C00022 + C00109 => C06006 + C00011	Pyruvate + 2-Oxobutanoate <=> (S)-2-Aceto-2-hydroxybutanoate + CO2	C00068&C00305 Molybdopterin&IronSulfurClusters	KEGG
['2.2.1.7']	R05636	C00022 + C00118 <=> C11437 + C00011	Pyruvate + D-Glyceraldehyde 3-phosphate <=> 1-Deoxy-D-xylulose 5-phosphate + CO2	IronSulfurClusters C00068&C00305 Flavins	KEGG
['2.3.1.1']	R00259	C00024 + C00025 => C00010 + C00624	Acetyl-CoA + L-Glutamate <=> CoA + N-Acetyl-L-glutamate	C00010	KEGG
['2.3.1.117']	R04365	C00091 + C03972 + C00001 => C00010 + C04462	Succinyl-CoA + 2,3,4,5-Tetrahydrodipicolinate + H2O <=> CoA + N-Succinyl-2-L-amino-6-oxoheptanedioate	(C14818 C14819)&C00010	Model
['2.3.1.12' '1.8.1.4' '1.2.4.1']	R00209	C00022 + C00010 + C00003 => C00024 + C00011 + C00004 + C00080	Pyruvate + CoA + NAD+ <=> Acetyl-CoA + CO2 + NADH + H+	(C00068&C00305 Flavins C16241)&NADs&C00010	KEGG
['2.3.1.15']	R00851	C00093 + C00040 => C00681 + C00010	sn-Glycerol 3-phosphate + Acyl-CoA <=> 1-Acyl-sn-glycerol 3-phosphate + CoA	C00010	KEGG
['2.3.1.15']	R02617	C00605 + C00093 <=> C00010 + C00681	2,3-Dehydroacyl-CoA + sn-Glycerol 3-phosphate <=> CoA + 1-Acyl-sn-glycerol 3-phosphate	C00010	KEGG
['2.3.1.15']	R09380	C00173 + C00093 <=> C00681 + C00229	Acyl-[acyl-carrier protein] + sn-Glycerol 3-phosphate <=> 1-Acyl-sn-glycerol 3-phosphate + Acyl-carrier protein	Peptide	KEGG
['2.3.1.155' '2.3.1.16']	R03991	C02593 + C00024 <=> C00010 + C05259	Tetradecanoyl-CoA + Acetyl-CoA <=> CoA + 3-Oxopalmitoyl-CoA	C00010	Model
['2.3.1.157']	R05332	C00024 + C06156 => C00010 + C04501	Acetyl-CoA + alpha-D-Glucosamine 1-phosphate <=> CoA + N-Acetyl-alpha-D-glucosamine 1-phosphate	(C00175 C00076 C00305)&C00010	KEGG
['2.3.1.16' '2.3.1.174']	R00829	C00091 + C00024 => C00010 + C02232	Succinyl-CoA + Acetyl-CoA <=> CoA + 3-Oxoadipyl-CoA	C00010	Model
['2.3.1.16' '2.3.1.9']	R00927	C00100 + C00024 => C00010 + C03344	Propanoyl-CoA + Acetyl-CoA <=> CoA + 2-Methylacetoacetyl-CoA	C00010	KEGG
['2.3.1.16' '2.3.1.9']	R01177	C00024 + C00136 <=> C00010 + C05269	Acetyl-CoA + Butanoyl-CoA <=> CoA + 3-Oxohexanoyl-CoA	C00010	KEGG
['2.3.1.16']	R00391	C00040 + C00024 => C00010 + C00264	Acyl-CoA + Acetyl-CoA <=> CoA + 3-Oxoacyl-CoA	C00010	Model
['2.3.1.16']	R03778	C01944 + C00024 <=> C00010 + C05265	Octanoyl-CoA + Acetyl-CoA <=> CoA + 3-Oxodecanoyl-CoA	C00010	Model
['2.3.1.16']	R03858	C01832 + C00024 <=> C00010 + C05261	Lauroyl-CoA + Acetyl-CoA <=> CoA + 3-Oxotetradecanoyl-CoA	C00010	Model
['2.3.1.16']	R04742	C05274 + C00024 <=> C00010 + C05263	Decanoyl-CoA + Acetyl-CoA <=> CoA + 3-Oxododecanoyl-CoA	C00010	Model
['2.3.1.16']	R04747	C05270 + C00024 <=> C00010 + C05267	Hexanoyl-CoA + Acetyl-CoA <=> CoA + 3-Oxooctanoyl-CoA	C00010	Model
['2.3.1.16']	R05506	C07118 + C00010 => C00512 + C00024	Benzoylacetyl-CoA + CoA <=> Benzoyl-CoA + Acetyl-CoA	C00010	Model
['2.3.1.16']	R05586	C06715 + C00010 => C00527 + C00024	3-Oxopimeloyl-CoA + CoA <=> Glutaryl-CoA + Acetyl-CoA	C00010	Model
['2.3.1.16']	R07891	C16331 + C00024 => C00010 + C16330	OPC6-CoA + Acetyl-CoA <=> CoA + 3-Oxo-OPC8-CoA	C00010	Model
['2.3.1.16']	R07895	C16335 + C00024 => C00010 + C16334	OPC4-CoA + Acetyl-CoA <=> CoA + 3-Oxo-OPC6-CoA	C00010	Model
['2.3.1.16']	R07899	C16339 + C00024 => C00010 + C16338	(+)-7-Isojasmonic acid CoA + Acetyl-CoA <=> CoA + 3-Oxo-OPC4-CoA	C00010	Model
['2.3.1.16']	R07937	C16169 + C00024 => C00010 + C16376	(4Z,7Z,10Z,13Z,16Z,19Z)-Docosahexaenoyl-CoA + Acetyl-CoA <=> CoA + (6Z,9Z,12Z,15Z,18Z,21Z)-3-Oxotetracosahexa-6,9,12,15,18,21-enoyl-CoA	C00010	Model
['2.3.1.16']	R07953	C16173 + C00024 => C00010 + C16389	(4Z,7Z,10Z,13Z,16Z)-Docosapentaenoyl-CoA + Acetyl-CoA <=> CoA + (6Z,9Z,12Z,15Z,18Z)-3-Oxotetracosapenta-6,9,12,15,18-enoyl-CoA	C00010	Model
['2.3.1.16']	R08091	C16466 + C00010 => C16470 + C00024	7-Methyl-3-oxo-6-octenoyl-CoA + CoA <=> 5-Methylhex-4-enoyl-CoA + Acetyl-CoA	C00010	Model
['2.3.1.16']	R08095	C16471 + C00010 => C03069 + C00024	5-Methyl-3-oxo-4-hexenoyl-CoA + CoA <=> 3-Methylcrotonyl-CoA + Acetyl-CoA	C00010	Model
['2.3.1.169' '1.2.7.4']	R09317	C06020 + C00010 + C00011 + C00138 <=> C00024 + C06021 + C00001 + C00139	Methyl-Co(III) corrinoid protein + CoA + CO2 + Reduced ferredoxin <=> Acetyl-CoA + Co(I) corrinoid protein + H2O + Oxidized ferredoxin	IronSulfurClusters&Ni-Fe-S_cluster&C00010	KEGG
['2.3.1.169' '2.1.1.258']	R10243	C00101 + C00024 => C00440 + C00010 + C00237	Tetrahydrofolate + Acetyl-CoA <=> 5-Methyltetrahydrofolate + CoA + CO	C00076&Folates&C00010	KEGG
['2.3.1.169']	R08433	C00024 + C06021 + C00080 <=> C00237 + C06020 + C00010	Acetyl-CoA + Co(I) corrinoid protein + H+ <=> CO + Methyl-Co(III) corrinoid protein + CoA	IronSulfurClusters&Ni-Fe-S_cluster&C00010	KEGG
['2.3.1.180']	R10707	C00024 + C01209 => C05744 + C00010 + C00011	Acetyl-CoA + Malonyl-[acyl-carrier protein] <=> Acetoacetyl-[acp] + CoA + CO2	C00010	KEGG
['2.3.1.234']	R10648	C20641 + C17324 <=> C00020 + C20751	L-Threonylcarbamoyladenylate + tRNA adenine <=> AMP + N6-L-Threonylcarbamoyladenine in tRNA	C14818	KEGG
['2.3.1.30']	R00586	C00065 + C00024 <=> C00979 + C00010	L-Serine + Acetyl-CoA <=> O-Acetyl-L-serine + CoA	C00010	KEGG
['2.3.1.31']	R01776	C00024 + C00263 => C00010 + C01077	Acetyl-CoA + L-Homoserine <=> CoA + O-Acetyl-L-homoserine	C00018&C00010	KEGG
['2.3.1.35']	R02282	C00437 + C00025 <=> C00077 + C00624	N-Acetylornithine + L-Glutamate <=> L-Ornithine + N-Acetyl-L-glutamate	Peptide	KEGG
['2.3.1.38']	R01624	C00024 + C00229 => C00010 + C03939	Acetyl-CoA + Acyl-carrier protein <=> CoA + Acetyl-[acyl-carrier protein]	C00010	Model
['2.3.1.39']	R01626	C00083 + C00229 <=> C00010 + C01209	Malonyl-CoA + Acyl-carrier protein <=> CoA + Malonyl-[acyl-carrier protein]	C00010	KEGG
['2.3.1.41' '2.3.1.179']	R04355	C03939 + C01209 => C05744 + C00011 + C00229	Acetyl-[acyl-carrier protein] + Malonyl-[acyl-carrier protein] <=> Acetoacetyl-[acp] + CO2 + Acyl-carrier protein	C00018 NADs&C01134	KEGG
['2.3.1.41' '2.3.1.179']	R04726	C05223 + C01209 => C05759 + C00011 + C00229	Dodecanoyl-[acyl-carrier protein] + Malonyl-[acyl-carrier protein] <=> 3-Oxotetradecanoyl-[acp] + CO2 + Acyl-carrier protein	C00018 NADs&C01134	KEGG
['2.3.1.41' '2.3.1.179']	R04952	C05745 + C01209 => C05746 + C00011 + C00229	Butyryl-[acp] + Malonyl-[acyl-carrier protein] <=> 3-Oxohexanoyl-[acp] + CO2 + Acyl-carrier protein	C00018 NADs&C01134	KEGG
['2.3.1.41' '2.3.1.179']	R04957	C05749 + C01209 => C05750 + C00011 + C00229	Hexanoyl-[acp] + Malonyl-[acyl-carrier protein] <=> 3-Oxooctanoyl-[acp] + CO2 + Acyl-carrier protein	C00018 NADs&C01134	KEGG
['2.3.1.41' '2.3.1.179']	R04960	C05752 + C01209 => C05753 + C00011 + C00229	Octanoyl-[acp] + Malonyl-[acyl-carrier protein] <=> 3-Oxodecanoyl-[acp] + CO2 + Acyl-carrier protein	C00018 NADs&C01134	KEGG
['2.3.1.41' '2.3.1.179']	R04963	C05755 + C01209 => C05756 + C00011 + C00229	Decanoyl-[acp] + Malonyl-[acyl-carrier protein] <=> 3-Oxododecanoyl-[acp] + CO2 + Acyl-carrier protein	C00018 NADs&C01134	KEGG
['2.3.1.41' '2.3.1.179']	R04968	C05761 + C01209 => C05762 + C00011 + C00229	Tetradecanoyl-[acp] + Malonyl-[acyl-carrier protein] <=> 3-Oxohexadecanoyl-[acp] + CO2 + Acyl-carrier protein	C00018 NADs&C01134	KEGG
['2.3.1.41' '2.3.1.179']	R07762	C05764 + C01209 => C16219 + C00229 + C00011	Hexadecanoyl-[acp] + Malonyl-[acyl-carrier protein] <=> 3-Oxostearoyl-[acp] + Acyl-carrier protein + CO2	C00018 NADs&C01134	KEGG
['2.3.1.41' '2.3.1.179']	R10115	C19673 + C01209 => C20372 + C00011 + C00229	Malonyl-[acp] methyl ester + Malonyl-[acyl-carrier protein] <=> 3-Ketoglutaryl-[acp] methyl ester + CO2 + Acyl-carrier protein	C00018 NADs&C01134	KEGG
['2.3.1.41' '2.3.1.179']	R10119	C20375 + C01209 => C20376 + C00011 + C00229	Glutaryl-[acp] methyl ester + Malonyl-[acyl-carrier protein] <=> 3-Ketopimeloyl-[acp] methyl ester + CO2 + Acyl-carrier protein	C00018 NADs&C01134	KEGG
['2.3.1.41']	R02768	C00173 + C01209 <=> C00685 + C00011 + C00229	Acyl-[acyl-carrier protein] + Malonyl-[acyl-carrier protein] <=> 3-Oxoacyl-[acyl-carrier protein] + CO2 + Acyl-carrier protein	C00018 NADs&C01134	Model
['2.3.1.46']	R01777	C00091 + C00263 <=> C00010 + C01118	Succinyl-CoA + L-Homoserine <=> CoA + O-Succinyl-L-homoserine	C00018&C00010	KEGG
['2.3.1.51']	R02241	C00416 + C00010 => C00681 + C00040	Phosphatidate + CoA <=> 1-Acyl-sn-glycerol 3-phosphate + Acyl-CoA	C00010	KEGG
['2.3.1.51']	R02760	C00605 + C00681 <=> C00010 + C00416	2,3-Dehydroacyl-CoA + 1-Acyl-sn-glycerol 3-phosphate <=> CoA + Phosphatidate	C00010	KEGG
['2.3.1.51']	R09381	C00173 + C00681 <=> C00229 + C00416	Acyl-[acyl-carrier protein] + 1-Acyl-sn-glycerol 3-phosphate <=> Acyl-carrier protein + Phosphatidate	Peptide	KEGG
['2.3.1.61' '1.2.4.2' '1.8.1.4']	R01933	C00322 + C00010 + C00003 => C00527 + C00011 + C00004 + C00080	2-Oxoadipate + CoA + NAD+ <=> Glutaryl-CoA + CO2 + NADH + H+	(C00068&C00305 C16241 Flavins)&NADs&C00010	KEGG
['2.3.1.61' '1.2.4.2' '1.8.1.4']	R08549	C00026 + C00010 + C00003 => C00091 + C00011 + C00004 + C00080	2-Oxoglutarate + CoA + NAD+ <=> Succinyl-CoA + CO2 + NADH + H+	(C00068&C00305 C16241 Flavins)&NADs&C00010	KEGG
['2.3.1.8' '2.3.1.222']	R00921	C00100 + C00009 <=> C02876 + C00010	Propanoyl-CoA + Orthophosphate <=> Propanoyl phosphate + CoA	(C19610 C00305)&C00010	KEGG
['2.3.1.8']	R00230	C00024 + C00009 <=> C00010 + C00227	Acetyl-CoA + Orthophosphate <=> CoA + Acetyl phosphate	(C19610 C00305)&C00010	KEGG
['2.3.1.9']	R00238	2 C00024 <=> C00010 + C00332	2 Acetyl-CoA <=> CoA + Acetoacetyl-CoA	C00010	KEGG
['2.3.3.13']	R01213	C02504 + C00010 => C00024 + C00141 + C00001	alpha-Isopropylmalate + CoA <=> Acetyl-CoA + 3-Methyl-2-oxobutanoic acid + H2O	C00010	KEGG
['2.3.3.14']	R00271	C00024 + C00001 + C00026 => C01251 + C00010	Acetyl-CoA + H2O + 2-Oxoglutarate <=> (R)-2-Hydroxybutane-1,2,4-tricarboxylate + CoA	C00010	KEGG
['2.3.3.3' '2.3.3.1' '2.3.3.16']	R00351	C00158 + C00010 <=> C00024 + C00001 + C00036	Citrate + CoA <=> Acetyl-CoA + H2O + Oxaloacetate	(C00175 C19610 C00305)&C00010	KEGG
['2.4.1.1']	R01821	C00718 + C00009 <=> C00718 + C00103	Amylose + Orthophosphate <=> Amylose + D-Glucose 1-phosphate	C00018	KEGG
['2.4.1.1']	R02111	C00369 + C00009 => C00718 + C00103	Starch + Orthophosphate <=> Amylose + D-Glucose 1-phosphate	C00018	KEGG
['2.4.1.1']	R06050	G10495 + C00009 <=> G10495 + C00103	1,4-alpha-D-Glucan(n) + Orthophosphate <=> 1,4-alpha-D-Glucan(n-1) + D-Glucose 1-phosphate	C00018	KEGG
['2.4.1.1']	R06185	G10545 + C00009 <=> G10495 + C00103	Starch + Orthophosphate <=> 1,4-alpha-D-Glucan + D-Glucose 1-phosphate	C00018	KEGG
['2.4.1.129']	R04519	C05898 + C11827 <=> C04574 + C11827	Undecaprenyl-diphospho-N-acetylmuramoyl-(N-acetylglucosamine)-L-alanyl-D-glutamyl-meso-2,6-diaminopimeloyl-D-alanyl-D-alanine + [GlcNAc-(1->4)-Mur2Ac(oyl-L-Ala-g-D-Glu-A2pm-D-Ala-D-Ala)]n-diphosphoundecaprenol <=> di-trans,poly-cis-Undecaprenyl diphosphate + [GlcNAc-(1->4)-Mur2Ac(oyl-L-Ala-g-D-Glu-A2pm-D-Ala-D-Ala)]n-diphosphoundecaprenol	Peptide	KEGG
['2.4.1.129']	R06177	G10555 + G10557 <=> C04574 + G10557	G10555 + G10557(n) <=> di-trans,poly-cis-Undecaprenyl diphosphate + G10557(n+1)	Peptide	KEGG
['2.4.1.129']	R06178	C05893 + C11826 <=> C04574 + C11826	Undecaprenyl-diphospho-N-acetylmuramoyl-(N-acetylglucosamine)-L-alanyl-gamma-D-glutamyl-L-lysyl-D-alanyl-D-alanine + [GlcNAc-(1->4)-Mur2Ac(oyl-L-Ala-g-D-Glu-L-Lys-D-Ala-D-Ala)]n-diphosphoundecaprenol <=> di-trans,poly-cis-Undecaprenyl diphosphate + [GlcNAc-(1->4)-Mur2Ac(oyl-L-Ala-g-D-Glu-L-Lys-D-Ala-D-Ala)]n-diphosphoundecaprenol	Peptide	KEGG
['2.4.1.129']	R06179	G10553 + G10554 <=> C04574 + G10554	G10553 + G10554(n) <=> di-trans,poly-cis-Undecaprenyl diphosphate + G10554(n+1)	Peptide	KEGG
['2.4.1.15']	R00836	C00029 + C00092 <=> C00015 + C00689	UDP-glucose + D-Glucose 6-phosphate <=> UDP + alpha,alpha'-Trehalose 6-phosphate	C00305	KEGG
['2.4.1.15']	R02737	C00029 + C00668 => C00015 + C00689	UDP-glucose + alpha-D-Glucose 6-phosphate <=> UDP + alpha,alpha'-Trehalose 6-phosphate	C00305	KEGG
['2.4.1.15']	R06043	G10608 + C00092 <=> G10619 + G09795	UDP-D-glucose + D-Glucose 6-phosphate <=> UDP + Trehalose 6-phosphate	C00305	KEGG
['2.4.1.15']	R06226	G10608 + C00668 <=> G10619 + G09795	UDP-D-glucose + alpha-D-Glucose 6-phosphate <=> UDP + Trehalose 6-phosphate	C00305	KEGG
['2.4.1.18']	R02110	C00718 => C00369	Amylose <=> Starch	C00305	KEGG
['2.4.1.18']	R06186	G10495 <=> G10545	1,4-alpha-D-Glucan <=> Starch	C00305	KEGG
['2.4.1.187']	R05566	C01170 + C01289 <=> C00015 + C04881	UDP-N-acetyl-D-mannosamine + N-Acetyl-D-glucosaminyldiphosphoundecaprenol <=> UDP + N-Acetyl-beta-D-mannosaminyl-1,4-N-acetyl-D-glucosaminyldiphosphoundecaprenol	Peptide	KEGG
['2.4.1.187']	R06129	G11112 + C01289 <=> G00177 + G10619	UDP-N-acetyl-D-mannosamine + N-Acetyl-D-glucosaminyldiphosphoundecaprenol <=> G00177 + UDP	Peptide	KEGG
['2.4.1.21' '2.4.1.242']	R02421	C00498 + C00718 => C00008 + C00718	ADP-glucose + Amylose <=> ADP + Amylose	C00018	KEGG
['2.4.1.21']	R06049	G10495 + G11109 <=> G10495 + G11113	1,4-alpha-D-Glucan(n) + ADP-glucose <=> 1,4-alpha-D-Glucan(n+1) + ADP	C00018	KEGG
['2.4.1.227']	R05032	C05897 + C00043 => C05898 + C00015	Undecaprenyl-diphospho-N-acetylmuramoyl-L-alanyl-D-glutamyl-meso-2,6-diaminopimeloyl-D-alanyl-D-alanine + UDP-N-acetyl-alpha-D-glucosamine <=> Undecaprenyl-diphospho-N-acetylmuramoyl-(N-acetylglucosamine)-L-alanyl-D-glutamyl-meso-2,6-diaminopimeloyl-D-alanyl-D-alanine + UDP	Peptide	KEGG
['2.4.1.227']	R05662	C04851 + C00043 => C05893 + C00015	MurAc(oyl-L-Ala-D-gamma-Glu-L-Lys-D-Ala-D-Ala)-diphospho-undecaprenol + UDP-N-acetyl-alpha-D-glucosamine <=> Undecaprenyl-diphospho-N-acetylmuramoyl-(N-acetylglucosamine)-L-alanyl-gamma-D-glutamyl-L-lysyl-D-alanyl-D-alanine + UDP	Peptide	KEGG
['2.4.1.227']	R06172	G10551 + G10610 <=> G10550 + G10619	G10551 + UDP-N-acetyl-D-glucosamine <=> G10550 + UDP	Peptide	KEGG
['2.4.1.227']	R06173	G10552 + G10610 <=> G10553 + G10619	G10552 + UDP-N-acetyl-D-glucosamine <=> G10553 + UDP	Peptide	KEGG
['2.4.1.227']	R06174	G10556 + G10610 <=> G10555 + G10619	G10556 + UDP-N-acetyl-D-glucosamine <=> G10555 + UDP	Peptide	KEGG
['2.4.1.25']	R05196	C00718 + C00031 => C00208	Amylose + n D-Glucose <=> n Maltose	C00076 C00305	KEGG
['2.4.1.25']	R06069	G10495 + C00031 <=> G00275	1,4-alpha-D-Glucan + n D-Glucose <=> n Maltose	C00076 C00305	KEGG
['2.4.1.347']	R11783	C00498 + C00092 <=> C00008 + C00689	ADP-glucose + D-Glucose 6-phosphate <=> ADP + alpha,alpha'-Trehalose 6-phosphate	Peptide	KEGG
['2.4.2.1' '2.4.2.15']	R01863	C00294 + C00009 <=> C00262 + C00620	Inosine + Orthophosphate <=> Hypoxanthine + alpha-D-Ribose 1-phosphate	Peptide	Model
['2.4.2.1' '2.4.2.15']	R02147	C00387 + C00009 <=> C00242 + C00620	Guanosine + Orthophosphate <=> Guanine + alpha-D-Ribose 1-phosphate	Peptide	Model
['2.4.2.1' '2.4.2.4']	R01969	C00330 + C00009 <=> C00242 + C00672	Deoxyguanosine + Orthophosphate <=> Guanine + 2-Deoxy-D-ribose 1-phosphate	Peptide	KEGG
['2.4.2.1' '2.4.2.4']	R02748	C05512 + C00009 => C00262 + C00672	Deoxyinosine + Orthophosphate <=> Hypoxanthine + 2-Deoxy-D-ribose 1-phosphate	Peptide	KEGG
['2.4.2.1']	R01561	C00212 + C00009 <=> C00147 + C00620	Adenosine + Orthophosphate <=> Adenine + alpha-D-Ribose 1-phosphate	Peptide	Model
['2.4.2.1']	R02294	C03150 + C00009 <=> C00153 + C00620	Nicotinamide-beta-riboside + Orthophosphate <=> Nicotinamide + alpha-D-Ribose 1-phosphate	Peptide	Model
['2.4.2.1']	R02295	C05841 + C00009 <=> C00253 + C00620 + C00080	Nicotinate D-ribonucleoside + Orthophosphate <=> Nicotinate + alpha-D-Ribose 1-phosphate + H+	Peptide	Model
['2.4.2.1']	R02297	C01762 + C00009 <=> C00385 + C00620	Xanthosine + Orthophosphate <=> Xanthine + alpha-D-Ribose 1-phosphate	Peptide	Model
['2.4.2.1']	R02557	C00559 + C00009 <=> C00147 + C00672	Deoxyadenosine + Orthophosphate <=> Adenine + 2-Deoxy-D-ribose 1-phosphate	Peptide	Model
['2.4.2.1']	R08368	C15586 + C00009 <=> C15587 + C00620	N-D-Ribosylpurine + Orthophosphate <=> Purine + alpha-D-Ribose 1-phosphate	Peptide	Model
['2.4.2.1']	R10244	C20463 + C00009 <=> C15587 + C00672	Purine deoxyribonucleoside + Orthophosphate <=> Purine + 2-Deoxy-D-ribose 1-phosphate	Peptide	Model
['2.4.2.10']	R01870	C01103 + C00013 <=> C00295 + C00119	Orotidine 5'-phosphate + Diphosphate <=> Orotate + 5-Phospho-alpha-D-ribose 1-diphosphate	C00305 C19610 Molybdopterin IronSulfurClusters	KEGG
['2.4.2.10']	R08231	C07649 + C00119 => C16634 + C00013	5-FU + 5-Phospho-alpha-D-ribose 1-diphosphate <=> 5-Fluorouridine monophosphate + Diphosphate	C00305 C19610 Molybdopterin IronSulfurClusters	KEGG
['2.4.2.14']	R01072	C03090 + C00013 + C00025 => C00064 + C00119 + C00001	5-Phosphoribosylamine + Diphosphate + L-Glutamate <=> L-Glutamine + 5-Phospho-alpha-D-ribose 1-diphosphate + H2O	IronSulfurClusters C00305	KEGG
['2.4.2.17']	R01071	C02739 + C00013 <=> C00002 + C00119	1-(5-Phospho-D-ribosyl)-ATP + Diphosphate <=> ATP + 5-Phospho-alpha-D-ribose 1-diphosphate	C00305&C00002	KEGG
['2.4.2.18']	R01073	C04302 + C00013 <=> C00108 + C00119	N-(5-Phospho-D-ribosyl)anthranilate + Diphosphate <=> Anthranilate + 5-Phospho-alpha-D-ribose 1-diphosphate	C00305	KEGG
['2.4.2.19']	R03348	C01185 + C00013 + C00011 => C03722 + C00119	Nicotinate D-ribonucleotide + Diphosphate + CO2 <=> Quinolinate + 5-Phospho-alpha-D-ribose 1-diphosphate	Peptide	KEGG
['2.4.2.2' '2.4.2.1' '2.4.2.3' '2.4.2.4']	R02484	C00526 + C00009 <=> C00106 + C00672	Deoxyuridine + Orthophosphate <=> Uracil + 2-Deoxy-D-ribose 1-phosphate	C00238	KEGG
['2.4.2.2' '2.4.2.3']	R01876	C00299 + C00009 <=> C00106 + C00620	Uridine + Orthophosphate <=> Uracil + alpha-D-Ribose 1-phosphate	C00238	Model
['2.4.2.2' '2.4.2.4']	R01570	C00214 + C00009 => C00178 + C00672	Thymidine + Orthophosphate <=> Thymine + 2-Deoxy-D-ribose 1-phosphate	C00238	KEGG
['2.4.2.2']	R02296	C00475 + C00009 => C00380 + C00620	Cytidine + Orthophosphate <=> Cytosine + alpha-D-Ribose 1-phosphate	C00238	Model
['2.4.2.2']	R02298	C03169 + C00009 <=> C00396 + C00620 + C00080	Pyrimidine nucleoside + Orthophosphate <=> Pyrimidine + alpha-D-Ribose 1-phosphate + H+	C00238	Model
['2.4.2.21']	R04148	C01185 + C03114 => C00253 + C04778 + C00080	Nicotinate D-ribonucleotide + Dimethylbenzimidazole <=> Nicotinate + N1-(5-Phospho-alpha-D-ribosyl)-5,6-dimethylbenzimidazole + H+	C00305	KEGG
['2.4.2.28']	R01402	C00170 + C00009 => C00147 + C04188	5'-Methylthioadenosine + Orthophosphate <=> Adenine + S-Methyl-5-thio-D-ribose 1-phosphate	Peptide	KEGG
['2.4.2.29']	R03789	C01977 + C01449 <=> C01978 + C00242	tRNA guanine + Queuine <=> tRNA queuine + Guanine	C00038	KEGG
['2.4.2.29']	R10209	C01977 + C16675 <=> C20446 + C00242	tRNA guanine + 7-Aminomethyl-7-carbaguanine <=> tRNA 7-aminomethyl-7-carbaguanine + Guanine	C00038	KEGG
['2.4.2.3']	R08229	C07649 + C00620 <=> C16633 + C00009	5-FU + alpha-D-Ribose 1-phosphate <=> 5-Fluorouridine + Orthophosphate	Peptide	Model
['2.4.2.4']	R08222	C12739 + C00009 => C07649 + C16637	5'-Deoxy-5-fluorouridine + Orthophosphate <=> 5-FU + 5-Deoxyribose-1-phosphate	Peptide	KEGG
['2.4.2.4']	R08230	C07649 + C00672 <=> C11736 + C00009	5-FU + 2-Deoxy-D-ribose 1-phosphate <=> 5-Fluorodeoxyuridine + Orthophosphate	Peptide	KEGG
['2.4.2.7']	R04378	C04677 + C00013 <=> C04051 + C00119	1-(5'-Phosphoribosyl)-5-amino-4-imidazolecarboxamide + Diphosphate <=> 5-Amino-4-imidazolecarboxyamide + 5-Phospho-alpha-D-ribose 1-diphosphate	C19610	Model
['2.4.2.8' '2.4.2.22']	R02142	C00655 + C00013 <=> C00385 + C00119	Xanthosine 5'-phosphate + Diphosphate <=> Xanthine + 5-Phospho-alpha-D-ribose 1-diphosphate	C00305	KEGG
['2.4.2.8' '2.4.2.7' '2.4.2.22']	R01229	C00144 + C00013 <=> C00242 + C00119	GMP + Diphosphate <=> Guanine + 5-Phospho-alpha-D-ribose 1-diphosphate	C00305 C19610	KEGG
['2.4.2.8' '2.4.2.7']	R00190	C00020 + C00013 <=> C00147 + C00119	AMP + Diphosphate <=> Adenine + 5-Phospho-alpha-D-ribose 1-diphosphate	C00305 C19610	KEGG
['2.4.2.8']	R01132	C00130 + C00013 <=> C00262 + C00119	IMP + Diphosphate <=> Hypoxanthine + 5-Phospho-alpha-D-ribose 1-diphosphate	C00305	KEGG
['2.4.2.8']	R08237	C02380 + C00119 => C04646 + C00013	6-Mercaptopurine + 5-Phospho-alpha-D-ribose 1-diphosphate <=> 6-Thioinosine-5'-monophosphate + Diphosphate	C00305	KEGG
['2.4.2.8']	R08238	C16614 + C00119 => C16615 + C00013	6-Methylmercaptopurine + 5-Phospho-alpha-D-ribose 1-diphosphate <=> 6-Methylthiopurine 5'-monophosphate ribonucleotide + Diphosphate	C00305	KEGG
['2.4.2.8']	R08245	C07648 + C00119 => C16619 + C00013	Thioguanine + 5-Phospho-alpha-D-ribose 1-diphosphate <=> 6-Thioguanosine monophosphate + Diphosphate	C00305	KEGG
['2.4.2.9']	R00966	C00105 + C00013 <=> C00106 + C00119	UMP + Diphosphate <=> Uracil + 5-Phospho-alpha-D-ribose 1-diphosphate	C00305	KEGG
['2.5.1.1']	R01658	C00235 + C00129 => C00013 + C00341	Dimethylallyl diphosphate + Isopentenyl diphosphate <=> Diphosphate + Geranyl diphosphate	C00305	KEGG
['2.5.1.10']	R02003	C00341 + C00129 => C00013 + C00448	Geranyl diphosphate + Isopentenyl diphosphate <=> Diphosphate + trans,trans-Farnesyl diphosphate	C14818 C19610 C00305	KEGG
['2.5.1.105']	R10339	C04807 + C20559 => C20562 + C00013	6-Hydroxymethyl-7,8-dihydropterin diphosphate + 4-(beta-D-Ribofuranosyl)aniline 5'-phosphate <=> N-[(7,8-Dihydropterin-6-yl)methyl]-4-(beta-D-ribofuranosyl)aniline 5'-phosphate + Diphosphate	C00305	KEGG
['2.5.1.120']	R10667	C00019 + C20772 + C00001 => C20773 + C00073 + C00288	S-Adenosyl-L-methionine + 3-[(1-Carboxyvinyl)oxy]benzoate + H2O <=> 6-Amino-6-deoxyfutalosine + L-Methionine + HCO3-	IronSulfurClusters&C00019	KEGG
['2.5.1.129']	R11225	C21214 + C01847 <=> C21215 + C00009	Dimethylallyl phosphate + Reduced FMN <=> Prenylated FMNH2 + Orthophosphate	C19610&Flavins	KEGG
['2.5.1.139']	R08996	C09315 + C00235 <=> C18083 + C00013	Umbelliferone + Dimethylallyl diphosphate <=> Demethylsuberosin + Diphosphate	Peptide	Model
['2.5.1.15']	R03066	C01300 + C00568 => C00921 + C00001	6-(Hydroxymethyl)-7,8-dihydropterin + 4-Aminobenzoate <=> Dihydropteroate + H2O	C00305 Flavins	KEGG
['2.5.1.15']	R03067	C04807 + C00568 => C00013 + C00921	6-Hydroxymethyl-7,8-dihydropterin diphosphate + 4-Aminobenzoate <=> Diphosphate + Dihydropteroate	C00305 Flavins	KEGG
['2.5.1.16' '2.5.1.22']	R02869	C01137 + C00315 => C00170 + C00750	S-Adenosylmethioninamine + Spermidine <=> 5'-Methylthioadenosine + Spermine	C00018 C00022	KEGG
['2.5.1.16']	R01920	C01137 + C00134 => C00170 + C00315	S-Adenosylmethioninamine + Putrescine <=> 5'-Methylthioadenosine + Spermidine	C00018 C00022	KEGG
['2.5.1.16']	R08359	C01137 + C01672 => C00170 + C16565	S-Adenosylmethioninamine + Cadaverine <=> 5'-Methylthioadenosine + Aminopropylcadaverine	C00018 C00022	KEGG
['2.5.1.17']	R01492	C00002 + C00853 => C00536 + C00194	ATP + Cob(I)alamin <=> Triphosphate + Cobamide coenzyme	C19610&Cobalamins&C00002	KEGG
['2.5.1.17']	R05220	C06505 + C00002 => C06506 + C00536	Cob(I)yrinate a,c diamide + ATP <=> Adenosyl cobyrinate a,c diamide + Triphosphate	C19610&C00002	KEGG
['2.5.1.17']	R07268	C00002 + C05774 => C00536 + C06508	ATP + Cobinamide <=> Triphosphate + Adenosyl cobinamide	C19610&C00002	KEGG
['2.5.1.19']	R03460	C00074 + C03175 <=> C00009 + C01269	Phosphoenolpyruvate + Shikimate 3-phosphate <=> Orthophosphate + 5-O-(1-Carboxyvinyl)-3-phosphoshikimate	Flavins C00305 C00175 C00038	KEGG
['2.5.1.29']	R02061	C00448 + C00129 => C00013 + C00353	trans,trans-Farnesyl diphosphate + Isopentenyl diphosphate <=> Diphosphate + Geranylgeranyl diphosphate	C00305	KEGG
['2.5.1.3']	R03223	C04752 + C04327 => C00013 + C01081	4-Amino-5-hydroxymethyl-2-methylpyrimidine diphosphate + 4-Methyl-5-(2-phosphooxyethyl)thiazole <=> Diphosphate + Thiamin monophosphate	IronSulfurClusters C00305	KEGG
['2.5.1.3']	R10712	C04752 + C20247 => C01081 + C00013 + C00011	4-Amino-5-hydroxymethyl-2-methylpyrimidine diphosphate + 2-(2-Carboxy-4-methylthiazol-5-yl)ethyl phosphate <=> Thiamin monophosphate + Diphosphate + CO2	IronSulfurClusters C00305	KEGG
['2.5.1.3']	R11312	C04752 + C20246 <=> C00013 + C01081 + C00011	4-Amino-5-hydroxymethyl-2-methylpyrimidine diphosphate + 2-[(2R,5Z)-2-Carboxy-4-methylthiazol-5(2H)-ylidene]ethyl phosphate <=> Diphosphate + Thiamin monophosphate + CO2	IronSulfurClusters C00305	KEGG
['2.5.1.30']	R09247	C00448 + 4 C00129 => C04216 + 4 C00013	trans,trans-Farnesyl diphosphate + 4 Isopentenyl diphosphate <=> all-trans-Heptaprenyl diphosphate + 4 Diphosphate	C00305	KEGG
['2.5.1.31']	R06447	C00448 + 8 C00129 => C04574 + 8 C00013	trans,trans-Farnesyl diphosphate + 8 Isopentenyl diphosphate <=> di-trans,poly-cis-Undecaprenyl diphosphate + 8 Diphosphate	C00305 Flavins	KEGG
['2.5.1.39']	R05000	C05847 + C00156 <=> C05848 + C00013	all-trans-Polyprenyl diphosphate + 4-Hydroxybenzoate <=> 4-Hydroxy-3-polyprenylbenzoate + Diphosphate	C00305	KEGG
['2.5.1.39']	R05615	C04146 + C00156 <=> C05809 + C00013	all-trans-Octaprenyl diphosphate + 4-Hydroxybenzoate <=> 3-Octaprenyl-4-hydroxybenzoate + Diphosphate	C00305	KEGG
['2.5.1.39']	R05616	C01230 + C00156 <=> C13425 + C00013	all-trans-Hexaprenyl diphosphate + 4-Hydroxybenzoate <=> 3-Hexaprenyl-4-hydroxybenzoate + Diphosphate	C00305	KEGG
['2.5.1.39']	R07273	C04145 + C00156 <=> C00013 + C03885	all-trans-Nonaprenyl diphosphate + 4-Hydroxybenzoate <=> Diphosphate + 3-Nonaprenyl-4-hydroxybenzoate	C00305	KEGG
['2.5.1.47']	R03132	C00979 + C00320 => C05824 + C00033	O-Acetyl-L-serine + Thiosulfate <=> S-Sulfo-L-cysteine + Acetate	C00018	KEGG
['2.5.1.47']	R03601	C00979 + C01528 <=> C05688 + C00033	O-Acetyl-L-serine + Hydrogen selenide <=> L-Selenocysteine + Acetate	C00018	KEGG
['2.5.1.48']	R00999	C01118 + C00001 => C00109 + C00042 + C00014	O-Succinyl-L-homoserine + H2O <=> 2-Oxobutanoate + Succinate + Ammonia	C00018	KEGG
['2.5.1.48']	R01288	C01118 + C00283 => C00155 + C00042	O-Succinyl-L-homoserine + Hydrogen sulfide <=> L-Homocysteine + Succinate	C00018	KEGG
['2.5.1.48']	R02508	C00542 + C00042 <=> C01118 + C00097	Cystathionine + Succinate <=> O-Succinyl-L-homoserine + L-Cysteine	C00018	KEGG
['2.5.1.48']	R03217	C01077 + C00097 => C02291 + C00033	O-Acetyl-L-homoserine + L-Cysteine <=> L-Cystathionine + Acetate	C00018	KEGG
['2.5.1.48']	R03260	C01118 + C00097 => C02291 + C00042	O-Succinyl-L-homoserine + L-Cysteine <=> L-Cystathionine + Succinate	C00018	KEGG
['2.5.1.48']	R04944	C05702 + C05688 => C05699 + C00009	O-Phosphorylhomoserine + L-Selenocysteine <=> L-Selenocystathionine + Orthophosphate	C00018	KEGG
['2.5.1.48']	R04945	C01077 + C05688 <=> C05699 + C00033	O-Acetyl-L-homoserine + L-Selenocysteine <=> L-Selenocystathionine + Acetate	C00018	KEGG
['2.5.1.48']	R04946	C01118 + C05688 => C05699 + C00042	O-Succinyl-L-homoserine + L-Selenocysteine <=> L-Selenocystathionine + Succinate	C00018	KEGG
['2.5.1.49' '2.5.1.47']	R04859	C00979 + C00320 + C00342 + C00080 <=> C00097 + C00094 + C00343 + C00033	O-Acetyl-L-serine + Thiosulfate + Thioredoxin + H+ <=> L-Cysteine + Sulfite + Thioredoxin disulfide + Acetate	C00018	KEGG
['2.5.1.49']	R00651	C01077 + C00409 <=> C00073 + C00033	O-Acetyl-L-homoserine + Methanethiol <=> L-Methionine + Acetate	C00018	KEGG
[truncated: 798 more rows]

## Sheet: S1C
Methanococcus maripaludis
[truncated: 966 more rows]
