# Supplementary material for: Autocatalytic chemical networks at the origin of metabolism
Source: Proc Biol Sci. 2020 Mar 11;287(1922):20192377. doi: 10.1098/rspb.2019.2377 (PMC7126077; doi:10.1098/rspb.2019.2377)
Supplement: Supplementary Dataset 4 [file rspb20192377supp5.txt]

<meta-data>
nrMolecules = 5740
nrFoodSet = 68
nrReactions = 6039
<molecules>
H2O; Water	C00001
ATP; Adenosine 5'-triphosphate	C00002
NAD+; NAD; Nicotinamide adenine dinucleotide; DPN; Diphosphopyridine nucleotide; Nadide; beta-NAD+	C00003
NADH; DPNH; Reduced nicotinamide adenine dinucleotide	C00004
NADPH; TPNH; Reduced nicotinamide adenine dinucleotide phosphate	C00005
NADP+; NADP; Nicotinamide adenine dinucleotide phosphate; beta-Nicotinamide adenine dinucleotide phosphate; TPN; Triphosphopyridine nucleotide; beta-NADP+	C00006
ADP; Adenosine 5'-diphosphate	C00008
Orthophosphate; Phosphate; Phosphoric acid; Orthophosphoric acid	C00009
CoA; Coenzyme A; CoA-SH	C00010
CO2; Carbon dioxide	C00011
Peptide	C00012
Diphosphate; Diphosphoric acid; Pyrophosphate; Pyrophosphoric acid; PPi	C00013
Ammonia; NH3	C00014
UDP; Uridine 5'-diphosphate	C00015
FAD; Flavin adenine dinucleotide	C00016
Protein	C00017
Pyridoxal phosphate; Pyridoxal 5-phosphate; Pyridoxal 5'-phosphate; PLP	C00018
S-Adenosyl-L-methionine; S-Adenosylmethionine; AdoMet; SAM	C00019
AMP; Adenosine 5'-monophosphate; Adenylic acid; Adenylate; 5'-AMP; 5'-Adenylic acid; 5'-Adenosine monophosphate; Adenosine 5'-phosphate	C00020
S-Adenosyl-L-homocysteine; S-Adenosylhomocysteine	C00021
Pyruvate; Pyruvic acid; 2-Oxopropanoate; 2-Oxopropanoic acid; Pyroracemic acid	C00022
Iron	C00023
Acetyl-CoA; Acetyl coenzyme A	C00024
L-Glutamate; L-Glutamic acid; L-Glutaminic acid; Glutamate	C00025
2-Oxoglutarate; Oxoglutaric acid; 2-Ketoglutaric acid; alpha-Ketoglutaric acid	C00026
Hydrogen peroxide; H2O2; Oxydol	C00027
Acceptor; Hydrogen-acceptor; A; Oxidized donor	C00028
UDP-glucose; UDPglucose; UDP-D-glucose; Uridine diphosphate glucose; UDP-alpha-D-glucose	C00029
Reduced acceptor; AH2; Hydrogen-donor; Donor	C00030
D-Glucose; Grape sugar; Dextrose; Glucose; D-Glucopyranose	C00031
Heme; Haem; Protoheme; Heme B; Protoheme IX	C00032
Acetate; Acetic acid; Ethanoic acid	C00033
GDP; Guanosine 5'-diphosphate; Guanosine diphosphate	C00035
Oxaloacetate; Oxalacetic acid; Oxaloacetic acid; 2-Oxobutanedioic acid; 2-Oxosuccinic acid; keto-Oxaloacetate	C00036
Glycine; Aminoacetic acid; Gly	C00037
Zinc cation; Zn2+; Zn(II); Zinc ion	C00038
DNA; DNAn; DNAn+1; (Deoxyribonucleotide)n; (Deoxyribonucleotide)m; (Deoxyribonucleotide)n+m; Deoxyribonucleic acid	C00039
Acyl-CoA; Acyl coenzyme A	C00040
L-Alanine; L-2-Aminopropionic acid; L-alpha-Alanine	C00041
Succinate; Succinic acid; Butanedionic acid; Ethylenesuccinic acid	C00042
UDP-N-acetyl-alpha-D-glucosamine; UDP-N-acetyl-D-glucosamine; UDP-N-acetylglucosamine	C00043
GTP; Guanosine 5'-triphosphate	C00044
Amino acid; Amino acids	C00045
RNA; RNAn; RNAn+1; RNA(linear); (Ribonucleotide)n; (Ribonucleotide)m; (Ribonucleotide)n+m; Ribonucleic acid	C00046
L-Lysine; Lysine acid; 2,6-Diaminohexanoic acid	C00047
Glyoxylate; Glyoxalate; Glyoxylic acid	C00048
L-Aspartate; L-Aspartic acid; 2-Aminosuccinic acid; L-Asp	C00049
Metal	C00050
Glutathione; 5-L-Glutamyl-L-cysteinylglycine; N-(N-gamma-L-Glutamyl-L-cysteinyl)glycine; gamma-L-Glutamyl-L-cysteinyl-glycine; GSH; Reduced glutathione	C00051
UDP-alpha-D-galactose; UDP-D-galactose; UDP-galactose; UDP-D-galactopyranose; UDP-alpha-D-galactopyranose	C00052
3'-Phosphoadenylyl sulfate; 3'-Phosphoadenosine 5'-phosphosulfate; 3'-Phospho-5'-adenylyl sulfate; PAPS	C00053
Adenosine 3',5'-bisphosphate; PAP; 3'-Phosphoadenylate; Phosphoadenosine phosphate	C00054
CMP; Cytidine-5'-monophosphate; Cytidylic acid	C00055
Formate; Methanoic acid; Formic acid	C00058
Sulfate; Sulfuric acid	C00059
Carboxylate; R-COOH; Monocarboxylate; Carboxylic acid	C00060
FMN; Riboflavin-5-phosphate; Flavin mononucleotide	C00061
L-Arginine; (S)-2-Amino-5-guanidinovaleric acid; L-Arg	C00062
CTP; Cytidine 5'-triphosphate; Cytidine triphosphate	C00063
L-Glutamine; L-2-Aminoglutaramic acid	C00064
L-Serine; L-2-Amino-3-hydroxypropionic acid; L-3-Hydroxy-alanine; Serine	C00065
tRNA; tRNA(n); tRNA(n+1); transfer RNA	C00066
Formaldehyde; Methanal; Oxomethane; Oxomethylene; Methylene oxide; Formalin	C00067
Thiamin diphosphate; Thiamine diphosphate; Thiamin pyrophosphate; TPP; ThPP	C00068
Alcohol	C00069
Copper; Cu+; Cu2+; Cu(II)	C00070
Aldehyde; RCHO	C00071
Ascorbate; Ascorbic acid; L-Ascorbate; L-Ascorbic acid; Vitamin C	C00072
L-Methionine; Methionine; L-2-Amino-4methylthiobutyric acid	C00073
Phosphoenolpyruvate; Phosphoenolpyruvic acid; PEP	C00074
UTP; Uridine 5'-triphosphate; Uridine triphosphate	C00075
Calcium cation; Ca2+; Calcium(2+); Calcium ion	C00076
L-Ornithine; (S)-2,5-Diaminovaleric acid; (S)-2,5-Diaminopentanoic acid; (S)-2,5-Diaminopentanoate	C00077
L-Tryptophan; Tryptophan; (S)-alpha-Amino-beta-(3-indolyl)-propionic acid	C00078
L-Phenylalanine; (S)-alpha-Amino-beta-phenylpropionic acid	C00079
H+; Hydron	C00080
ITP; Inosine 5'-triphosphate; Inosine triphosphate; Inosine tripolyphosphate	C00081
L-Tyrosine; (S)-3-(p-Hydroxyphenyl)alanine; (S)-2-Amino-3-(p-hydroxyphenyl)propionic acid; Tyrosine	C00082
Malonyl-CoA; Malonyl coenzyme A	C00083
Acetaldehyde; Ethanal	C00084
D-Fructose 6-phosphate; D-Fructose 6-phosphoric acid; Neuberg ester	C00085
Urea; Carbamide	C00086
Sulfur; S; Elemental sulfur	C00087
Nitrite	C00088
Sucrose; Cane sugar; Saccharose; 1-alpha-D-Glucopyranosyl-2-beta-D-fructofuranoside	C00089
Catechol; 1,2-Benzenediol; o-Benzenediol; 1,2-Dihydroxybenzene; Brenzcatechin; Pyrocatechol	C00090
Succinyl-CoA; Succinyl coenzyme A	C00091
D-Glucose 6-phosphate; Glucose 6-phosphate; Robison ester	C00092
sn-Glycerol 3-phosphate; Glycerophosphoric acid; D-Glycerol 1-phosphate	C00093
Sulfite; Sulfurous acid	C00094
D-Fructose; Levulose; Fruit sugar; D-arabino-Hexulose	C00095
GDP-mannose; GDP-D-mannose; GDP-alpha-D-mannose	C00096
L-Cysteine; L-2-Amino-3-mercaptopropionic acid	C00097
beta-Alanine; 3-Aminopropionic acid; 3-Aminopropanoate	C00099
Propanoyl-CoA; Propionyl-CoA; Propionyl coenzyme A	C00100
Tetrahydrofolate; 5,6,7,8-Tetrahydrofolate; Tetrahydrofolic acid; THF; (6S)-Tetrahydrofolate; (6S)-Tetrahydrofolic acid; (6S)-THFA	C00101
D-Glucose 1-phosphate; alpha-D-Glucose 1-phosphate; Cori ester; D-Glucose alpha-1-phosphate	C00103
IDP; Inosine 5'-diphosphate; Inosine diphosphate	C00104
UMP; Uridylic acid; Uridine monophosphate; Uridine 5'-monophosphate; 5'Uridylic acid	C00105
Uracil	C00106
Anthranilate; Anthranilic acid; o-Aminobenzoic acid; Vitamin L1; 2-Aminobenzoate	C00108
2-Oxobutanoate; 2-Ketobutyric acid; 2-Oxobutyric acid; 2-Oxobutyrate; 2-Oxobutanoic acid; alpha-Ketobutyric acid; alpha-Ketobutyrate	C00109
Dolichyl phosphate; Dolichol phosphate	C00110
Glycerone phosphate; Dihydroxyacetone phosphate; 3-Hydroxy-2-oxopropyl phosphate	C00111
CDP; Cytidine 5'-diphosphate; Cytidine diphosphate	C00112
PQQ; Pyrrolo-quinoline quinone; Pyrroloquinoline-quinone; Pyrroloquinoline quinone; 4,5-Dioxo-4,5-dihydro-1H-pyrrolo[2,3-f]quinoline-2,7,9-tricarboxylate; Methoxatin	C00113
Choline; Bilineurine	C00114
Glycerol; Glycerin; 1,2,3-Trihydroxypropane; 1,2,3-Propanetriol	C00116
D-Ribose 5-phosphate; Ribose 5-phosphate	C00117
D-Glyceraldehyde 3-phosphate; (2R)-2-Hydroxy-3-(phosphonooxy)-propanal; Glyceraldehyde 3-phosphate	C00118
5-Phospho-alpha-D-ribose 1-diphosphate; 5-Phosphoribosyl diphosphate; 5-Phosphoribosyl 1-pyrophosphate; PRPP	C00119
Biotin; D-Biotin; Vitamin H; Coenzyme R	C00120
D-Ribose	C00121
Fumarate; Fumaric acid; trans-Butenedioic acid	C00122
L-Leucine; 2-Amino-4-methylvaleric acid; (2S)-alpha-2-Amino-4-methylvaleric acid; (2S)-alpha-Leucine	C00123
D-Galactose; D-Galactopyranose	C00124
Ferricytochrome c; Cytochrome c3+	C00125
Ferrocytochrome c; Cytochrome c2+; Reduced cytochrome c	C00126
Glutathione disulfide; GSSG; Oxiglutatione; Oxidized glutathione	C00127
CMP-N-acetylneuraminate; CMP-N-acetyl-beta-neuraminate	C00128
Isopentenyl diphosphate; Delta3-Isopentenyl diphosphate; Delta3-Methyl-3-butenyl diphosphate	C00129
IMP; Inosinic acid; Inosine monophosphate; Inosine 5'-monophosphate; Inosine 5'-phosphate; 5'-Inosinate; 5'-Inosinic acid; 5'-Inosine monophosphate; 5'-IMP	C00130
dATP; 2'-Deoxyadenosine 5'-triphosphate; Deoxyadenosine 5'-triphosphate; Deoxyadenosine triphosphate	C00131
Methanol; Methyl alcohol; CH3OH	C00132
D-Alanine; D-2-Aminopropionic acid; D-Ala	C00133
Putrescine; 1,4-Butanediamine; 1,4-Diaminobutane; Tetramethylenediamine; Butane-1,4-diamine	C00134
L-Histidine; (S)-alpha-Amino-1H-imidazole-4-propionic acid	C00135
Butanoyl-CoA; Butyryl-CoA	C00136
myo-Inositol; D-myo-Inositol; 1D-myo-Inositol; L-myo-Inositol; 1L-myo-Inositol; meso-Inositol; Inositol; Dambose; Cyclohexitol; Meat sugar; Bios I	C00137
Reduced ferredoxin; Reduced ferredoxin [iron-sulfur] cluster	C00138
Oxidized ferredoxin; Oxidized ferredoxin [iron-sulfur] cluster	C00139
N-Acetyl-D-glucosamine; N-Acetylchitosamine; 2-Acetamido-2-deoxy-D-glucose; GlcNAc	C00140
3-Methyl-2-oxobutanoic acid; 3-Methyl-2-oxobutyric acid; 3-Methyl-2-oxobutanoate; 2-Oxo-3-methylbutanoate; 2-Oxoisovalerate; 2-Oxoisopentanoate; alpha-Ketovaline; 2-Ketovaline; 2-Keto-3-methylbutyric acid	C00141
5,10-Methylenetetrahydrofolate; (6R)-5,10-Methylenetetrahydrofolate; 5,10-Methylene-THF	C00143
GMP; Guanosine 5'-phosphate; Guanosine monophosphate; Guanosine 5'-monophosphate; Guanylic acid	C00144
Thiol; Mercaptan	C00145
Phenol; Benzenol; Hydroxybenzene; Phenic acid; Phenylic acid	C00146
Adenine; 6-Aminopurine	C00147
L-Proline; 2-Pyrrolidinecarboxylic acid	C00148
(S)-Malate; L-Malate; L-Apple acid; L-Malic acid; L-2-Hydroxybutanedioic acid; Malate; Malic acid	C00149
L-Amino acid; L-2-Amino acid	C00151
L-Asparagine; 2-Aminosuccinamic acid	C00152
Nicotinamide; Nicotinic acid amide; Niacinamide; Vitamin PP	C00153
Palmitoyl-CoA; Hexadecanoyl-CoA	C00154
L-Homocysteine; L-2-Amino-4-mercaptobutyric acid; Homocysteine	C00155
4-Hydroxybenzoate; Hydroxybenzoic acid; 4-Hydroxybenzoic acid; Hydroxybenzenecarboxylic acid	C00156
Phosphatidylcholine; Lecithin; Phosphatidyl-N-trimethylethanolamine; 1,2-Diacyl-sn-glycero-3-phosphocholine; Choline phosphatide; 3-sn-Phosphatidylcholine	C00157
Citrate; Citric acid; 2-Hydroxy-1,2,3-propanetricarboxylic acid; 2-Hydroxytricarballylic acid	C00158
D-Mannose; Mannose; Seminose; Carubinose	C00159
Glycolate; Glycolic acid; Hydroxyacetic acid	C00160
2-Oxo acid; 2-Oxocarboxylate; 2-Oxocarboxylic acid; 2-Oxo carboxylate	C00161
Fatty acid	C00162
Propanoate; Propionate; Propanoic acid; Propionic acid	C00163
Acetoacetate; 3-Oxobutanoic acid; beta-Ketobutyric acid; Acetoacetic acid	C00164
Diacylglycerol; Diglyceride	C00165
Phenylpyruvate; Phenylpyruvic acid; alpha-Ketohydrocinnamic acid; keto-Phenylpyruvate; 3-Phenyl-2-oxopropanoate; 2-Oxo-3-phenylpropanoate	C00166
UDP-glucuronate; UDPglucuronate; UDP-D-glucuronate; UDP-alpha-D-glucuronate	C00167
Hydroxypyruvate; Hydroxypyruvic acid; 3-Hydroxypyruvate; 3-Hydroxypyruvic acid	C00168
Carbamoyl phosphate	C00169
5'-Methylthioadenosine; Methylthioadenosine; S-Methyl-5'-thioadenosine; 5-Methylthioadenosine; 5'-Deoxy-5'-(methylthio)adenosine; Thiomethyladenosine; MTA	C00170
Acyl-[acyl-carrier protein]	C00173
Cobalt ion; Cobalt(2+); Co2+; Co(II)	C00175
Flavin	C00176
Cyanide ion; Prussiate; CN-; Cyano; Cyanide	C00177
Thymine; 5-Methyluracil	C00178
Agmatine; (4-Aminobutyl) guanidine	C00179
Benzoate; Benzoic acid; Benzenecarboxylic acid; Phenylformic acid; Dracylic acid	C00180
D-Xylose; Wood sugar	C00181
L-Valine; 2-Amino-3-methylbutyric acid	C00183
Glycerone; Dihydroxyacetone; 1,3-Dihydroxyacetone; 1,3-Dihydroxy-2-propanone; 1,3-Dihydroxypropan-2-one	C00184
Cellobiose; 1-beta-D-Glucopyranosyl-4-D-glucopyranose	C00185
(S)-Lactate; L-Lactate; L-Lactic acid	C00186
Cholesterol; Cholest-5-en-3beta-ol	C00187
L-Threonine; 2-Amino-3-hydroxybutyric acid	C00188
Ethanolamine; Aminoethanol; 2-Hydroxyethylamine	C00189
UDP-D-xylose; UDP-xylose; UDP-alpha-D-xylose	C00190
D-Glucuronate; Glucuronic acid; Glucuronate	C00191
Hydroxylamine; NH2OH	C00192
Aromatic aldehyde	C00193
Cobamide coenzyme; Adenosylcobalamin; Adenosylcob(III)alamin; Deoxyadenosylcobalamin; Cobamamide; Vitamin B12 coenzyme; 5,6-Dimethylbenzimidazolyl-5-deoxyadenosyl-cobamide; (5'-Deoxy-5'-adenosyl)cobamide coenzyme; (5,6-Dimethylbenzimidazolyl)cobamide coenzyme; alpha-(5,6-Dimethylbenzimidazolyl)cobamide coenzyme; 5'-Deoxy-5'-adenosylcobalamin; 5'-Deoxy-5'-adenosyl vitamin B12; 5'-Deoxy-5'-adenosyl…	C00194
N-Acylsphingosine; Ceramide; N-Acylsphing-4-enine; (4E)-Sphing-4-enine ceramide	C00195
2,3-Dihydroxybenzoate; 2,3-Dihydroxybenzoic acid	C00196
3-Phospho-D-glycerate; D-Glycerate 3-phosphate; 3-Phospho-(R)-glycerate; 3-Phosphoglycerate	C00197
D-Glucono-1,5-lactone; Gluconic lactone; Gluconic acid lactone; 1,5-Gluconolactone; delta-Gluconolactone; D-Gluconolactone; Gluconolactone	C00198
D-Ribulose 5-phosphate	C00199
Nucleoside triphosphate; NTP; Nucleoside 5'-triphosphate	C00201
Isoflurophate; Diisopropyl fluorophosphate; DFP	C00202
UDP-N-acetyl-D-galactosamine; UDP-N-acetyl-alpha-D-galactosamine	C00203
2-Dehydro-3-deoxy-D-gluconate; 2-Keto-3-deoxy-D-gluconate	C00204
hn; Light; Photon; hnu	C00205
dADP; 2'-Deoxyadenosine 5'-diphosphate	C00206
Acetone; Dimethyl ketone; 2-Propanone	C00207
Maltose; Malt sugar; alpha-D-Glucopyranosyl-(1->4)-D-glucopyranose	C00208
Oxalate; Oxalic acid; Ethanedioic acid	C00209
Adenosine	C00212
Sarcosine; N-Methylglycine	C00213
Thymidine; Deoxythymidine	C00214
Nucleotide	C00215
D-Arabinose	C00216
D-Glutamate; D-Glutamic acid; D-Glutaminic acid; D-2-Aminoglutaric acid	C00217
Methylamine; Methanamine	C00218
Arachidonate; Arachidonic acid; (5Z,8Z,11Z,14Z)-Icosatetraenoic acid; cis-5,8,11,14-Eicosatetraenoic acid	C00219
beta-D-Glucose; beta-D-Glucopyranose	C00221
3-Oxopropanoate; Malonate semialdehyde	C00222
p-Coumaroyl-CoA; 4-Coumaroyl-CoA; 4-Hydroxycinnamoyl-CoA	C00223
Adenylyl sulfate; Adenosine 5'-phosphosulfate; APS; 5'-Adenylyl sulfate	C00224
Primary alcohol; 1-Alcohol	C00226
Acetyl phosphate	C00227
Acyl-carrier protein; ACP; [Acyl-carrier protein]; Holo-[acyl-carrier protein]	C00229
3,4-Dihydroxybenzoate; 3,4-Dihydroxybenzoic acid; Protocatechuate; Protocatechuic acid	C00230
D-Xylulose 5-phosphate	C00231
Succinate semialdehyde; Succinic semialdehyde; 4-Oxobutanoate	C00232
4-Methyl-2-oxopentanoate; 2-Oxoisocaproate	C00233
10-Formyltetrahydrofolate; 10-Formyl-THF	C00234
Dimethylallyl diphosphate; 2-Isopentenyl diphosphate; Delta2-Isopentenyl diphosphate; Dimethylallyl pyrophosphate; DMAPP; Monoprenyl diphosphate; Prenyl diphosphate	C00235
3-Phospho-D-glyceroyl phosphate; 1,3-Bisphospho-D-glycerate; (R)-2-Hydroxy-3-(phosphonooxy)-1-monoanhydride with phosphoric propanoic acid; D-Glycerate 1,3-diphosphate	C00236
CO; Carbon monoxide	C00237
Potassium cation; K+; Potassium(1+); Potassium ion	C00238
dCMP; Deoxycytidylic acid; Deoxycytidine monophosphate; Deoxycytidylate; 2'-Deoxycytidine 5'-monophosphate	C00239
rRNA; Ribosomal RNA	C00240
Amide	C00241
Guanine; 2-Amino-6-hydroxypurine	C00242
Lactose; 1-beta-D-Galactopyranosyl-4-D-glucopyranose; beta-D-Gal-(1->4)-D-Glc; Milk sugar	C00243
Nitrate; Nitric acid	C00244
Taurine; 2-Aminoethanesulfonic acid; Aminoethylsulfonic acid	C00245
Butanoic acid; Butanoate; Butyrate; Butyric acid	C00246
L-Sorbose; L-xylo-Hexulose	C00247
Lipoamide; Thioctic acid amide	C00248
Hexadecanoic acid; Hexadecanoate; Hexadecylic acid; Palmitic acid; Palmitate; Cetylic acid	C00249
Pyridoxal	C00250
Chorismate; Chorismic acid; (3R,4R)-3-[(1-Carboxyethenyl)oxy]-4-hydroxycyclohexa-1,5-diene-1-carboxylate	C00251
Isomaltose; Brachiose	C00252
Nicotinate; Nicotinic acid; Niacin; 3-Pyridinecarboxylic acid	C00253
Prephenate; Prephenic acid	C00254
Riboflavin; Lactoflavin; 7,8-Dimethyl-10-ribitylisoalloxazine; Vitamin B2	C00255
(R)-Lactate; D-Lactate; D-Lactic acid; D-2-Hydroxypropanoic acid; D-2-Hydroxypropionic acid	C00256
D-Gluconic acid; D-Gluconate; D-gluco-Hexonic acid	C00257
D-Glycerate; Glycerate; (R)-Glycerate; Glyceric acid	C00258
L-Arabinose; L-Arabinopyranose	C00259
Benzaldehyde; Benzoic aldehyde	C00261
Hypoxanthine; Purine-6-ol	C00262
L-Homoserine; 2-Amino-4-hydroxybutyric acid	C00263
3-Oxoacyl-CoA	C00264
Dithiothreitol; 1,4-Dithiothreitol; threo-1,4-Dimercapto-2,3-butanediol; DL-threo-1,4-Dimercapto-2,3-butanediol	C00265
Glycolaldehyde; Hydroxyacetaldehyde	C00266
alpha-D-Glucose	C00267
Dihydrobiopterin; 6,7-Dihydrobiopterin; Quinoid-dihydrobiopterin; (6R)-6-(L-erythro-1,2-Dihydroxypropyl)-7,8-dihydro-6H-pterin	C00268
CDP-diacylglycerol; CDP-1,2-diacylglycerol; 1,2-Diacyl-sn-glycero-3-cytidine-5'-diphosphate	C00269
N-Acetylneuraminate; N-Acetylneuraminic acid; 5-Acetamido-3,5-dideoxy-D-glycero-D-galacto-2-nonulosonic acid; Neu5Ac	C00270
Tetrahydrobiopterin; 5,6,7,8-Tetrahydrobiopterin; 2-Amino-6-(1,2-dihydroxypropyl)-5,6,7,8-tetrahydoro-4(1H)-pteridinone; L-erythro-Tetrahydrobiopterin	C00272
5-Dehydro-D-fructose	C00273
D-Mannose 6-phosphate	C00275
D-Erythrose 4-phosphate	C00279
Androstenedione; Androst-4-ene-3,17-dione; 4-Androstene-3,17-dione	C00280
Hydrogen; H2	C00282
Hydrogen sulfide; Hydrogen-sulfide; H2S; Sulfide	C00283
dGTP; 2'-Deoxyguanosine 5'-triphosphate; Deoxyguanosine 5'-triphosphate; Deoxyguanosine triphosphate	C00286
HCO3-; Hydrogencarbonate; Bicarbonate; Hydrogen carbonate; Acid carbonate	C00288
Aniline; Phenylamine; Benzenamine; Arylamine	C00292
Inosine	C00294
Orotate; Orotic acid; Uracil-6-carboxylic acid	C00295
Quinate; Quinic acid; Kinic acid; Chinic acid; L-Quinic acid; L-Quinate; (-)-Quinic acid	C00296
Uridine	C00299
Creatine; alpha-Methylguanidino acetic acid; Methylglycocyamine	C00300
ADP-ribose; ADP-D-ribose; Adenosine diphosphate ribose	C00301
Glutamate; Glutaminic acid; 2-Aminoglutaric acid	C00302
Magnesium cation; Mg2+; Magnesium(2+); Magnesium ion	C00305
CDP-choline; Cytidine 5'-diphosphocholine; Citicoline	C00307
D-Ribulose; D-erythro-2-Pentulose; D-Arabinoketose; D-Arabinulose; D-Riboketose	C00309
D-Xylulose; D-threo-Pentulose; D-Lyxulose	C00310
Isocitrate; Isocitric acid; 1-Hydroxytricarballylic acid; 1-Hydroxypropane-1,2,3-tricarboxylic acid	C00311
L-Xylulose; L-threo-Pentulose; L-Lyxulose	C00312
Oxalyl-CoA	C00313
Pyridoxine; Pyridoxol	C00314
Spermidine; N-(3-Aminopropyl)-1,4-butane-diamine	C00315
L-Carnitine; L-gamma-Trimethyl-beta-hydroxybutyrobetaine; Vitamin BT; 3-Carboxy-2-hydroxy-N,N,N-trimethyl-1-propanaminium hydroxide, inner salt; Levocarnitine; (R)-Carnitine	C00318
Sphingosine; Sphingenine; Sphingoid; Sphing-4-enine	C00319
Thiosulfate; Hyposulfite	C00320
2-Oxoadipate; 2-Oxoadipic acid	C00322
Caffeoyl-CoA; (2E)-3-(3,4-Dihydroxyphenyl)prop-2-enoyl-CoA	C00323
GDP-L-fucose; GDP-beta-L-fucose	C00325
Glycoprotein	C00326
L-Citrulline; 2-Amino-5-ureidovaleric acid; Citrulline	C00327
L-Kynurenine; 3-Anthraniloyl-L-alanine	C00328
D-Glucosamine; Chitosamine; 2-Amino-2-deoxy-D-glucose	C00329
Deoxyguanosine; 2'-Deoxyguanosine	C00330
Indolepyruvate; Indolepyruvic acid; (Indol-3-yl)pyruvate; Indole-3-pyruvate; 3-(Indol-3-yl)pyruvate	C00331
Acetoacetyl-CoA; Acetoacetyl coenzyme A; 3-Acetoacetyl-CoA	C00332
D-Galacturonate; D-Galacturonic acid	C00333
4-Aminobutanoate; 4-Aminobutanoic acid; 4-Aminobutyrate; 4-Aminobutyric acid; gamma-Aminobutyric acid; GABA	C00334
(S)-Dihydroorotate; (S)-4,5-Dihydroorotate; L-Dihydroorotate; L-Dihydroorotic acid; Dihydro-L-orotic acid	C00337
Lipopolysaccharide; LPS	C00338
Long-chain alcohol	C00339
Reduced rubredoxin	C00340
Geranyl diphosphate	C00341
Thioredoxin; Reduced thioredoxin	C00342
Thioredoxin disulfide; Oxidized thioredoxin; Thioredoxin sulfide	C00343
Phosphatidylglycerol; 3-(3-sn-Phosphatidyl)glycerol; 3(3-Phosphatidyl-)glycerol; PtdGro	C00344
6-Phospho-D-gluconate	C00345
Ethanolamine phosphate; O-Phosphorylethanolamine; Phosphoethanolamine; O-Phosphoethanolamine	C00346
Long-chain carboxylate; Long-chain carboxylic acid	C00347
2-Methyl-3-oxopropanoate; 3-Oxo-2-methylpropanoate; Methylmalonate semialdehyde	C00349
Phosphatidylethanolamine; (3-Phosphatidyl)ethanolamine; (3-Phosphatidyl)-ethanolamine; Cephalin; O-(1-beta-Acyl-2-acyl-sn-glycero-3-phospho)ethanolamine; 1-Acyl-2-acyl-sn-glycero-3-phosphoethanolamine; L-1-Phosphatidylethanolamine	C00350
D-Glucosamine 6-phosphate; D-Glucosamine phosphate	C00352
Geranylgeranyl diphosphate; Geranylgeranyl pyrophosphate; all-trans-Geranylgeranyl diphosphate; all-trans-Geranylgeranyl pyrophosphate; (2E,6E,10E)-3,7,11,15-Tetramethylhexadeca-2,6,10,14-tetraen-1-yl diphosphate	C00353
D-Fructose 1,6-bisphosphate	C00354
3,4-Dihydroxy-L-phenylalanine; L-Dopa; 3-Hydroxy-L-tyrosine; L-beta-(3,4-Dihydroxyphenyl)alanine; Levodopa; Dihydroxy-L-phenylalanine	C00355
(S)-3-Hydroxy-3-methylglutaryl-CoA; Hydroxymethylglutaryl-CoA; Hydroxymethylglutaroyl coenzyme A; HMG-CoA; 3-Hydroxy-3-methylglutaryl-CoA	C00356
N-Acetyl-D-glucosamine 6-phosphate	C00357
dAMP; 2'-Deoxyadenosine 5'-phosphate; 2'-Deoxyadenosine 5'-monophosphate; Deoxyadenylic acid; Deoxyadenosine monophosphate	C00360
dGDP; 2'-Deoxyguanosine 5'-diphosphate	C00361
dGMP; 2'-Deoxyguanosine 5'-monophosphate; 2'-Deoxyguanosine 5'-phosphate; Deoxyguanylic acid; Deoxyguanosine monophosphate	C00362
dTDP; Deoxythymidine 5'-diphosphate	C00363
dTMP; Thymidine 5'-phosphate; Deoxythymidine 5'-phosphate; Thymidylic acid; 5'-Thymidylic acid; Thymidine monophosphate; Deoxythymidylic acid; Thymidylate	C00364
dUMP; Deoxyuridylic acid; Deoxyuridine monophosphate; Deoxyuridine 5'-phosphate; 2'-Deoxyuridine 5'-phosphate	C00365
Urate; Uric acid	C00366
Starch; Glycogen	C00369
Sterol	C00370
Zeatin; N6-(4-Hydroxyisopentenyl)adenine; (E)-2-Methyl-4-(1H-purin-6-ylamino)but-2-en-1-ol; trans-Zeatin	C00371
Dextran; 1,6-alpha-D-Glucan; (1,6-alpha-D-Glucosyl)n; (1,6-alpha-D-Glucosyl)n+1; (1,6-alpha-D-Glucosyl)m; (1,6-alpha-D-Glucosyl)m+1; Dextran 40; Dextran 70; Dextran 75	C00372
Retinal; Vitamin A aldehyde; Retinene; all-trans-Retinal; all-trans-Vitamin A aldehyde; all-trans-Retinene	C00376
Thiamine; Thiamin; Vitamin B1; Aneurin; Antiberiberi factor	C00378
Xylitol	C00379
Cytosine	C00380
Dolichol	C00381
Malonate; Malonic acid; Propanedioic acid	C00383
Xanthine	C00385
Carnosine; Nalpha-(beta-alanyl)-L-histidine	C00386
Guanosine	C00387
Histamine; 1H-Imidazole-4-ethanamine; 2-(4-Imidazolyl)ethylamine	C00388
Quercetin; 3,3',4,5,7-Pentahydroxyflavone; 3,5,7,3',4'-Pentahydroxyflavone	C00389
Ubiquinol; QH2; CoQH2	C00390
Mannitol; D-Mannitol	C00392
GDP-glucose; GDP-D-glucose; GDP-alpha-D-glucose	C00394
Penicillin; Penam	C00395
Pyrimidine; Pyrimidine base	C00396
Tobramycin; Nebramycin factor 6; 3'-Deoxykanamycin B	C00397
Tryptamine; 3-(2-Aminoethyl)indole	C00398
Ubiquinone; Coenzyme Q; CoQ; Q	C00399
(-)-Menthol; L-Menthol	C00400
D-Aspartate; D-Aspartic acid	C00402
Polyphosphate; (Phosphate)n; (Phosphate)n+1; (Phosphate)n-1; (Polyphosphate)n; (Polyphosphate)n-1	C00404
D-Amino acid	C00405
Feruloyl-CoA; trans-Feruloyl-CoA	C00406
L-Isoleucine; 2-Amino-3-methylvaleric acid	C00407
L-Pipecolate; Pipecolinic acid; Pipecolic acid; 2-Piperidinecarboxylic acid; (S)-Piperidine-2-carboxylic acid	C00408
Methanethiol; Methylmercaptan	C00409
Progesterone; 4-Pregnene-3,20-dione	C00410
Sinapoyl-CoA	C00411
Stearoyl-CoA; Stearyl-CoA; Stearyl coenzyme A	C00412
Streptomycin	C00413
Cyclohexanone	C00414
Dihydrofolate; Dihydrofolic acid; 7,8-Dihydrofolate; 7,8-Dihydrofolic acid; 7,8-Dihydropteroylglutamate	C00415
Phosphatidate; Phosphatidic acid; 1,2-Diacyl-sn-glycerol 3-phosphate; 3-sn-Phosphatidate	C00416
cis-Aconitate; cis-Aconitic acid	C00417
(R)-Mevalonate; Mevalonic acid; 3,5-Dihydroxy-3-methylvaleric acid	C00418
Polynucleotide	C00419
Triacylglycerol; Triglyceride	C00422
trans-Cinnamate; trans-Cinnamic acid; (E)-Cinnamate; (2E)-3-Phenylprop-2-enoate	C00423
(S)-Lactaldehyde; L-Lactaldehyde; L-2-Hydroxypropionaldehyde	C00424
Prostaglandin H2; (5Z,13E)-(15S)-9alpha,11alpha-Epidioxy-15-hydroxyprosta-5,13-dienoate; (5Z,13E,15S)-9alpha,11alpha-Epidioxy-15-hydroxyprosta-5,13-dienoate; PGH2; (5Z,9alpha,11alpha,13E,15S)-9,11-Epidioxy-15-hydroxy-prosta-5,13-dienoate	C00427
5,6-Dihydrouracil; Dihydro-2,4(1H,3H)-pyrimidinedione; Dihydrouracile; Dihydrouracil; 5,6-Dihydro-2,4-dihydroxypyrimidine; Hydrouracil; 2,4-Dioxotetrahydropyrimidine	C00429
5-Aminolevulinate; 5-Amino-4-oxopentanoate; 5-Amino-4-oxovaleric acid	C00430
5-Aminopentanoate; 5-Aminopentanoic acid; 5-Aminovaleric acid	C00431
2,5-Dioxopentanoate; 2-Oxoglutarate semialdehyde	C00433
Oxidized rubredoxin	C00435
N-Carbamoylputrescine	C00436
N-Acetylornithine; N2-Acetyl-L-ornithine	C00437
N-Carbamoyl-L-aspartate	C00438
N-Formimino-L-glutamate; N-Formimidoyl-L-glutamate	C00439
5-Methyltetrahydrofolate	C00440
L-Aspartate 4-semialdehyde; Aspartate beta-semialdehyde; L-Aspartic 4-semialdehyde	C00441
5,10-Methenyltetrahydrofolate	C00445
alpha-D-Galactose 1-phosphate; alpha-D-Galactopyranose 1-phosphate	C00446
Sedoheptulose 1,7-bisphosphate; D-Sedoheptulose 1,7-bisphosphate; D-altro-Heptulose 1,7-biphosphate	C00447
trans,trans-Farnesyl diphosphate; Farnesyl diphosphate; Farnesyl pyrophosphate; 2-trans,6-trans-Farnesyl diphosphate; (2E,6E)-Farnesyl diphosphate	C00448
N6-(L-1,3-Dicarboxypropyl)-L-lysine; Saccharopine; L-Saccharopine; N-[(S)-5-Amino-5-carboxypentyl]-L-glutamic acid	C00449
(S)-2,3,4,5-Tetrahydropyridine-2-carboxylate; Delta1-Piperideine-6-L-carboxylate	C00450
(1R,2S)-1-Hydroxypropane-1,2,3-tricarboxylate; D-threo-Isocitric acid	C00451
NDP; Nucleoside diphosphate; Nucleoside 5'-diphosphate	C00454
Nicotinamide D-ribonucleotide; NMN; Nicotinamide mononucleotide; Nicotinamide ribonucleotide; Nicotinamide nucleotide; beta-Nicotinamide D-ribonucleotide; beta-Nicotinamide ribonucleotide; beta-Nicotinamide mononucleotide	C00455
dCTP; Deoxycytidine 5'-triphosphate; Deoxycytidine triphosphate; 2'-Deoxycytidine 5'-triphosphate	C00458
dTTP; Deoxythymidine triphosphate; Deoxythymidine 5'-triphosphate; TTP	C00459
dUTP; 2'-Deoxyuridine 5'-triphosphate	C00460
Chitin; beta-1,4-Poly-N-acetyl-D-glucosamine; [1,4-(N-Acetyl-beta-D-glucosaminyl)]n; [1,4-(N-Acetyl-beta-D-glucosaminyl)]n+1	C00461
Halide; Hydrogen halide; HX; Halo acid	C00462
Indole; 2,3-Benzopyrrole	C00463
Mannan; Mannoglycan	C00464
Acetoin; 2-Acetoin; 3-Hydroxybutan-2-one; 3-Hydroxy-2-butanone; Dimethylketol	C00466
Estrone; 3-Hydroxy-1,3,5(10)-estratrien-17-one	C00468
Ethanol; Ethyl alcohol; Methylcarbinol	C00469
Pectate; Pectic acid; alpha-D-Polygalacturonic acid; Poly(1,4-alpha-D-galacturonate); Poly(1,4-alpha-D-galacturonate)(n); (1,4-alpha-D-Galacturonide)n; [(1->4)-alpha-D-Galacturonosyl]n; De-esterified pectin	C00470
p-Benzoquinone; Quinone; Chinone; 2,5-Cyclohexadiene-1,4-dione; 1,4-Benzoquinone	C00472
Retinol; all-trans-Retinol; Vitamin A; Vitamin A1	C00473
Ribitol; Adonitol	C00474
Cytidine	C00475
D-Lyxose	C00476
Ecdysone	C00477
Propanal; Propionaldehyde	C00479
Pyrazole; 1,2-Diazole	C00481
Sinapate; Sinapic acid; 3,5-Dimethoxy-4-hydroxycinnamic acid	C00482
Tyramine; 2-(p-Hydroxyphenyl)ethylamine	C00483
Bilirubin	C00486
Carnitine; gamma-Trimethyl-hydroxybutyrobetaine; 3-Hydroxy-4-trimethylammoniobutanoate	C00487
Formamide; Methanamide	C00488
Glutarate; Glutaric acid; Pentanedioic acid; 1,3-Propanedicarboxylic acid	C00489
Itaconate; Itaconic acid; Methylenesuccinic acid	C00490
L-Cystine; L-Dicysteine; L-alpha-Diamino-beta-dithiolactic acid	C00491
Raffinose; Melitose; Melitriose; Gossypose; 6G-alpha-D-galactosylsucrose	C00492
Shikimate; Shikimic acid; 3,4,5-Trihydroxy-1-cyclohexenecarboxylic acid	C00493
(R)-Malate; D-Malate; D-Malic acid	C00497
ADP-glucose; ADP-alpha-D-glucose; Adenosine diphosphoglucose	C00498
Allantoate; Allantoic acid	C00499
Biliverdin; Biliverdin IX alpha	C00500
CDP-glucose; CDP-D-Glucose	C00501
D-Xylonate	C00502
Erythritol; Erythrol; Phycitol; Phycite; Erythrite	C00503
Folate; Pteroylglutamic acid; Folic acid	C00504
Gentamicin	C00505
L-Cysteate; L-Cysteic acid; 3-Sulfoalanine; 2-Amino-3-sulfopropionic acid	C00506
L-Rhamnose; 6-Deoxy-L-mannose; L-Mannomethylose; L-Rhamnopyranose	C00507
L-Ribulose; L-erythro-Pentulose; L-Arabinoketose; L-Arabinulose; L-Riboketose	C00508
Naringenin; 4',5,7-Trihydroxyflavanone; (2S)-Naringenin; (-)-(2S)-Naringenin	C00509
Acrylic acid; Propenoate; Acrylate; 2-Propenoic acid; Vinylformic acid	C00511
Benzoyl-CoA; S-Benzoyl-coenzyme A	C00512
CDP-glycerol	C00513
D-Mannonate	C00514
D-Ornithine	C00515
Hexadecanal; Palmitaldehyde	C00517
Hyaluronate; Hyaluronic acid; Hyaluronan; [beta-N-Acetyl-D-glucosaminyl(1,4)beta-D-glucuronosyl(1,3)]n	C00518
Hypotaurine; 2-Aminoethanesulfinic acid	C00519
(R)-Pantoate; Pantoate; Pantoic acid	C00522
Androsterone; 3alpha-Hydroxy-5alpha-androstan-17-one	C00523
D-Tryptophan	C00525
Deoxyuridine; 2-Deoxyuridine; 2'-Deoxyuridine	C00526
Glutaryl-CoA	C00527
Hydroquinone; p-Benzenediol; 1,4-Benzenediol; 1,4-Dihydroxybenzene; Benzene-1,4-diol; Quinol; 4-Hydroxyphenol	C00530
Itaconyl-CoA	C00531
L-Arabitol; L-Arabinol; L-Arabinitol; L-Lyxitol	C00532
Nitric oxide; NO; Nitrogen monoxide	C00533
Pyridoxamine; PM	C00534
Testosterone; 17beta-Hydroxy-4-androsten-3-one	C00535
Triphosphate; Triphosphoric acid; Tripolyphosphate; Inorganic triphosphate	C00536
2-Oxoaldehyde	C00538
Aromatic acid; Aromatic carboxylic acid	C00539
Cinnamoyl-CoA; S-(Cinnamoyl) coenzyme A	C00540
Cob(II)alamin; Vitamin B12r	C00541
Cystathionine	C00542
Dimethylamine; (CH3)2NH	C00543
Homogentisate; Homogentisic acid; 2,5-Dihydroxyphenylacetic acid; 2,5-Dihydroxyphenylacetate	C00544
L-Arabinonate	C00545
Methylglyoxal; Pyruvaldehyde; Pyruvic aldehyde; 2-Ketopropionaldehyde; 2-Oxopropanal	C00546
L-Noradrenaline; Noradrenaline; Norepinephrine; Arterenol; 4-[(1R)-2-Amino-1-hydroxyethyl]-1,2-benzenediol	C00547
Phenyl acetate; Acetylphenol; Acetic acid,phenyl ester	C00548
Sphingomyelin	C00550
meso-Tartaric acid; meso-Tartrate	C00552
(+)-Neomenthol	C00553
4-Aminobutyraldehyde; 4-Aminobutanal	C00555
Benzyl alcohol; alpha-Hydroxytoluene; Benzenemethanol; Phenylmethanol; Phenylcarbinol; Hydroxymethylbenzene	C00556
Cyclopentanone	C00557
D-Tagaturonate; D-Tagaturonic acid	C00558
Deoxyadenosine; 2'-Deoxyadenosine	C00559
Mandelonitrile; Benzaldehyde cyanohydrin; (R)-Mandelonitrile	C00561
Phosphoprotein	C00562
Trimethylamine; (CH3)3N; N,N-Dimethylmethanamine	C00565
(3S)-Citryl-CoA	C00566
4-Aminobenzoate; ABEE; 4-Aminobenzoic acid; p-Aminobenzoate	C00568
CDP-ethanolamine; Cytidine diphosphate ethanolamine	C00570
Cyclohexylamine; Cyclohexanamine	C00571
Keratan sulfate; Kerato sulfate; Keratan 6'-sulfate; Keratan; Kerato 6'-sulfate	C00573
3',5'-Cyclic AMP; Cyclic adenylic acid; Cyclic AMP; Adenosine 3',5'-phosphate; Adenosine 3',5'-cyclic phosphate; cAMP	C00575
Betaine aldehyde	C00576
D-Glyceraldehyde	C00577
Dihydrolipoamide; Dihydrothioctamide	C00579
Dimethyl sulfide; Methyl sulfide; Methyl thioether	C00580
Guanidinoacetate; Guanidinoacetic acid; Glycocyamine; N-Amidinoglycine; Guanidoacetic acid	C00581
Phenylacetyl-CoA; Phenylacetyl coenzyme A	C00582
Propane-1,2-diol; 1,2-Propanediol; Propylene glycol	C00583
Prostaglandin E2; (5Z,13E)-(15S)-11alpha,15-Dihydroxy-9-oxoprosta-5,13-dienoate; (5Z,13E)-(15S)-11alpha,15-Dihydroxy-9-oxoprost-13-enoate; Dinoprostone; PGE2	C00584
Protein tyrosine; [Protein]-L-tyrosine	C00585
2-Deoxy-D-glucose; 2-Deoxy-D-arabino-hexose; D-arabino-2-Deoxyhexose	C00586
3-Hydroxybenzoate; 3-Hydroxybenzoic acid; m-Hydroxybenzoic acid	C00587
Choline phosphate; Phosphorylcholine; Phosphocholine; O-Phosphocholine	C00588
Coniferyl alcohol; Coniferol; 4-(3-Hydroxy-1-propenyl)-2-methoxyphenol; trans-Coniferyl alcohol	C00590
N-Acylneuraminate	C00591
Sulfoacetaldehyde; 2-Sulfoacetaldehyde	C00593
2-Hydroxy-2,4-pentadienoate; cis-2-Hydroxypenta-2,4-dienoate; Oxopent-4-enoate; 2-Oxopent-4-enoate; 2-Hydroxypenta-2,4-dienoate	C00596
Cholest-4-en-3-one; Cholestenone; 4-Cholesten-3-one	C00599
Phenylacetaldehyde; alpha-Tolualdehyde	C00601
beta-D-Galactoside	C00602
(S)-Ureidoglycolate; (-)-Ureidoglycolate	C00603
2,3-Dehydroacyl-CoA; Dehydroacyl-CoA	C00605
3-Sulfino-L-alanine; L-Cysteinesulfinic acid; 3-Sulphino-L-alanine; 3-Sulfinoalanine	C00606
Long-chain aldehyde	C00609
N-Acetyllactosamine; beta-D-Galactosyl-1,4-N-acetyl-D-glucosamine; beta-D-Galactosyl-1,4-N-acetyl-beta-D-glucosamine	C00611
Protein-L-arginine; Peptide L-arginine	C00613
Protein glutamate; Protein L-glutamate	C00614
Protein histidine; Protein L-histidine; [Protein]-L-histidine	C00615
Quercetin 3-sulfate	C00616
UDP-D-galacturonate; UDPgalacturonate; UDP-alpha-D-galacturonate	C00617
3-Dehydro-L-gulonate	C00618
3-Oxo-Delta4-steroid	C00619
alpha-D-Ribose 1-phosphate; Ribose 1-phosphate; D-Ribose 1-phosphate	C00620
Dolichyl diphosphate; Dolichol diphosphate	C00621
sn-Glycerol 1-phosphate; sn-Gro-1-P; L-Glycerol 1-phosphate	C00623
N-Acetyl-L-glutamate; N-Acetyl-L-glutamic acid	C00624
N-Acyl-D-mannosamine	C00625
Pyridoxine phosphate; Pyridoxine 5-phosphate; Pyridoxine 5'-phosphate; Pyridoxol 5'-phosphate	C00627
2,5-Dihydroxybenzoate; 2,5-Dihydroxybenzoic acid; Gentisic acid; Hydroquinonecarboxylic acid; Gentisate	C00628
2-Methylpropanoyl-CoA; 2-Methylpropionyl-CoA; Isobutyryl-CoA	C00630
2-Phospho-D-glycerate; D-Glycerate 2-phosphate; 2-Phospho-(R)-glycerate	C00631
3-Hydroxyanthranilate; 3-Hydroxyanthranilic acid	C00632
4-Hydroxybenzaldehyde; p-Hydroxybenzaldehyde	C00633
Chondroitin 4-sulfate; Chondroitin sulfate A; Chondroitin 4'-sulfate	C00634
Chondroitin 6-sulfate; Chondroitin sulfate C; Chondroitin 6'-sulfate	C00635
D-Mannose 1-phosphate; alpha-D-Mannose 1-phosphate	C00636
Indole-3-acetaldehyde; 2-(Indol-3-yl)acetaldehyde; Indoleacetaldehyde	C00637
Long-chain fatty acid; Higher fatty acid	C00638
Prostaglandin F2alpha; (5Z,13E)-(15S)-9alpha,11alpha,15-Trihydroxyprosta-5,13-dienoate; (+)-Prostaglandin F2a; 7-[3,5-Dihydroxy-2-(3-hydroxy-1-octenyl)cyclopentyl]-5-heptenoic acid; 9a,11a-PGF2; Amoglandin; Cyclosin; Dinoprost; Enzaprost; Enzaprost F; Panacelan; PGF2a; 9,11,15-Trihydroxy-(5Z,9a,11a,13E,15S)-prosta-5,13-dien-1-oic acid; Prostaglandin F2a; Prostin F 2 alpha; Protamodin; U 14583; (5…	C00639
(3S)-3-Hydroxyacyl-CoA; (S)-3-Hydroxyacyl-CoA	C00640
1,2-Diacyl-sn-glycerol; 1,2-Diacylglycerol; L-1,2-Diacylglycerol	C00641
4-Hydroxyphenylacetate; 4-Hydroxyphenylacetic acid	C00642
5-Hydroxy-L-tryptophan; Oxitriptan	C00643
D-Mannitol 1-phosphate	C00644
N-Acetyl-D-mannosamine; 2-Acetamido-2-deoxy-D-mannose	C00645
Pyridoxamine phosphate; Pyridoxamine 5-phosphate; Pyridoxamine 5'-phosphate	C00647
4-Hydroxymandelonitrile	C00650
4-Methylene-L-glutamate	C00651
D-Arabinono-1,4-lactone	C00652
Poly(ribitol phosphate); Poly-1,5-ribitol phosphate; (Ribitol phosphate)n; (Ribitol phosphate)n+1	C00653
Xanthosine 5'-phosphate; Xanthylic acid; XMP; (9-D-Ribosylxanthine)-5'-phosphate	C00655
trans-2,3-Dehydroacyl-CoA; trans-2-Enoyl-CoA; trans-2,3-Didehydroacyl-CoA; trans-Didehydroacyl-CoA; (2E)-2-Enoyl-CoA	C00658
Reduced adrenal ferredoxin; Reduced adrenodoxin	C00662
beta-D-Glucose 1-phosphate	C00663
5-Formiminotetrahydrofolate; 5-Formimidoyltetrahydrofolate	C00664
beta-D-Fructose 2,6-bisphosphate; D-Fructose 2,6-bisphosphate	C00665
LL-2,6-Diaminoheptanedioate; LL-2,6-Diaminopimelate; LL-2,6-Diaminopimelic acid	C00666
Oxidized adrenal ferredoxin; Oxidized adrenodoxin	C00667
alpha-D-Glucose 6-phosphate	C00668
gamma-L-Glutamyl-L-cysteine; L-gamma-Glutamylcysteine; 5-L-Glutamyl-L-cysteine; gamma-Glutamylcysteine	C00669
sn-Glycero-3-phosphocholine; Glycerophosphocholine	C00670
(S)-3-Methyl-2-oxopentanoic acid; (S)-3-Methyl-2-oxopentanoate; (3S)-3-Methyl-2-oxopentanoic acid; (3S)-3-Methyl-2-oxopentanoate	C00671
2-Deoxy-D-ribose 1-phosphate; 2-Deoxy-alpha-D-ribose 1-phosphate	C00672
2-Deoxy-D-ribose 5-phosphate	C00673
5alpha-Androstane-3,17-dione; Androstanedione	C00674
Deoxynucleoside 3'-phosphate; 2'-Deoxyribonucleoside 3'-phosphate	C00675
Deoxynucleoside 5'-phosphate; 2'-Deoxynucleoside 5'-phosphate; 2'-Deoxyribonucleoside 5'-phosphate; 2'-Deoxynucleoside 5'-monophosphate; 2'-Deoxyribonucleoside 5'-monophosphate	C00676
Deoxynucleoside triphosphate; 2'-Deoxyribonucleoside 5'-triphosphate; 2'-Deoxyribonucleoside triphosphate	C00677
5-Dehydro-4-deoxy-D-glucarate; (2R,3S)-2,3-Dihydroxy-5-oxohexanedioate	C00679
meso-2,6-Diaminoheptanedioate; meso-2,6-Diaminopimelate; meso-2,6-Diaminopimelic acid; meso-Diaminoheptanedioate	C00680
1-Acyl-sn-glycerol 3-phosphate; 2-Lysophosphatidate; Lysophosphatidate; Lysophosphatidic acid	C00681
2-Hydroxymuconate semialdehyde; 2-Hydroxymuconic semialdehyde; 2-Hydroxymuconate-6-semialdehyde	C00682
(S)-Methylmalonyl-CoA; (S)-Methylmalonyl-coenzyme A; (2S)-Methylmalonyl-CoA; D-Methylmalonyl-CoA	C00683
2-Dehydro-3-deoxy-L-arabinonate; 2-Dehydro-3-deoxy-L-pentonate	C00684
3-Oxoacyl-[acyl-carrier protein]	C00685
N-Acyl-D-mannosamine 6-phosphate	C00686
dTDP-4-dehydro-beta-L-rhamnose; dTDP-4-dehydro-6-deoxy-beta-L-mannose; dTDP-4-oxo-6-deoxy-L-mannose; dTDP-4-oxo-L-rhamnose	C00688
alpha,alpha'-Trehalose 6-phosphate; Trehalose 6-phosphate	C00689
2,4,6/3,5-Pentahydroxycyclohexanone; scyllo-Inosose; 2-Inosose	C00691
UDP-N-acetylmuramoyl-L-alanyl-D-glutamate; UDP-N-acetyl-alpha-D-muramoyl-L-alanyl-D-glutamate	C00692
trans-2,3-Dehydroacyl-[acyl-carrier protein]; trans-2-Enoyl-[acyl-carrier protein]	C00693
beta-D-Galactosyl-(1->4)-N-acetyl-beta-D-glucosaminyl-R; beta-D-Galactosyl-1,4-N-acetyl-D-glucosaminyl-R; beta-D-Galactosyl-(1->4)-N-acetyl-D-glucosaminyl-R	C00694
Cholic acid; Cholate; 3alpha,7alpha,12alpha-Trihydroxy-5beta-cholanate; 3alpha,7alpha,12alpha-Trihydroxy-5beta-cholanic acid	C00695
Prostaglandin D2; (5Z,13E)-(15S)-9alpha,15-Dihydroxy-11-oxoprosta-5,13-dienoate; (5Z,13E,15S)-9alpha,15-Dihydroxy-11-oxoprosta-5,13-dienoate; PGD2	C00696
Nitrogen; N2	C00697
Cl-; Chloride; Chloride ion	C00698
XTP; Xanthosine 5'-triphosphate	C00700
Base; Nucleobase; Base1; Base2	C00701
Mercury(2+); Hg2+; Mercuric ion	C00703
O2.-; Superoxide anion; O2-	C00704
dCDP; 2'-Deoxycytidine diphosphate; 2'-Deoxycytidine 5'-diphosphate	C00705
Amine; Primary amine; Substituted amine	C00706
(9Z)-Octadecenoic acid; (Z)-Octadec-9-enoic acid; Oleate; Oleic acid	C00712
Pectin; Poly(1,4-alpha-D-galacturonide)	C00714
Pterin; 2-Amino-4-oxopteridine; 2-Amino-4-hydroxypteridine	C00715
Serine; 2-Amino-3-hydroxypropionic acid; 3-Hydroxyalanine	C00716
Alditol; Glycitol; Sugar alcohol	C00717
Amylose; Amylose chain; (1,4-alpha-D-Glucosyl)n; (1,4-alpha-D-Glucosyl)n+1; (1,4-alpha-D-Glucosyl)n-1; 4-{(1,4)-alpha-D-Glucosyl}(n-1)-D-glucose; 1,4-alpha-D-Glucan	C00718
Betaine; Trimethylaminoacetate; Glycine betaine; N,N,N-Trimethylglycine; Trimethylammonioacetate	C00719
RBr	C00720
Dextrin	C00721
Nitrile; R-CN	C00726
Orcinol; 5-Methyl-1,3-benzenediol; 5-Methylresorcinol; 3,5-Toluenediol; 3,5-Dihydroxytoluene	C00727
Tropine; 3alpha-Tropanol	C00729
Chitosan; beta-1,4-Poly-D-glucosamine	C00734
Cortisol; Hydrocortisone; 11beta,17alpha,21-Trihydroxy-4-pregnene-3,20-dione; Kendall's compound F; Reichstein's substance M	C00735
Cysteine; 2-Amino-3-mercaptopropionic acid	C00736
D-Aldose; D-Aldose1; D-Aldose2	C00737
D-Hexose; Hexose	C00738
D-Lysine; D-2,6-Diaminohexanoic acid	C00739
D-Serine	C00740
Diacetyl; Biacetyl; Dimethylglyoxal; 2,3-Butanedione	C00741
Fluoride; F-; Fluoride ion	C00742
Macrocin; Tylosin C	C00744
Pyridine; Azabenzene	C00747
Siroheme	C00748
Spermine; N,N'-Bis(3-aminopropyl)-1,4-butanediamine	C00750
Squalene; Spinacene; Supraene	C00751
4-Hydroxy-3-methoxy-benzaldehyde; Vanillin; Vanillaldehyde; 4-Hydroxy-3-methoxybenzaldehyde	C00755
1-Octanol	C00756
Berberine; Umbellatine	C00757
Bergaptol; 5-Hydroxypsoralen; 5-Hydroxyfuranocoumarin	C00758
Caldesmon	C00759
Cellulose; (1,4-beta-D-Glucosyl)n; (1,4-beta-D-Glucosyl)n+1; (1,4-beta-D-Glucosyl)n-1; 1,4-beta-D-Glucan; Microcrystalline cellulose	C00760
Coniferin	C00761
Cortisone; 17alpha,21-Dihydroxy-4-pregnene-3,11,20-trione; Kendall's compound E; Reichstein's substance Fa	C00762
D-Proline	C00763
D-Sorbose; D-xylo-Hexulose	C00764
Flavanone; 2,3-Dihydroflavone	C00766
L-Idonate	C00770
Mevaldate; Mevaldic acid	C00772
Phloretin	C00774
Rhodopsin; Visual purple	C00778
Serotonin; 3-(2-Aminoethyl)-1H-indol-5-ol; 5-Hydroxytryptamine; Enteramine	C00780
Tropinone; 3-Tropanone	C00783
Urocanate; Urocanic acid	C00785
(-)-Vestitone; Vestitone	C00786
tRNA(Tyr)	C00787
L-Adrenaline; (R)-(-)-Adrenaline; (R)-(-)-Epinephrine; (R)-(-)-Epirenamine; (R)-(-)-Adnephrine; 4-[(1R)-1-Hydroxy-2-(methylamino)ethyl]-1,2-benzenediol	C00788
CDP-ribitol; CDP-L-ribitol; CDP 5-ester with D-ribitol	C00789
Creatinine; 1-Methylglycocyamidine	C00791
D-Arginine; D-2-Amino-5-guanidinovaleric acid	C00792
D-Cysteine; D-Amino-3-mercaptopropionic acid	C00793
D-Sorbitol; D-Glucitol; L-Gulitol; Sorbitol	C00794
D-Tagatose; lyxo-Hexulose	C00795
Ethylamine	C00797
Formyl-CoA	C00798
L-Gulonate; L-Gulonic acid; Gulonate; Gulonic acid	C00800
Nucleoside	C00801
Oxalureate; Oxaluric acid; Monooxalylurea; Oxalurate; N-Carbamoyl-2-oxoglycine	C00802
Pentanoate; Valerate; Pentanoic acid; Valeric acid; Valerianic acid; n-Pentanoate; n-Valeric acid	C00803
Propynoate; Propiolic acid; Acetylenecarboxylic acid; Acetylenemonocarboxylate	C00804
Salicylate; o-Hydroxybenzoic acid; Salicylic acid	C00805
(+)-Camphor; d-Camphor	C00808
(-)-Camphor	C00809
(R)-Acetoin; (R)-2-Acetoin; (R)-3-Hydroxy-2-butanone; (R)-Dimethylketol; (R)-3-Hydroxybutan-2-one	C00810
4-Coumarate; p-Coumaric acid; trans-4-Hydroxycinnamate; trans-p-Hydroxycinnamate; 4-Hydroxycinnamic acid; 4-Hydroxycinnamate	C00811
Alkyl thiol	C00812
Barbiturate; Barbituric acid; Malonylurea	C00813
Biochanin A	C00814
Citramalate; Citramalic acid; alpha-Hydroxypyrotartaric acid; 2-Methylmalic acid	C00815
D-Altronate	C00817
D-Glucarate; D-Glucaric acid; L-Gularic acid; D-Saccharic acid; D-Glucosaccharic acid; Glucaric acid; Glucarate	C00818
D-Glutamine; D-2-Aminoglutaramic acid	C00819
D-Threonine; D-2-Amino-3-hydroxybutyric acid	C00820
DNA adenine; Adenine in DNA	C00821
Dopaquinone	C00822
1-Hexadecanol; Hexadecanol; Cetyl alcohol; Palmityl alcohol; 16-Hexadecanol	C00823
Iron-sulfur; Iron-sulfur cluster	C00824
Kanamycin B; Bekanamycin; Nebramycin factor 5	C00825
L-Arogenate; L-Arogenic acid; Pretyrosine	C00826
Lactoyl-CoA	C00827
Menaquinone; Vitamin K2	C00828
Oxomalonate; Oxomalonic acid; Ketomalonic acid; Mesoxalic acid	C00830
Pantetheine; (R)-Pantetheine	C00831
Sepiapterin	C00835
Sphinganine; Dihydrosphingosine; 2-Amino-1,3-dihydroxyoctadecane	C00836
Tropomyosin; Tropomyosin serine; Unphosphorylated tropomyosin	C00839
Xanthotoxol; 8-Hydroxypsoralen; 8-Hydroxyfuranocoumarin	C00841
dTDP-glucose; dTDP-D-glucose; dTDP-alpha-D-glucose	C00842
(-)-Menthone; l-Menthone; p-Menthan-3-one	C00843
Prunasin; (R)-Prunasin	C00844
2-Furoyl-CoA	C00845
3-Oxoadipate; 3-Oxoadipic acid; 3-Keto-adipate	C00846
4-Pyridoxate; 4-Pyridoxic acid	C00847
6-Oxocineole; (1R,4S)-1,3,3-Trimethyl-2-oxabicyclo[2.2.2]octan-6-one; 2-Oxo-1,8-cineole	C00848
Aryl sulfate; Phenol sulfate	C00850
Chlorogenate; Chlorogenic acid; Caffeoyl quinic acid; trans-5-O-Caffeoyl-D-quinate	C00852
Cob(I)alamin; Cbl; Vitamin B12s	C00853
Cyclohexanol; Hexalin; Hexahydrophenol; Cyclohexan-1-ol	C00854
D-Methionine; D-2-Amino-4-(methylthio)butyric acid	C00855
DNA cytosine; Cytosine (in DNA)	C00856
Deamino-NAD+; Deamido-NAD+; Deamido-NAD; Nicotinic acid adenine dinucleotide	C00857
L-Histidinol	C00860
L-Rhamnulose; 6-Deoxy-L-fructose	C00861
Methanofuran; Carbon dioxide reduction factor	C00862
Monoterpenol	C00863
Pantothenate; Pantothenic acid; (R)-Pantothenate	C00864
tRNA uridine; Uracil in tRNA	C00868
2-Oxooctadecanoic acid; 2-Oxostearate	C00869
4-Nitrophenol; p-Nitrophenol; PNP; Niphen; 4-Hydroxynitrobenzene	C00870
Aminomalonate; Aminomalonic acid; 2-Aminomalonic acid	C00872
Coenzyme F420; Oxidized coenzyme F420	C00876
Crotonoyl-CoA; Crotonyl-CoA; 2-Butenoyl-CoA; trans-But-2-enoyl-CoA; But-2-enoyl-CoA; (E)-But-2-enoyl-CoA	C00877
D-Arabinonate; D-Arabinonic acid	C00878
D-Galactarate; D-Mucic acid; D-Galactaric acid; Galactaric acid; Galactarate; Mucic acid	C00879
D-Galactonate; D-Galactonic acid	C00880
Deoxycytidine; 2'-Deoxycytidine	C00881
Dephospho-CoA; Dephosphocoenzyme A; 3'-Dephospho-CoA	C00882
Isochorismate; Isochorismic acid	C00885
L-Alanyl-tRNA; L-Alanyl-tRNA(Ala)	C00886
Nitrous oxide; Dinitrogen monoxide; Dinitrogen oxide; N2O	C00887
Pentanoyl-CoA; Valeryl-coenzyme A	C00888
Pregnan-21-al	C00891
Pregnan-21-ol; 5-beta-Pregnan-21-ol	C00892
Propenoyl-CoA; Acryloyl-CoA; Acrylyl-CoA	C00894
alpha-Maltose; alpha-Malt sugar	C00897
(R,R)-Tartaric acid; (R,R)-Tartrate; L-Tartaric acid; Tartaric acid; Tartrate; 2,3-Dihydroxybutanedioic acid; (2R,3R)-Tartaric acid; (+)-Tartaric acid	C00898
11-cis-Retinol	C00899
2-Acetolactate	C00900
2-Oxohexanoic acid; 2-Oxohexanoate; alpha-Ketocaproic acid	C00902
Citramalyl-CoA	C00904
D-Fructuronate; D-Fructuronic acid	C00905
5,6-Dihydrothymine; Dihydrothymine; 5,6-Dihydro-5-methyluracil	C00906
Gentamicin C1a	C00908
Leukotriene A4; LTA4; (7E,9E,11Z,14Z)-(5S,6S)-5,6-Epoxyeicosa-7,9,11,14-tetraenoic acid; (7E,9E,11Z,14Z)-(5S,6S)-5,6-Epoxyeicosa-7,9,11,14-tetraenoate; (7E,9E,11Z,14Z)-(5S,6S)-5,6-Epoxyicosa-7,9,11,14-tetraenoate; (5S,6S,7E,9E,11Z,14Z)-5,6-Epoxyicosa-7,9,11,14-tetraenoate	C00909
Ribonucleoside	C00911
Cephalosporin C	C00916
Chloramphenicol	C00918
Choline sulfate	C00919
CoA-glutathione; Coenzyme A-glutathione mixed disulfide	C00920
Dihydropteroate; 7,8-Dihydropteroate	C00921
2,3-Dimethylmaleate; Dimethylmaleic acid	C00922
Ferricytochrome	C00923
Ferrocytochrome	C00924
Heparan sulfate; Heparitin sulfate; Heparin sulfate; Heparin monosulfate	C00925
Isonocardicin A; 1-Azetidineacetic acid	C00927
Porphobilinogen	C00931
Sinapine; Sinapoylcholine	C00933
Sugar phosphate	C00934
UDP-L-arabinose; UDP-L-arabinopyranose; UDP-beta-L-arabinopyranose	C00935
alpha-D-Mannose; alpha-D-Mannopyranose	C00936
(R)-Lactaldehyde; D-Lactaldehyde; D-2-Hydroxypropionaldehyde	C00937
2-Oxoglutaramate; 2-Oxoglutaramic acid; alpha-Ketoglutaramate; 2-Ketoglutaramate	C00940
3',5'-Cyclic CMP; Cytidine 3',5'-cyclic monophosphate	C00941
3',5'-Cyclic GMP; Guanosine 3',5'-cyclic monophosphate; Guanosine 3',5'-cyclic phosphate; Cyclic GMP; cGMP	C00942
3',5'-Cyclic IMP; Inosine 3',5'-cyclic monophosphate	C00943
3-Dehydroquinate; 3-Dehydroquinic acid; 5-Dehydroquinate; 5-Dehydroquinic acid	C00944
Dithioerythritol; erythro-1,4-Dimercapto-2,3-butanediol; DTE	C00950
Estradiol-17beta; Estradiol; beta-Estradiol	C00951
Indole-3-acetate; Indole-3-acetic acid; (Indol-3-yl)acetate; Indoleacetate; Indoleacetic acid; IAA	C00954
Indole-3-ethanol; Tryptophol	C00955
L-2-Aminoadipate; L-alpha-Aminoadipate; L-alpha-Aminoadipic acid; L-2-Aminoadipic acid; L-2-Aminohexanedioate	C00956
Mercaptopyruvate; 3-Mercaptopyruvic acid; 3-Mercaptopyruvate	C00957
Plasmenylcholine; Choline plasmalogen; 1-Alkenyl-2-acylglycerophosphocholine; 2-Acyl-1-(1-alkenyl)-sn-glycero-3-phosphocholine	C00958
beta-D-Glucoside	C00963
(-)-trans-Carveol	C00964
1,3-beta-D-Glucan; 1,3-beta-Glucan; (1,3-beta-D-Glucosyl)n; (1,3-beta-D-Glucosyl)n+1; (1,3-beta-D-Glucosyl)n-1	C00965
2-Dehydropantoate	C00966
3-Hydroxypropanal	C00969
4-Pyridoxolactone; 4-Pyridoxic acid lactone	C00971
Aromatic oxo acid	C00972
Cyclomaltodextrin; Cyclodextrin	C00973
Dihydrokaempferol; Aromadendrin; (+)-Dihydrokaempferol; (+)-Aromadendrin	C00974
Dihydroxyfumarate; Dihydroxyfumaric acid	C00975
GDP-D-mannuronate; GDP-D-mannuronic acid	C00976
L-Tryptophanamide	C00977
N-Acetylserotonin; N-Acetyl-5-hydroxytryptamine	C00978
O-Acetyl-L-serine; O3-Acetyl-L-serine	C00979
Polyvinyl alcohol; PVA	C00980
Renilla luciferin; Coelenterazine h; 2,8-Dibenzyl-6-(4-hydroxyphenyl)imidazo[1,2-a]pyrazin-3(7H)-one	C00982
alpha-D-Galactose	C00984
1,3-Diaminopropane; Trimethylenediamine; 1,3-Propanediamine; Propane-1,3-diamine	C00986
2-Phosphoglycolate; Phosphoglycolic acid	C00988
4-Hydroxybutanoic acid; 4-Hydroxybutanoate; 4-Hydroxybutyric acid	C00989
5-Aminopentanamide	C00990
alpha-D-Aldose 1-phosphate; beta-L-Aldose 1-phosphate; Monosaccharide 1-phosphate	C00991
Aquacob(III)alamin; Aquacobalamin	C00992
D-Alanyl-D-alanine; D-Ala-D-Ala	C00993
Ferricytochrome b1	C00995
Ferricytochrome b5	C00996
Ferricytochrome c2	C00997
Ferrocytochrome b1	C00998
Ferrocytochrome b5	C00999
Ferrocytochrome c2	C01000
Formylmethanofuran	C01001
Myosin light chain	C01003
N-Methylnicotinate; Trigonelline; Trigenelline; 1-Methylpyridinio-3-carboxylate; Betaine nicotinate; Caffearin; Gynesine	C01004
O-Phospho-L-serine; L-O-Phosphoserine; 3-Phosphoserine; Dexfosfoserine	C01005
Reduced riboflavin	C01007
Trimethylsulfonium	C01008
Urea-1-carboxylate; Allophanate; Allophanic acid	C01010
(3S)-Citramalyl-CoA; L-Citramalyl-CoA; (S)-Citramalyl-CoA; (3S)-3-Carboxy-3-hydroxybutanoyl-CoA	C01011
(R)-Pantolactone; (R)-Pantoyl lactone; (3R)-Dihydro-3-hydroxy-4,4-dimethyl-2(3H)-furanone	C01012
3-Hydroxypropanoate; 3-Hydroxypropanoic acid; 3-Hydroxypropionate; 3-Hydroxypropionic acid; Hydracrylic acid	C01013
6-Deoxy-L-galactose; L-Fucose	C01019
6-Hydroxynicotinate; 6-Hydroxynicotinic acid	C01020
Aromatic amino acid; Aromatic L-amino acid	C01021
Caldesmon phosphate	C01022
Hydroxymethylbilane	C01024
Lipid hydroperoxide	C01025
N,N-Dimethylglycine; Dimethylglycine	C01026
N6-Hydroxy-L-lysine	C01028
N8-Acetylspermidine	C01029
S-Formylglutathione	C01031
2-Methylbutanoyl-CoA; 2-Methylbutyryl-CoA	C01033
3-Oxo-Delta5-steroid	C01034
4-Guanidinobutanoate; 4-Guanidinobutyric acid	C01035
4-Maleylacetoacetate; 4-Maleylacetoacetic acid	C01036
7,8-Diaminononanoate; 7,8-Diaminopelargonic acid; DAPA	C01037
L-Gulono-1,4-lactone; L-Gulono-gamma-lactone; gamma-Gulonolactone; L-Gulonic acid gamma-lactone; L-Gulonolactone	C01040
Monodehydroascorbate; Monodehydroascorbate radical; Ascorbate radical; Semidehydroascorbic acid	C01041
N-Acetyl-L-aspartate; N-Acetyl-L-aspartic acid	C01042
N-Carbamoylsarcosine	C01043
N-Formyl-L-aspartate	C01044
N-Formyl-L-glutamate	C01045
N-Methyl-L-glutamate; N-Methyl-L-glutamic acid	C01046
N5-Ethyl-L-glutamine; L-Theanine	C01047
Polyprenyl phosphate	C01048
UDP-N-acetylmuramate; UDP-N-acetyl-alpha-D-muramate; UDP-N-acetylmuramic acid; UDP-MurNAc	C01050
Uroporphyrinogen III	C01051
(R)-4-Dehydropantoate	C01053
(S)-2,3-Epoxysqualene; Squalene 2,3-epoxide; Squalene 2,3-oxide; (S)-Squalene-2,3-epoxide; 2,3-Oxidosqualene; (3S)-2,3-Epoxy-2,3-dihydrosqualene	C01054
(S)-6-Hydroxynicotine	C01056
3,5-Diiodo-L-tyrosine; 3,5-Diiodotyrosine; L-Diiodotyrosine	C01060
4-Fumarylacetoacetate; 4-Fumarylacetoacetic acid; Fumarylacetoacetate	C01061
5-Dehydro-D-gluconate; 5-Dehydrogluconate	C01062
6-Carboxyhexanoyl-CoA; Pimeloyl-CoA	C01063
CMP-N-acylneuraminate	C01064
Cyclohexane-1,3-dione; 1,3-Cyclohexanedione; Dihydroresorcinol	C01066
D-Ribitol 5-phosphate; Ribitol 5-phosphate; L-Ribitol 1-phosphate	C01068
Ferricytochrome c-553	C01070
Ferrocytochrome c-553	C01071
N-Acetyl-beta-alanine	C01073
N-Acetylgalactosamine; N-Acetylchondrosamine; 2-Acetamido-2-deoxygalactose; GalNAc	C01074
N-Sulfo-D-glucosamine	C01075
O-Acetyl-L-homoserine; O-Acetylhomoserine	C01077
Protoporphyrinogen IX	C01079
Reduced coenzyme F420	C01080
Thiamin monophosphate; Thiamine monophosphate; Thiamin phosphate; Thiamine phosphate; TMP	C01081
alpha,alpha-Trehalose; alpha,alpha'-Trehalose; Trehalose	C01083
(3R)-3-Hydroxyacyl-CoA; (R)-3-Hydroxyacyl-CoA	C01086
(R)-2-Hydroxyglutarate; (R)-Hydroxyglutarate	C01087
(R)-3,3-Dimethylmalate	C01088
(R)-3-Hydroxybutanoate; (R)-3-Hydroxybutanoic acid; (R)-3-Hydroxybutyric acid; D-beta-Hydroxybutyric acid	C01089
16alpha-Hydroxysteroid	C01090
Deacetylvindoline; 17-O-Deacetylvindoline; Desacetylvindoline	C01091
8-Amino-7-oxononanoate; 8-Amino-7-oxononanoic acid; 7-Keto-8-aminopelargonic acid; KAPA	C01092
Cellobiono-1,5-lactone; Cellobiose-1,5-lactone; Cellobionolactone	C01093
D-Fructose 1-phosphate	C01094
Sorbitol 6-phosphate; D-Sorbitol 6-phosphate; D-Glucitol 6-phosphate	C01096
D-Tagatose 6-phosphate	C01097
L-Fuculose 1-phosphate	C01099
L-Histidinol phosphate	C01100
L-Ribulose 5-phosphate	C01101
O-Phospho-L-homoserine	C01102
Orotidine 5'-phosphate; Orotidylic acid	C01103
Trimethylamine N-oxide; (CH3)3NO	C01104
(R)-5-Phosphomevalonate; (R)-5-Phosphomevaloonic acid; (R)-Mevalonic acid 5-phosphate	C01107
1,2,3-Trihydroxybenzene; Pyrogallol; Pyrogallic acid; 1,2,3-Benzenetriol	C01108
4-Methylene-L-glutamine	C01109
5-Amino-2-oxopentanoic acid; 5-Amino-2-oxopentanoate; 2-Oxo-5-amino-pentanoate; 2-Oxo-5-aminopentanoate; alpha-Keto-delta-aminopentanoate; 2-Oxo-5-aminovalerate	C01110
7,8-Dihydroxykynurenate	C01111
D-Arabinose 5-phosphate	C01112
D-Galactose 6-phosphate; 6-Phospho-D-galactose	C01113
L-Arabinono-1,4-lactone; L-Arabonolactone	C01114
L-Galactono-1,4-lactone	C01115
Nucleoside 5'-phosphate	C01117
O-Succinyl-L-homoserine; O4-Succinyl-L-homoserine; O-Succinylhomoserine	C01118
Oxidized dithiothreitol	C01119
Sphinganine 1-phosphate; Dihydrosphingosine 1-phosphate	C01120
Streptidine 6-phosphate	C01121
cis-2,3-Dehydroacyl-CoA	C01122
(-)-trans-Isopiperitenol	C01123
Dihydro-4,4-dimethyl-2,3-furandione; 2-Dehydropantoyl lactone; 2-Dehydropantolactone	C01125
(2E,6E)-Farnesol; 2-trans,6-trans-Farnesol; trans-Farnesol	C01126
4-Hydroxy-2-oxoglutarate; 4-Hydroxy-2-oxoglutaric acid	C01127
L-Rhamnulose 1-phosphate	C01131
N-Acetyl-D-galactosamine; N-Acetyl-D-chondrosamine; 2-Acetamido-2-deoxy-D-galactose	C01132
N-Acetyl-D-glucosaminate	C01133
Pantetheine 4'-phosphate; 4'-Phosphopantetheine; Phosphopantetheine; D-Pantetheine 4'-phosphate	C01134
S-Adenosylmethioninamine; (5-Deoxy-5-adenosyl)(3-aminopropyl)methylsulfonium; (5-Deoxy-5-adenosyl)(3-aminopropyl)methylsulfonium cation; S-Adenosyl-(5')-3-methylthiopropylamine; S-Adenosyl 3-(methylthio)propylamine; Decarboxy-AdoMet	C01137
Streptomycin 6-phosphate	C01138
[Acetyl-CoA carboxylase]	C01139
alpha-D-Glucosyl-protein	C01140
(3S)-3,6-Diaminohexanoate; L-beta-Lysine	C01142
(R)-5-Diphosphomevalonate	C01143
(S)-3-Hydroxybutanoyl-CoA; (S)-3-Hydroxybutyryl-CoA	C01144
2-Hydroxy-3-oxopropanoate; Tartronate semialdehyde	C01146
2-Hydroxycyclohexan-1-one; 2-Hydroxycyclohexanone; Adipoin	C01147
4-Trimethylammoniobutanal	C01149
D-Ribose 1,5-bisphosphate; Ribose 1,5-bisphosphate; alpha-D-Ribose 1,5-bisphosphate	C01151
N(pi)-Methyl-L-histidine; N-pros-Methyl-L-histidine; 3-Methylhistidine; 1-Methylhistidine	C01152
Orthophosphoric monoester; Phosphate monoester	C01153
Quercetin 3,3'-bissulfate	C01155
Quercetin 3,4'-bissulfate	C01156
Hydroxyproline; L-Hydroxyproline; trans-4-Hydroxy-L-proline	C01157
1-O-Galloyl-beta-D-glucose; 1-Galloyl-beta-glucose; beta-Glucogallin; 1-Galloyl-beta-D-glucose	C01158
2,3-Bisphospho-D-glycerate; 2,3-Disphospho-D-glycerate; D-Greenwald ester; DPG	C01159
3,4-Dihydroxyphenylacetate; 3,4-Dihydroxyphenylacetic acid; Homoprotocatechuate	C01161
3-(Pyrazol-1-yl)-L-alanine; beta-Pyrazol-1-ylalanine	C01162
3-Carboxy-cis,cis-muconate; beta-Carboxy-cis,cis-muconate; cis,cis-Butadiene-1,2,4-tricarboxylate	C01163
7-Dehydrocholesterol; Provitamin D3; Cholesta-5,7-dien-3beta-ol	C01164
L-Glutamate 5-semialdehyde; L-Glutamate gamma-semialdehyde	C01165
Oxidized polyvinyl alcohol	C01166
Protein tyrosine phosphate; [Protein]-L-tyrosine phosphate	C01167
Pseudouridine 5'-phosphate	C01168
UDP-N-acetyl-D-mannosamine; UDP-N-acetyl-alpha-D-mannosamine	C01170
alpha-D-Hexose 1-phosphate	C01171
beta-D-Glucose 6-phosphate	C01172
1-O-Sinapoyl-beta-D-glucose; 1-O-Sinapoyl beta-D-glucoside	C01175
17alpha-Hydroxyprogesterone; 17alpha-Hydroxy-4-pregnene-3,20-dione; Pregn-4-ene-3,20-dione-17-ol; 17alpha-Hydroxy-progesterone	C01176
Inositol 1-phosphate; myo-Inositol 1-phosphate; 1D-myo-Inositol 1-phosphate; D-myo-Inositol 1-phosphate; 1D-myo-Inositol 1-monophosphate	C01177
3-(4-Hydroxyphenyl)pyruvate; 4-Hydroxyphenylpyruvate; p-Hydroxyphenylpyruvic acid	C01179
4-Methylthio-2-oxobutanoic acid; 4-Methylthio-2-oxobutanoate; 2-Keto-4-methylthiobutyric acid; 2-Oxo-4-methylthiobutanoate; 2-Oxo-4-methylthiobutanoic acid	C01180
4-Trimethylammoniobutanoate; Butyro-betaine; gamma-Butyrobetaine	C01181
D-Ribulose 1,5-bisphosphate	C01182
N,N-Dimethylaniline N-oxide	C01183
Nicotinate D-ribonucleotide; beta-Nicotinate D-ribonucleotide; Nicotinate ribonucleotide; Nicotinic acid ribonucleotide	C01185
(3S,5S)-3,5-Diaminohexanoate; L-erythro-3,5-Diaminohexanoate; (3S,5S)-3,5-Diaminocaproate; L-erythro-3,5-Diaminocaproate	C01186
3-Deoxy-D-manno-octulosonate; Ketodeoxyoctonate; KDO; 2-Dehydro-3-deoxy-D-octonate; 3-Deoxy-D-manno-2-octulosonate; 3-Deoxyoctulosonic acid	C01187
3-Hydroxy-2-methylpropanoate; 3-Hydroxyisobutyrate; 3-Hydroxyisobutyric acid	C01188
Lathosterol; 5alpha-Cholest-7-en-3beta-ol	C01189
beta-D-Glucosyl-(1<->1)-ceramide; Glucosylceramide; Glucocerebroside; D-Glucosyl-N-acylsphingosine	C01190
Dolichyl D-xylosyl phosphate	C01191
1-Phosphatidyl-D-myo-inositol; 1-Phosphatidyl-1D-myo-inositol; 1-Phosphatidyl-myo-inositol; Phosphatidyl-1D-myo-inositol; (3-Phosphatidyl)-1-D-inositol; 1,2-Diacyl-sn-glycero-3-phosphoinositol; Phosphatidylinositol	C01194
Caffeate; Caffeic acid; 3,4-Dihydroxy-trans-cinnamate; trans-Caffeate; (2E)-3-(3,4-Dihydroxyphenyl)prop-2-enoate	C01197
3-(2-Hydroxyphenyl)propanoate; 2-Hydroxyphenylpropanoate; 3-(2-Hydroxyphenyl)propionic acid; Melilotate; 3-(2-Hydroxyphenyl)propionate	C01198
N-Acylneuraminate 9-phosphate	C01200
Phytic acid; Phytate; myo-Inositol hexakisphosphate; 1D-myo-Inositol 1,2,3,4,5,6-hexakisphosphate; D-myo-Inositol 1,2,3,4,5,6-hexakisphosphate; myo-Inositol 1,2,3,4,5,6-hexakisphosphate; Inositol 1,2,3,4,5,6-hexakisphosphate; 1D-myo-Inositol hexakisphosphate	C01204
(R)-3-Amino-2-methylpropanoate; (R)-3-Aminoisobutyrate; D-3-Aminoisobutanoate; (R)-beta-Aminoisobutyrate	C01205
3-(3,4-Dihydroxyphenyl)lactate; 3,4-Dihydroxyphenyllactic acid	C01207
Malonyl-[acyl-carrier protein]; Malonyl-[acp]	C01209
N-Methylethanolamine phosphate	C01210
UDP-N-acetylmuramoyl-L-alanine; UDP-N-acetyl-alpha-D-muramoyl-L-alanine	C01212
(R)-Methylmalonyl-CoA; L-Methylmalonyl-CoA	C01213
1-Amino-1-deoxy-scyllo-inositol; scyllo-Inosamine	C01214
2-(Acetamidomethylene)succinate	C01215
2-Dehydro-3-deoxy-D-galactonate	C01216
5,6,7,8-Tetrahydromethanopterin; H4MPT; THMPT; Tetrahydromethanopterin	C01217
6-Phospho-2-dehydro-D-gluconate; 2-Dehydro-D-gluconate 6-phosphate	C01218
CDP-4-dehydro-6-deoxy-D-glucose	C01219
Dihydrostreptomycin 6-phosphate	C01221
GDP-4-dehydro-6-deoxy-D-mannose; GDP-4-dehydro-6-deoxy-D-talose; GDP-4-oxo-6-deoxy-D-mannose; GDP-4-dehydro-D-rhamnose; GDP-4-keto-6-deoxy-D-mannose; GDP-4-dehydro-alpha-D-rhamnose; GDP-4-dehydro-6-deoxy-alpha-D-mannose	C01222
Dehydroepiandrosterone; 3beta-Hydroxyandrost-5-en-17-one; Dehydroisoandrosterone; DHA; DHEA	C01227
Guanosine 3',5'-bis(diphosphate); Guanosine 3'-diphosphate 5'-diphosphate; Guanosine 5'-diphosphate,3'-diphosphate	C01228
Phospholipid olefinic fatty acid	C01229
all-trans-Hexaprenyl diphosphate	C01230
alpha-D-Glucose 1,6-bisphosphate; alpha-D-Glucose 1,6-biphosphate; D-Glucose 1,6-bisphosphate	C01231
sn-Glycero-3-phosphoethanolamine; Glycerophosphoethanolamine	C01233
1-Aminocyclopropane-1-carboxylate; 1-Aminocyclopropane-1-carboxylic acid	C01234
alpha-D-Galactosyl-(1->3)-1D-myo-inositol; O-alpha-D-Galactosyl-(1->3)-1D-myo-inositol; 3-O-alpha-D-Galactosyl-1D-myo-inositol; 1-alpha-D-Galactosyl-myo-inositol; Galactinol	C01235
D-Glucono-1,5-lactone 6-phosphate; 6-Phospho-D-glucono-1,5-lactone	C01236
N-Acetyl-beta-D-glucosaminylamine	C01239
2',3'-Cyclic nucleotide; Nucleoside 2',3'-cyclic phosphate	C01240
Phosphatidyl-N-methylethanolamine	C01241
S-Aminomethyldihydrolipoylprotein; [Protein]-S8-aminomethyldihydrolipoyllysine; H-Protein-S-aminomethyldihydrolipoyllysine	C01242
3,5-Diiodo-4-hydroxyphenylpyruvate; 3-(3,5-Diiodo-4-hydroxyphenyl)pyruvate	C01244
Dolichyl beta-D-glucosyl phosphate	C01246
[Acetyl-CoA carboxylase] phosphate	C01247
7,8-Dihydro-7,8-dihydroxykynurenate	C01249
N-Acetyl-L-glutamate 5-semialdehyde; 2-Acetamido-5-oxopentanoate	C01250
(R)-2-Hydroxybutane-1,2,4-tricarboxylate; Homocitrate; Homocitric acid; 3-Hydroxy-3-carboxyadipic acid; (R)-2-Hydroxy-1,2,4-butanetricarboxylic acid	C01251
4-(2-Aminophenyl)-2,4-dioxobutanoate	C01252
ADP-D-ribosyl-[dinitrogen reductase]; [Dinitrogen reductase]-Nomega-alpha-(ADP-D-ribosyl)-L-arginine	C01253
N-(6-Aminohexanoyl)-6-aminohexanoate	C01255
P1,P4-Bis(5'-adenosyl)tetraphosphate; AppppA	C01260
P1,P4-Bis(5'-guanosyl) tetraphosphate; GppppG; Bis(5'-guanosyl) tetraphosphate	C01261
beta-Alanyl-N(pi)-methyl-L-histidine; Anserine	C01262
3,6,9-Trihydroxypterocarpan; (6aS,11aS)-3,6a,9-Trihydroxypterocarpan; (-)-Glycinol	C01263
2-Acetyl-1-alkyl-sn-glycero-3-phosphate	C01264
3,7-Di-O-methylquercetin; 3',4',5-Trihydroxy-3,7-dimethoxyflavone	C01265
3-(Imidazol-4-yl)-2-oxopropyl phosphate; Imidazole-acetol phosphate	C01267
5-Amino-6-(5'-phosphoribosylamino)uracil; 5-Amino-6-(ribosylamino)-2,4-(1H,3H)-pyrimidinedione 5'-phosphate; 5-Amino-6-(5-phosphoribosylamino)uracil	C01268
5-O-(1-Carboxyvinyl)-3-phosphoshikimate; O5-(1-Carboxyvinyl)-3-phosphoshikimate	C01269
3-Hydroxy-2-methylpyridine-5-carboxylate	C01270
(3R)-3-Hydroxyacyl-[acyl-carrier protein]; (R)-3-Hydroxyacyl-[acyl-carrier protein]	C01271
2-Hydroxy-6-oxo-6-phenylhexa-2,4-dienoate; 2,6-Dioxo-6-phenylhexa-3-enoate	C01273
5-Formyl-5,6,7,8-tetrahydromethanopterin; 5-Formyl-H4MPT	C01274
(3E)-4-(2-Carboxyphenyl)-2-oxobut-3-enoate; trans-2'-Carboxybenzalpyruvate	C01275
1-Phosphatidyl-1D-myo-inositol 4-phosphate; Phosphatidylinositol 4-phosphate; 1,2-Diacyl-sn-glycero-3-phospho-(1'-myo-inositol-4'-phosphate)	C01277
2-Carboxy-2,5-dihydro-5-oxofuran-2-acetate; 5-Carboxy-2,5-dihydro-2-oxofuran-5-acetate; 4-Carboxymuconolactone; gamma-Carboxymuconolactone	C01278
4-Amino-5-hydroxymethyl-2-methylpyrimidine; Toxopyrimidine; 4-Amino-2-methyl-5-pyrimidinemethanol	C01279
Dihydrostreptomycin 3'alpha,6-bisphosphate	C01280
[L-Glutamate:ammonia ligase (ADP-forming)]; [L-Glutamate:ammonia ligase (ADP-forming)]-L-tyrosine; [Glutamine synthetase]-L-tyrosine	C01281
1-Amino-1-deoxy-scyllo-inositol 4-phosphate; scyllo-Inosamine 4-phosphate	C01283
2-Dehydro-3-deoxy-6-phospho-D-galactonate; 2-Dehydro-3-deoxy-D-galactonate 6-phosphate	C01286
N-Acetyl-D-glucosaminyldiphosphoundecaprenol; N-Acetyl-D-glucosaminyldiphospho-ditrans,octacis-undecaprenol; N-Acetyl-alpha-D-glucosaminyl-diphospho-ditrans,octacis-undecaprenol; Lipid I	C01289
beta-D-Galactosyl-(1->4)-beta-D-glucosyl-(1<->1)-ceramide; beta-D-Galactosyl-1,4-beta-D-glucosylceramide; Lactosylceramide; Gal-beta1->4Glc-beta1->1'Cer; LacCer; Lactosyl-N-acylsphingosine; D-Galactosyl-1,4-beta-D-glucosylceramide	C01290
3-(4-Methylpent-3-en-1-yl)pent-2-enedioyl-CoA; Isohexenyl-glutaconyl-CoA	C01291
3alpha,7alpha-Dihydroxy-12-oxo-5beta-cholanate	C01292
1-Guanidino-1-deoxy-scyllo-inositol 4-phosphate; N-Amidino-scyllo-inosamine 4-phosphate	C01294
2D-5-O-Methyl-2,3,5/4,6-pentahydroxycyclohexanone; 5D-5-O-Methyl-2,3,5/4,6-pentahydroxycyclohexanone; D-5-O-Methyl-2,3,5/4,6-pentahydroxycyclohexanone	C01295
6-Hydroxypseudooxynicotine; 1-(6-Hydroxypyridin-3-yl)-4-(methylamino)butan-1-one	C01297
1D-1-Guanidino-3-amino-1,3-dideoxy-scyllo-inositol; Amidinostreptamine	C01298
Adenylyl-[L-glutamate:ammonia ligase (ADP-forming)]; [L-Glutamate:ammonia ligase (ADP-forming)] inactive form; [L-Glutamate:ammonia ligase (ADP-forming)]-O4-(5'-adenylyl)-L-tyrosine; [Glutamine synthetase]-O4-(5'-adenylyl)-L-tyrosine	C01299
6-(Hydroxymethyl)-7,8-dihydropterin; 6-Hydroxymethyl-7,8-dihydropterin; 2-Amino-4-hydroxy-6-hydroxymethyl-7,8-dihydropteridine	C01300
1-(2-Carboxyphenylamino)-1-deoxy-D-ribulose 5-phosphate	C01302
2,5-Diamino-6-(5-phospho-D-ribosylamino)pyrimidin-4(3H)-one; 2,5-Diamino-6-(1-D-ribosylamino)pyrimidin-4(3H)-one 5'-phosphate	C01304
N-Acetyl-beta-D-glucosaminyl-(1->3)-N-acetyl-D-galactosaminyl-R; N-Acetyl-beta-D-glucosaminyl-(1->3)-N-acetyl-alpha-D-galactosaminyl-R; Core 3	C01306
[3-Methyl-2-oxobutanoate dehydrogenase (2-methylpropanoyl-transferring)] phosphate; [3-Methyl-2-oxobutanoate dehydrogenase (lipoamide)] phosphate	C01308
4-Deoxy-beta-D-gluc-4-enuronosyl-(1,3)-N-acetyl-D-galactosamine	C01310
1,4-beta-D-Galactosyl-(alpha-1,3-L-fucosyl)-N-acetyl-D-glucosaminyl-R	C01311
Prostaglandin I2; (5Z,13E)-(15S)-6,9alpha-Epoxy-11alpha,15-dihydroxyprosta-5,13-dienoate; Prostacyclin; PGI2; Epoprostenol	C01312
Hg; Mercury; Elemental mercury	C01319
RX; Organic halide	C01322
Bromide; Br-	C01324
Hydrogen cyanide; HCN; Cyanide	C01326
Hydrochloric acid; HCl; Hydrogen chloride; Hydrochloride	C01327
HO-; OH-; Hydroxide ion	C01328
Nucleoside phosphate; Nucleoside monophosphate; NMP	C01329
Sodium cation; Na+; Sodium(1+); Sodium ion	C01330
RCl	C01334
ROH	C01335
NH4+; Ammonia ion; Ammonium(1+)	C01342
Alkylmercury; RHg+; Alkylmercury ion	C01343
dIDP; 2'-Deoxyinosine-5'-diphosphate; 2'-Deoxyinosine 5'-diphosphate	C01344
dITP; 2'-Deoxyinosine-5'-triphosphate; 2'-Deoxyinosine 5'-triphosphate	C01345
dUDP; 2'-Deoxyuridine 5'-diphosphate	C01346
FADH2	C01352
Carbonic acid; Dihydrogen carbonate; H2CO3	C01353
Fructan; beta-D-Fructan	C01355
PQQH2; Reduced pyrroloquinoline-quinone	C01359
3'-AMP; 3'-Adenylic acid; 3'-Adenosine monophosphate; Adenosine-3'-monophosphate; Adenosine 3'-phosphate; AMP 3'-phosphate	C01367
3'-UMP; Uridine 3'-monophosphate; Uridine 3'-phosphate	C01368
Aldose	C01370
Alkane; RH	C01371
Fustin; 2,3-Dihydrofisetin	C01378
Ethylene glycol; 1,2-Ethanediol; Ethane-1,2-diol	C01380
Maleic acid; Maleate; cis-Butenedioic acid	C01384
Phytol	C01389
alpha-Tubulin; C-terminal-tyrosinated alpha-Tubulin	C01392
Alanine; 2-Aminopropionic acid; 2-Aminopropanoic acid	C01401
Anilide	C01402
Anisole; Methoxybenzene; Methyl phenyl ether; Phenol methyl ether	C01403
Aspirin; Acetylsalicylic acid; 2-Acetoxybenzenecarboxylic acid; Acetylsalicylate	C01405
Benzoin; 2-Hydroxy-1,2-diphenylethanone; Benzoin tincture	C01408
Butanal; Butyraldehyde	C01412
Cadmium	C01413
Cocaine; l-Cocain; beta-Cocain	C01416
Cyanate; Cyanic acid	C01417
Cycasin	C01418
Cys-Gly; L-Cysteinylglycine	C01419
Cystine; Dicysteine; alpha-Diamino-beta-dithiolactic acid	C01420
Daphnin	C01421
Gallate; Gallic acid; 3,4,5-Trihydroxybenzoic acid; 3,4,5-Trihydroxybenzoate; Pyrogallol-5-carboxylic acid	C01424
Lactate; Lactic acid; 2-Hydroxypropanoic acid; 2-Hydroxypropionic acid	C01432
Loganin	C01433
Methane; CH4	C01438
Neamine; Neomycin A	C01441
Oxamate; Oxamic acid; Oxalic monoamide	C01444
Questin	C01448
Queuine; Base Q	C01449
Ketone; R-CO-R'	C01450
Salicin; Salicoside	C01451
Toluate; p-Toluate; p-Toluic acid; 4-Methylbenzoic acid; Toluenecarboxylic acid; Crithminic acid	C01454
Toluene; Methylbenzene; Toluol	C01455
Tropate; Tropic acid; alpha-(Hydroxymethyl)phenylacetic acid	C01456
Tylosin	C01457
Vitexin; Apigenin 8-C-glucoside	C01460
3-Cresol; m-Cresol; 3-Hydroxytoluene; 3-Methylphenol	C01467
4-Cresol; p-Cresol; 4-Hydroxytoluene; 4-Methylphenol	C01468
ADP-sugar	C01469
Acacetin; 5,7-Dihydroxy-4'-methoxyflavone; 4'-Methoxy-5,7-dihydroxyflavone	C01470
Acrolein; Acrylaldehyde; Acrylic aldehyde; Propenal	C01471
Alizarin; Dihydroxyanthraquinone; 1,2-Dihydroxyanthraquinone; Dihydroxy-9,10-anthracenedione	C01474
Apigenin; 4',5,7-Trihydroxyflavone; 5,7,4'-Trihydroxyflavone	C01477
Atropine; dl-Hyoscyamine	C01479
Chloric acid; Chlorate	C01485
Chlorous acid; Chlorite	C01486
D-Allose	C01487
D-Apiose	C01488
D-Iditol	C01489
Ferulate; Ferulic acid; 4-Hydroxy-3-methoxycinnamic acid; 3-Methoxy-4-hydroxy-trans-cinnamate; 4-Hydroxy-3-methoxycinnamate	C01494
Flavonol	C01495
Geranial; trans-Citral	C01499
Geraniol	C01500
o-Methoxyphenol; Guaiacol; Catechol mono methyl ether; 2-Methoxyphenol	C01502
Indanone; Hydrindone; 1-Indanone; 1H-Inden-1-one, 2,3-dihydro-	C01504
L-Glycol	C01506
L-Iditol	C01507
L-Xylose; L-Xylofuranose	C01510
Loganate; Loganic acid	C01512
Lupinate; Lupinic acid; 3-[N6-(4-Hydroxyisopentenyl)adeninyl]-L-alanine; (S)-2-Amino-3-{[(E)-4-hydroxy-3-methylbut-2-enylamino]purin-9-yl}propanoic acid	C01513
Luteolin; 3',4',5,7-Tetrahydroxyflavone; 5,7,3',4'-Tetrahydroxyflavone	C01514
Morphine	C01516
Nigerose; Sakebiose; 3-O-alpha-D-Glucopyranosyl-D-glucose	C01518
Ricinine	C01526
Scopolin	C01527
Hydrogen selenide; Selenide	C01528
Syringin; Eleutheroside B	C01533
Urethane; Ethyl carbamate	C01537
Viomycin	C01540
1-Octanal; 1-Caprylaldehyde; 1-Octylaldehyde; 1-Octaldehyde	C01545
2-Furoate; 2-Furoic acid; 2-Furancarboxylic acid; Pyromucic acid	C01546
ADP-aldose	C01547
Acetylene; Ethyne	C01548
Agaritine	C01550
Bergapten; 5-Methoxypsoralen; O-Methylbergaptol; 5-Methoxyfuranocoumarin	C01557
Carbamate; Carbamic acid; Aminoformic acid	C01563
Cetraxate	C01564
D-Apiitol; 3-(Hydroxymethyl)erythritol	C01569
Decanoic acid; Decanoate; Decylic acid; n-Capric acid	C01571
Peptide diphthine; Diphthine; EF-2 diphthine; Elongation factor 2 diphthine; Diphthine-[translation elongation factor 2]	C01573
Ephedrine; (-)-Ephedrine; L-Ephedrine	C01575
GDPhexose	C01581
Hexanoic acid; Hexanoate; Hexylic acid; n-Caproic acid	C01585
Hippurate; Hippuric acid; N-Benzoylglycine; Benzoylaminoacetic acid	C01586
Imidazole; Glyoxaline; 1,3-Diazole	C01589
Licodione	C01592
Limonoate	C01593
Linamarin; Phaseolunatin	C01594
Linoleate; Linoleic acid; (9Z,12Z)-Octadecadienoic acid; 9-cis,12-cis-Octadecadienoate; 9-cis,12-cis-Octadecadienoic acid	C01595
Maleamate; Maleamic acid	C01596
Melatonin; N-Acetyl-5-methoxytryptamine	C01598
NDP-aldose	C01599
NDP-hexose	C01600
Ornithine; 2,5-Diaminovaleric acid; 2,5-Diaminopentanoic acid; 2,5-Diaminopentanoate	C01602
Phthalate; o-Phthalic acid; 1,2-Benzenedicarboxylic acid	C01606
Phytanate; Phytanic acid; 3,7,11,15-Tetramethylhexadecanoic acid	C01607
Protamine	C01609
Puromycin	C01610
Secondary alcohol; R-CHOH-R'	C01612
Stachyose	C01613
Tauropine; N2-(D-1-Carboxyethyl)taurine	C01616
Taxifolin; Dihydroquercetin; (+)-Dihydroquercetin; (+)-Taxifolin; trans-Dihydroquercetin	C01617
Testolate	C01618
Threonate; L-Threonate; (2R,3S)-2,3,4-Trihydroxybutanoic acid	C01620
UDP-apiose; UDP-D-apiose; UDP-alpha-D-apiose	C01623
Vindoline	C01626
Vitamin K	C01628
Wax ester	C01629
tRNA(Ala)	C01635
tRNA(Arg)	C01636
tRNA(Asn)	C01637
tRNA(Asp)	C01638
tRNA(Cys)	C01639
tRNA(Gln)	C01640
tRNA(Glu)	C01641
tRNA(Gly)	C01642
tRNA(His)	C01643
tRNA(Ile)	C01644
tRNA(Leu)	C01645
tRNA(Lys)	C01646
tRNA(Met)	C01647
tRNA(Phe)	C01648
tRNA(Pro)	C01649
tRNA(Ser)	C01650
tRNA(Thr)	C01651
tRNA(Trp)	C01652
tRNA(Val)	C01653
3-Oxo acid; 3-Keto acid	C01656
Acrylamide; 2-Propenamide	C01659
Alkylamine	C01664
Cadaverine; 1,5-Pentanediamine; 1,5-Diaminopentane; Pentamethylenediamine	C01672
Chitobiose; Diacetylchitobiose; N,N'-Diacetylchitobiose	C01674
Coformycin	C01677
Cysteamine; 2-Aminoethanethiol; beta-Aminoethanethiol; beta-Mercaptoethylamine; Mercaptamine; Thioethanolamine	C01678
D-Fuconate	C01680
Nopaline; D-Nopaline; N2-(D-1,3-Dicarboxypropyl)-L-arginine; N-[(1S)-4-Carbamimidamido-1-carboxybutyl]-D-glutamic acid	C01682
D-Ribonate; D-Ribonic acid	C01685
L-Dopachrome; 2-L-Carboxy-2,3-dihydroindole-5,6-quinone	C01693
Ergosterol; Provitamin D2	C01694
Galactitol; Dulcitol; Dulcose	C01697
Galactogen	C01698
Gibberellin A3; Gibberellic acid; Gibberellin	C01699
Glycogenin	C01702
Hesperetin; 3',5,7-Trihydroxy-4'-methoxyflavanone	C01709
Indan-1-ol	C01710
Inulobiose; 1-O-beta-D-Fructo-furanosyl-D-fructose	C01711
Isovitexin; Saponaretin; Apigenin-6-C-glucoside; 6-C-Glucosylapigenin; Apigenin 6-C-glucoside	C01714
4-Hydroxy-2-quinolinecarboxylic acid; Kynurenic acid; Kynurenate	C01717
L-Fructose; L-arabino-Hexulose	C01719
L-Fuconate	C01720
L-Fuculose; 6-Deoxy-L-tagatose	C01721
L-Glucitol; L-Sorbitol; D-Gulitol	C01722
Lanosterol; 4,4',14alpha-Trimethyl-5alpha-cholesta-8,24-dien-3beta-ol	C01724
Levanbiose	C01725
D-Lombricine	C01726
Lumichrome; 7,8-Dimethylalloxazine	C01727
Mannobiose; alpha-1,6-Mannobiose; alpha-D-Manp-(1->6)-D-Manp	C01728
Mesaconate; 2-Methylfumarate; Mesaconic acid; Methylfumaric acid; (E)-2-Methyl-2-butenedioic acid	C01732
Morphinone	C01735
Nocardicin E	C01739
Palatinose; Isomaltulose; 6-O-alpha-D-Glucopyranosyl-D-fructofuranose	C01742
Paromamine; Neomycin D	C01743
Phloretate; Phloretic acid; 3-(4-Hydroxyphenyl)propionic acid	C01744
Pinosylvin; 3,5-Stilbenediol	C01745
Piperidine; Azacyclohexane; Hexahydropyridine	C01746
Psychosine; Galactosylsphingosine; O-Galactosylsphingosine	C01747
Quercitrin; Quercetin 3-L-rhamnoside; Quercetin 3-O-alpha-L-rhamnopyranoside	C01750
Resorcinol; Resorcin; 1,3-Benzenediol; 1,3-Dihydroxybenzene; m-Hydroquinone	C01751
Scopoletin	C01752
Thiocyanate; Thiocyanic acid	C01755
Thiopurine	C01756
Triacetate; 3,5-Dioxo-hexanoic acid	C01757
Ribostamycin; Vistamycin	C01759
(6S,9R)-Vomifoliol; (6S,9R)-6-Hydroxy-3-oxo-alpha-ionol	C01760
Vomilenine	C01761
Xanthosine	C01762
tRNA containing uridine at position 54; tRNA UpsiC	C01764
(+)-Borneol; d-Borneol; Borneocamphor; endo-2-Bornanol; Sumatra camphor; (1R,2S,4R)-(+)-Borneol	C01765
(-)-Borneol; l-Borneol; (1S,2R,4S)-(-)-Borneol; Linderol	C01766
(-)-Carvone; (4R)-Carvone	C01767
(Alginate)n; (Alginate)n+1; Alginate; Alginic acid	C01768
(S)-Acetoin; (S)-2-Acetoin	C01769
gamma-Butyrolactone; 1,4-Lactone	C01770
2-Butenoate; 2-Butenoic acid; Crotonic acid; 3-Methylacrylic acid	C01771
trans-2-Hydroxycinnamate; trans-2-Hydroxycinnamic acid; 2-Hydroxycinnamate; 2-Coumaric acid; o-Coumaric acid; 2-Coumarate	C01772
Actinomycin	C01775
Acylcholine; Choline ester	C01777
Aldosterone; 11beta,21-Dihydroxy-3,20-dioxo-4-pregnen-18-al	C01780
CDP-abequose; CDP-alpha-D-abequose	C01788
Choloyl-CoA; 3alpha,7alpha,12alpha-Trihydroxy-5beta-cholanoyl-CoA; 3alpha,7alpha,12alpha-Trihydroxy-5beta-cholan-24-one-CoA	C01794
Columbamine	C01795
Deoxyribose; 2-Deoxy-D-erythro-pentose; Thyminose; 2-Deoxy-D-ribose	C01801
Desmosterol; 24-Dehydrocholesterol; Cholesta-5,24-dien-3beta-ol	C01802
Discadenine; 3-(3-Amino-3-carboxypropyl)-N6-(Delta2-isopentenyl)-adenine	C01804
Haloacetate	C01812
L-Homocystine; Homocystine	C01817
Hyponitrite; Hyponitrous acid	C01818
Isoorientin; Homoorientin	C01821
Kanamycin A	C01822
Kanamycin C	C01823
L-Galactose	C01825
L-Norvaline; L-2-Aminovaleric acid; L-2-Aminopentanoic acid; (S)-2-Aminopentanoic acid	C01826
Lauroyl-CoA; Lauroyl coenzyme A; Dodecanoyl-CoA	C01832
Orsellinate; o-Orsellinic acid; 2,4-Dihydroxy-6-methylbenzoic acid; 2,4-Dihydroxy-6-methylbenzoate; 4,6-Dihydroxy-o-toluic acid	C01839
Pentalenene	C01841
Pentanamide; Valeramide	C01842
Propan-2-ol; 2-Propanol; Isopropanol; Isopropyl alcohol	C01845
Reduced FMN; FMNH2	C01847
Rosmarinate; Rosmarinic acid	C01850
Secologanin; (-)-Secologanin	C01852
Stipitatate; Stipitatic acid; 3,6-Dihydroxy-5-oxo-1,3,6-cycloheptatriene-1-carboxylic acid	C01853
Taxiphyllin; (R)-4-Hydroxymandelonitrile beta-D-glucoside	C01855
Thioacetate; Thioacetic acid	C01857
Trithionate; (O3S.S.SO3)2-	C01861
Xanthoaphin; Xanthoaphin fb	C01863
Xanthotoxin; Methoxsalen; O-Methylxanthotoxol; 8-Methoxypsoralen; 8-Methoxyfuranocoumarin	C01864
beta-Lactam	C01866
(+)-Sabinone	C01868
(-)-Sympatol; (-)-Synephrine; (R)-Synephrine	C01869
1-Haloalkane	C01872
2-Iodophenol	C01874
2-Undecanone; Undecan-2-one; Methyl nonyl ketone; 2-Hendecanone	C01875
3-Oxosteroid	C01876
4-Oxoproline; 4-Oxo-L-proline	C01877
5-Oxoproline; Pidolic acid; Pyroglutamic acid; 5-Pyrrolidone-2-carboxylic acid; Pyroglutamate; 5-Oxo-L-proline; L-Pyroglutamic acid; L-5-Pyrrolidone-2-carboxylic acid	C01879
epsilon-Caprolactone; 6-Hexanolide; 1-Oxa-2-oxocycloheptane; 2-Oxepanone; Hexano-6-lactone	C01880
7-Oxosteroid	C01881
Acetic ester; Acetyl ester	C01883
Acyldolichol	C01884
1-Acylglycerol; Glyceride; Monoglyceride; Monoacylglycerol; 1-Monoacylglycerol	C01885
Aminoacetone; 1-Amino-2-propanone	C01888
Arylalkylamine; Aralkylamine	C01890
Asparagusate; Asparagusic acid	C01892
Biotinyl-CoA	C01894
Cellodextrin; Cellooligosaccharide	C01898
Cycloartenol; 9beta,19-Cyclo-24-lanosten-3beta-ol	C01902
D-Arabitol; D-Arabinitol; D-Arabinol; D-Lyxitol	C01904
D-Hamamelose; Hamamelose	C01906
Daunorubicin; Daunomycin; (+)-Daunomycin	C01907
Dethiobiotin; Desthiobiotin	C01909
Erythromycin; Erythromycin A; Abomacetin	C01912
Gentamicin A	C01917
Gentamicin C	C01918
Geranoyl-CoA; cis-Geranyl-CoA	C01920
Glycocholate; Glycocholic acid; 3alpha,7alpha,12alpha-Trihydroxy-5beta-cholan-24-oylglycine	C01921
Heteroglycan; Heteropolysaccharide	C01923
Hygromycin B; Antibiotic A-396-II	C01925
L-Histidinal	C01929
L-Lysyl-tRNA; L-Lysyl-tRNA(Lys)	C01931
L-Norleucine; L-Aminohexanoic acid; L-Aminohexanoate; L-2-Aminohexanoic acid; L-2-Aminohexanoate; (S)-2-Aminohexanoic acid	C01933
L-Rhamnonate; 6-Deoxy-L-mannonic acid	C01934
Maltodextrin; Maltodextrin(n); Maltodextrin(n-2); n+2 Maltodextrin; Linear maltodextrin; Maltooligosaccharide	C01935
Nocardicin A	C01941
Obtusifoliol; 4alpha,14alpha-Dimethyl-5alpha-ergosta-8,24(28)-dien-3beta-ol; 4alpha,14alpha-Dimethyl-24-methylene-5alpha-cholesta-8-en-3beta-ol	C01943
Octanoyl-CoA	C01944
Oleandomycin; Amimycin; Landomycin; Matromycin; Romicil	C01946
Pentadecanal	C01948
Pentan-2-one; 2-Pentanone; Methyl propyl ketone	C01949
Piperitenone	C01951
Pregnenolone; 5-Pregnen-3beta-ol-20-one; 3beta-Hydroxypregn-5-en-20-one	C01953
Secologanate	C01957
Steryl ester; Sterol ester	C01958
Taurocyamine	C01959
Thiocysteine; S-Mercapto-L-cysteine; L-Thiocysteine	C01962
Ubiquinone-9; Ubiquinone-45; Coenzyme Q(9)	C01967
Xanthommatin	C01969
beta-Maltose	C01971
tRNA guanine	C01977
tRNA queuine	C01978
(R)-Mandelate; (R)-2-Hydroxy-2-phenylacetic acid; (R)-2-Hydroxy-2-phenylacetate; (R)-Mandelic acid	C01983
(S)-Mandelate; (S)-2-Hydroxy-2-phenylacetic acid; (S)-2-Hydroxy-2-phenylacetate; (S)-Mandelic acid	C01984
16-Oxosteroid	C01986
2-Aminophenol; 2-Hydroxyaniline; 2-Aminobenzenol; o-Aminophenol	C01987
3-Ethylmalate	C01989
3-Oxalomalate; 3-Oxalomalic acid	C01990
4-Hydroxyacid; 4-Hydroxyalkanoic acid; 4-Hydroxycarboxylic acid	C01991
Acetone oxime; Acetoxime	C01995
Acetylcholine; O-Acetylcholine	C01996
Histone N6-acetyl-L-lysine; Acetylhistone	C01997
Acrylonitrile; Propenenitrile; Vinyl cyanide	C01998
Alkyl sulfate	C02000
Allyl alcohol; 2-Propen-1-ol	C02001
Aspulvinone E; (5Z)-4-Hydroxy-3-(4-hydroxyphenyl)-5-[(4-hydroxyphenyl)methylene]-2(5H)-furanone	C02006
Aspulvinone H	C02008
Blasticidin S	C02010
Cellotetraose	C02013
CoA-disulfide	C02015
Cyclopentanol; Cyclopentyl alcohol	C02020
D-Erythrulose; D-glycero-Tetrulose	C02022
D-Mannuronate; D-Mannuronic acid	C02024
Deoxylimonate; Deoxylimonic acid	C02027
Dicarboxylate; Dicarboxylic acid	C02028
Dihydrozeatin; 2-Methyl-4-(1H-purin-6-ylamino)butan-1-ol; N6-(4-Hydroxyisopentanyl)adenine	C02029
G(5')pppPur-mRNA; 5'-(5'-Triphosphoguanosine)-[mRNA]; Guanosine 5'-triphospho-mRNA	C02031
Glycylglycine; N-Glycylglycine	C02037
Eicosanoyl-CoA; Icosanoyl-CoA; Arachidoyl-CoA	C02041
Indolelactate	C02043
L-Erythrulose; L-glycero-Tetrulose	C02045
L-Leucyl-tRNA; L-Leucyl-tRNA(Leu)	C02047
Laminaribiose; Laminariaceae; 3-beta-D-Glucosyl-D-glucose	C02048
Lipoylprotein; H-Protein-lipoyllysine	C02051
Peptidyl-tRNA	C02056
Phylloquinone; Vitamin K1; Phytonadione; 2-Methyl-3-phytyl-1,4-naphthoquinone	C02059
Phytanoyl-CoA	C02060
Plastoquinone	C02061
Pseudotropine	C02066
Pseudouridine	C02067
Putidaredoxin	C02069
RNA(circular)	C02073
Sedoheptulose; D-altro-Heptulose; D-Sedoheptulose; Volemulose	C02076
Staurosporine; STS	C02079
Stipitatonate	C02080
Styrene oxide; Styrene-7,8-oxide	C02083
Tetrathionate; Tetrathionic acid	C02084
Thioglycolate; Mercaptoacetic acid; Mercaptoethanoic acid; Thioglycolic acid	C02086
O-Acyltropine	C02089
Trypanothione; N1,N8-Bis(gamma-L-glutamyl-L-cysteinyl-glycyl)spermidine; N1,N8-Bis(glutathionyl)spermidine; Reduced trypanothione	C02090
(S)-Ureidoglycine	C02091
beta-Carotene; all-trans-beta-Carotene	C02094
dTDP-galactose; dTDP-D-galactose	C02097
(S)-2-Haloacid	C02103
(S)-Reticuline; (+)-Reticuline	C02105
(S,S)-Tartaric acid; (S,S)-Tartrate; D-Tartrate; D-Tartaric acid; (2S,3S)-Tartaric acid; (-)-Tartaric acid	C02107
2-Acylglycerol; 2-Glyceride; 2-Monoacylglycerol	C02112
2-Methylserine	C02115
3-Acylpyruvate	C02119
3-Propylmalate	C02123
4-Nitroaniline; p-Nitroaniline; 4-Nitrobenzeneamine	C02126
5'-Phospho-DNA; DNA 5'-phosphate	C02128
5-Oxohexanoic acid; 5-Oxohexanoate; 4-Acetylbutyric acid	C02129
Acetyl-maltose; 6-O-Acetyl-alpha-D-glucopyranosyl-(1->4)-D-glucose	C02130
Acetylpyruvate; Acetylpyruvic acid; 2,4-Dioxopentanoate	C02132
Acyl phosphate	C02133
alpha-Oxo-benzeneacetic acid; Benzoylformate; Benzoylformic acid; Phenylglyoxylic acid; Phenylglyoxylate; 2-Oxo-2-phenylacetate	C02137
Chlorophyllide; Chlorophyllide a	C02139
Cycloeucalenol	C02141
D-Ribosyl-base; D-Ribosyl-base1; D-Ribosyl-base2	C02142
D-threo-Aldose; (2S,3R)-Aldose	C02143
Dialkyl ketone	C02146
Geissoschizine	C02151
2-Aminophenoxazin-3-one; 3-Aminophenoxazone; Isophenoxazine	C02161
Isopimpinellin; 5,8-Dimethoxypsoralen	C02162
L-Arginyl-tRNA(Arg); L-Arginyl-tRNA	C02163
Leukotriene C4; LTC4	C02166
Maleylpyruvate; Maleylpyruvic acid; 3-Maleylpyruvate	C02167
Methylmalonate; Methylmalonic acid	C02170
Peptidyl amide	C02179
Phloroglucinol; 1,3,5-Benzenetriol; 1,3,5-Trihydroxybenzene	C02183
Protein lysine; Peptidyl-L-lysine; [Protein]-L-lysine	C02188
[Protein]-L-serine; Protein serine; Protein L-serine	C02189
Protoporphyrin; Protoporphyrin IX; Porphyrinogen IX	C02191
Pyruvate oxime	C02193
Thromboxane A2; (5Z,13E)-(15S)-9alpha,11alpha-Epoxy-15-hydroxythromboxa-5,13-dienoate; (5Z,9alpha,11alpha,13E,15S)-9,11-Epoxy-15-hydroxythromboxa-5,13-dien-1-oic acid; TXA2	C02198
UDP-L-rhamnose; UDP-rhamnose; UDP-beta-L-rhamnose	C02199
UDP-glucosamine; UDP-alpha-D-glucosamine	C02200
Veratraldehyde; Veratric aldehyde; 3,4-Dimethoxybenzaldehyde	C02201
alpha-Santonin	C02206
beta-Alanopine; N-(D-1-Carboxyethyl)-beta-alanine	C02207
tRNA precursor	C02211
(+)-cis-Sabinol; Sabinol	C02213
(E)-Glutaconate; trans-Glutaconate; trans-Glutaconic acid; Glutaconic acid	C02214
1-Methyladenine	C02216
10-Oxodecanoate	C02217
Dehydroalanine; 2-Aminoacrylate; 2-Aminoprop-2-enoate	C02218
2-Aminomuconate; 2-Aminomuconic acid; o-Aminomuconate	C02220
2-Maleylacetate; 4-Oxohex-2-enedioate; Maleylacetate	C02222
2-Methylbutanal; 2-Methylbutyraldehyde	C02223
2-Methylcholine	C02224
2-Methylcitrate; (2S,3S)-2-Methylcitrate; 2-Hydroxybutane-1,2,3-tricarboxylate; (2S,3S)-2-Hydroxybutane-1,2,3-tricarboxylate	C02225
2-Methylmaleate; Citraconate; Citraconic acid; Methylmaleic acid	C02226
3-Nitroacrylate	C02231
3-Oxoadipyl-CoA; beta-Ketoadipyl-CoA	C02232
4-Sulfobenzoate; 4-Sulfobenzoic acid	C02236
5-Oxo-D-proline; D-Pyroglutamic acid; D-5-Pyrrolidone-2-carboxylic acid	C02237
8-Oxocoformycin	C02243
Aliphatic amide	C02244
Alkyl sulfenate	C02245
Anthraniloyl-CoA; 2-Aminobenzoyl-CoA	C02247
Arachidonyl-CoA; Arachidonoyl-CoA; (5Z,8Z,11Z,14Z)-Icosatetraenoyl-CoA	C02249
Benzoylagmatine	C02253
D-Phenylalanine; D-alpha-Amino-beta-phenylpropionic acid	C02265
D-Xylonolactone; D-Xylono-1,5-lactone	C02266
Deoxynucleoside; 2'-Deoxynucleoside; 2-Deoxy-D-ribosyl-base; 2-Deoxy-D-ribosyl-base1; 2-Deoxy-D-ribosyl-base2; 2'-Deoxyribonucleoside	C02269
Depurinated DNA; Apurinic site in DNA	C02270
Dichloromethane; Methylene chloride; Methylene dichloride	C02271
Digalacturonate; Digalacturonic acid	C02273
Dihydrocoumarin; 3,4-Dihydrocoumarin	C02274
Glutaminyl-tRNA; L-Glutaminyl-tRNA(Gln); Glutaminyl-tRNA(Gln); Gln-tRNA(Gln)	C02282
Glycyrrhetinate; Enoxolone; Glycyrrhetinic acid	C02283
Glycyrrhizinate; Glycyrrhizin; Glycyrrhizic acid; (3beta,20beta)-20-Carboxy-11-oxo-30-norolean-12-en-3-yl 2-O-beta-D-glucuronosyl-beta-D-glucosiduronic acid	C02284
Hydroxymalonate; Tartronic acid; Hydroxymalonic acid; 2-Hydroxymalonate; 2-Hydroxymalonic acid; 2-Tartronic acid	C02287
Isopiperitenone	C02289
L-Carnitinamide	C02290
L-Cystathionine	C02291
Methylguanidine	C02294
Methylitaconate; 2-Methylene-3-methylsuccinate	C02295
N-Acetyldiamine	C02297
N-Methylaniline; N-Methylbenzenamine	C02299
O-Acylcarnitine	C02301
Phosphocreatine; N-Phosphocreatine; Creatine phosphate	C02305
Phosphoramidate; Phosphoramidic acid; Amidophosphoric acid; Phosphoramide	C02306
Phosphorylase a; [Phosphorylase a]	C02307
Phosphorylase b; [Phosphorylase b]	C02308
Protein dithiol	C02315
R-S-Glutathione	C02320
cis-1,4-Polyisoprene; Rubber particle; Rubber; Rubber (all-cis)	C02321
Salicyl alcohol; Saligenin; 2-Hydroxybenzyl alcohol; 2-(Hydroxymethyl)phenol	C02323
Sinapyl alcohol; Sinapoyl alcohol	C02325
UDP-L-iduronate	C02330
Vinylacetyl-CoA; 3-Butenoyl-CoA; But-3-enoyl-CoA	C02331
Xanthopterin-B2; 1-(7,8-Dihydro-2,4-dihydroxypteridin-6-yl)-2-hydroxypropan-1-one	C02333
beta-Alanyl-CoA	C02335
beta-D-Fructose; beta-Fruit sugar; beta-D-arabino-Hexulose; beta-Levulose; Fructose	C02336
beta-L-Rhamnose; beta-6-Deoxy-L-mannose; beta-L-Mannomethylose; beta-L-Rhamnopyranose	C02338
m7G(5')pppR-mRNA; m7G(5')pppPur-mRNA; mRNA containing an N7-methylguanine cap; 5'-(N7-Methyl 5'-triphosphoguanosine)-[mRNA]; 5'-(N7-Methylguanosine 5'-triphospho)-[mRNA]; 5'-(N7-Methyl 5'-triphosphoguanosine)-(purine-ribonucleotide)-[mRNA]	C02339
trans-Aconitate; trans-Aconitic acid	C02341
'Activated' tRNA	C02342
(-)-endo-Fenchol; (-)-alpha-Fenchyl alcohol	C02344
Phosphomannan; Phosphomannan backbone	C02347
(R)(-)-Allantoin; (R)-Allantoin	C02348
(S)-Allantoin; (S)(+)-Allantoin	C02350
1,4-beta-D-Xylan; (1,4-beta-D-Xylan)n; (1,4-beta-D-Xylan)n+1	C02352
2',3'-Cyclic AMP	C02353
2',3'-Cyclic CMP	C02354
2',3'-Cyclic UMP	C02355
(S)-2-Aminobutanoate; (S)-2-Aminobutanoic acid; (S)-2-Aminobutyric acid	C02356
2-Hydroxyadipate; 2-Hydroxyadipic acid	C02360
2-Oxosuccinamate; 2-Oxosuccinamic acid; gamma-Aminooxaloacetate; Oxaloacetamide	C02362
3-Methyloxindole; 1,3-Dihydro-3-methyl-2H-indol-2-one	C02366
3-Oxododecanoic acid; 3-Oxododecanoate	C02367
4-Chlorobenzoate; 4-Chlorobenzoic acid	C02370
4-Fluorobenzoate; 4-Fluorobenzoic acid	C02371
5-Methylcytosine	C02376
6-Aminohexanoate; 6-Aminohexanoic acid; Epsilcapramine; 6-Aminocaproic acid	C02378
6-Hydroxymellein	C02379
6-Mercaptopurine; Mercaptopurine	C02380
6-Methoxymellein	C02381
Amino acid(Arg-); Arginine; 2-Amino-5-guanidinovaleric acid	C02385
Methylazoxymethanol; CH3-N(O)=N-CH2OH	C02390
Ester; Carboxylic ester	C02391
Cinnamyl alcohol; 3-Phenyl-2-propen-1-ol; Styrylcarbinol	C02394
Cyclohex-2-enone; 2-Cyclohexen-1-one	C02395
D-Xylosylprotein; O-beta-D-Xylosylprotein; Protein O-D-xyloside	C02399
Demethylmacrocin; 2'''-O-Demethyllactenocin	C02400
Fatty acid anion; Alkanate; Alkane acid	C02403
Formyl phosphate	C02405
Glutaconyl-1-CoA; 4-Carboxybut-2-enoyl-CoA; Glutaconyl-CoA; (E)-Glutaconyl-CoA; (2E)-4-Carboxybut-2-enoyl-CoA	C02411
Glycyl-tRNA(Gly)	C02412
Histone-L-lysine	C02415
Hypotaurocyamine	C02419
Isobutyronitrile; 2-Methylpropanenitrile	C02420
L-Homocitrulline	C02427
L-Leucyl-protein	C02429
L-Methionyl-tRNA; L-Methionyl-tRNA(Met)	C02430
L-Rhamnofuranose	C02431
Methylated amine	C02436
N-Methyltyramine	C02442
N6-Acyl-L-lysine	C02444
Nonane-4,6-dione	C02445
O-Alkylglycerone	C02446
Perillyl alcohol; (-)-Perillyl alcohol; p-Mentha-1,8-dien-7-ol; (-)-Perillylalcohol	C02452
Phenolic steroid	C02453
Propane-1,3-diol; 1,3-Propanediol; Trimethylene glycol	C02457
Sabinene hydrate	C02462
Precorrin 2; Dihydrosirohydrochlorin	C02463
Triiodothyronine; 3,3',5-Triiodo-L-thyronine; L-3,5,3'-Triiodothyronine; 3,5,3'-Triiodothyronine; Liothyronine; 3,5,3'-Triiodo-L-thyronine; T3	C02465
Trimetaphosphoric acid; Trimetaphosphate; cyclo-Triphosphoric acid	C02466
UDP-galactosamine; UDP-alpha-D-galactosamine	C02467
Uroporphyrin III	C02469
Xanthurenic acid; Xanthurenate	C02470
[Glu(-Cys)]n-Gly; Poly(gamma-glutamylcysteine)glycine; (gamma-Glutamylcysteine)n-glycine	C02471
Arabinan; alpha-L-Arabinan; alpha-L-Araban	C02474
alpha-L-Fucoside	C02475
alpha-L-Rhamnose; alpha-6-Deoxy-L-mannose; alpha-L-Mannomethylose; alpha-L-Rhamnopyranose	C02476
alpha-Tocopherol; Vitamin E	C02477
beta-D-Mannoside	C02478
cis,cis-Muconate; cis,cis-Hexadienedioate; cis,cis-2,4-Hexadienedioic acid	C02480
gamma-Tocopherol	C02483
(-)-Isopiperitenone; (-)-(4R)-Isopiperitenone	C02485
(3R)-beta-Leucine; (3R)-3-Amino-4-methylpentanoic acid; (3R)-3-Amino-4-methylvaleric acid	C02486
(R)-2-Ethylmalate	C02488
(R)-2-Hydroxyacid; (R)-2-Hydroxycarboxylate; (R)-2-Hydroxycarboxylic acid	C02489
1,2-beta-D-Glucan; [(1->2)-beta-D-Glucosyl]n	C02490
1,4-beta-D-Mannan	C02492
1-Methyladenosine	C02494
2'-Hydroxydaidzein; 3-(2,4-Dihydroxyphenyl)-7-hydroxychromen-4-one	C02495
2,4-Dinitrophenol	C02496
2-Butyne-1,4-diol; 1,4-Butynediol	C02497
2-Ethylhexan-1-ol; 2-Ethyl-1-hexanol	C02498
2-Hydroxybiphenyl; Orthophenyl phenol; 2-Biphenylol; 2-Phenylphenol	C02499
2-Hydroxymuconate	C02501
alpha-Isopropylmalate; (2S)-2-Isopropylmalate; (2S)-2-Hydroxy-2-isopropylsuccinic acid; 2-Isopropylmalic acid; 3-Carboxy-3-hydroxy-4-methylpentanoate; 3-Carboxy-3-hydroxyisocaproate	C02504
2-Phenylacetamide; alpha-Phenylacetamide	C02505
3'-Ribonucleotide; 3'-Phosphomononucleotides; 3'-Nucleoside monophosphate	C02508
3-(ADP)-glycerate	C02509
3-Cyano-L-alanine; L-3-Cyanoalanine; L-beta-Cyanoalanine	C02512
3-Fumarylpyruvate	C02514
5'-Ribonucleotide	C02520
Biphenyl-2,3-diol; 2,3-Dihydroxybiphenyl; 3-Phenylcatechol	C02526
Butanoylphosphate; Butanoyl phosphate	C02527
Chenodeoxycholate; Chenodeoxycholic acid; 3alpha,7alpha-Dihydroxy-5beta-cholanic acid; Chenodiol	C02528
Cholesterol ester	C02530
O-Phospho-D-serine; D-O-Phosphoserine	C02532
Dehydrovomifoliol; (6S)-6-Hydroxy-3-oxo-alpha-ionone	C02533
Dialkyl phosphate	C02534
Dimethyl selenide	C02535
Dolichyl palmitate	C02536
Estradiol-17alpha; 17alpha-Estradiol	C02537
Estrone 3-sulfate	C02538
Glycosaminoglycan	C02545
L-Seryl-tRNA(Ser)	C02553
L-Valyl-tRNA(Val)	C02554
Luciferyl sulfate	C02555
Methylmalonyl-CoA; Methylmalonyl coenzyme A; 2-Methylmalonyl-CoA	C02557
N-Acetylimidazole; 1-Acetyl-1H-imidazole	C02560
N-Feruloylglycine; N-[3-(4-Hydroxy-3-methoxyphenyl)-1-oxo-2-propen-1-yl]glycine	C02564
N-Methylhydantoin; N-Methylimidazolidine-2,4-dione	C02565
O-Acetylcarnitine; O-Acetyl-L-carnitine	C02571
5-O-Feruloylquinic acid; O-Feruloylquinate; 3-O-Feruloylquinic acid	C02572
O-Phosphoviomycin	C02574
Perillyl aldehyde; Perillaldehyde	C02576
Protein disulfide	C02582
Protein glutamine; Protein L-glutamine	C02583
S-Acylglutathione	C02589
Steroid O-sulfate; Phenolic steroid O-sulfate	C02590
Sucrose 6'-phosphate; Sucrose 6F-phosphate	C02591
Tetradecanoyl-CoA; Myristoyl-CoA	C02593
[Pyruvate kinase]	C02601
(E,E)-Piperoyl-CoA	C02611
(R)-2-Methylmalate; (R)-2-Methylmalic acid; (R)-Citramalate; (R)-Citramalic acid; (R)-alpha-Hydroxypyrotartaric acid; D-Citramalate; D-Citramalic acid; D-alpha-Hydroxypyrotartaric acid; (2R)-2-Hydroxy-2-methylbutanedioate	C02612
(S)-2-Methylmalate; (S)-2-Methylmalic acid; (S)-Citramalate; (S)-Citramalic acid; (S)-alpha-Hydroxypyrotartaric acid; L-Citramalate; L-Citramalic acid; L-alpha-Hydroxypyrotartaric acid; (2S)-2-Hydroxy-2-methylbutanedioate; (S)-2-Hydroxy-2-methylsuccinic acid	C02614
1,3-alpha-D-Glucan; [alpha-D-Glucosyl-(1,3)]n; [alpha-D-Glucosyl-(1,3)]n+1; [(1->3)-alpha-D-Glucosyl]n	C02616
1,4-Naphthoquinone; 1,4-Naphthalenedione	C02617
13-Hydroxylupanine; 13-Hydroxylupinine; (+)-13alpha-Hydroxylupanine	C02621
2,2-Dialkylglycine	C02623
2-Deoxystreptamine	C02627
2-Hydroxyglutarate; alpha-Hydroxyglutarate	C02630
2-Isopropylmaleate; beta-Isopropylmaleate	C02631
2-Methylpropanoate; 2-Methylpropanoic acid; Isobutyric acid; Isobutanoate; Dimethylacetic acid; Isobutyrate	C02632
3-Chloro-D-alanine	C02634
3-Chloro-L-alanine	C02635
3-Dehydrocarnitine; 3-Carboxy-N,N,N-trimethyl-2-oxo-1-propanaminium	C02636
3-Dehydroshikimate	C02637
3-Ureidopropionate; 3-Ureidopropanoate; beta-Ureidopropionic acid; N-Carbamoyl-beta-alanine	C02642
4-Coumaryl alcohol; 4-Hydroxycinnamyl alcohol; p-Coumaryl alcohol	C02646
4-Guanidinobutanal	C02647
4-Hydroxy-2-butynal; 4-Hydroxybut-2-ynal	C02648
6-Acetyl-D-glucose	C02655
Pimelate; Pimelic acid; Heptanedioic acid; 6-Carboxyhexanoate	C02656
6-Methylsalicylate; 6-Methylsalicylic acid; 2-Hydroxy-6-methylbenzoic acid; 6-Methyl-2-hydroxybenzenecarboxylate	C02657
Aldoxime; Aliphatic aldoxime	C02658
Acetone cyanohydrin; alpha-Hydroxyisobutyronitrile; 2-Hydroxy-2-methylpropanenitrile; 2-Methyllactonitrile; Acetone cyanhydrin; 2-Hydroxyisobutyronitrile	C02659
Benzyl thiocyanate	C02660
Bromochloromethane; Methylene chlorobromide	C02661
Coniferyl aldehyde; Coniferaldehyde; 4-Hydroxy-3-methoxycinnamaldehyde; Ferulaldehyde	C02666
D-Galactono-1,5-lactone	C02669
D-Glucuronolactone; Glucurone; D-Glucurono-3,6-lactone; D-Glucurone	C02670
D-Glutamyl-peptide; gamma-D-Glutamyl-peptide	C02671
D-Hexose phosphate	C02672
Desacetoxyvindoline; 16-Methoxy-2,3-dihydro-3-hydroxy-N-methyltabersonine; Deacetoxyvindoline	C02673
Dihydrobiochanin A; 2,3-Dihydrobiochanin A	C02675
Dodecanoic acid; Dodecanoate; Dodecylcarboxylate; Lauric acid	C02679
Ecdysone palmitate; Ecdysone 3-palmitate	C02681
Ferricytochrome c3	C02682
Ferrileghemoglobin	C02683
Ferrocytochrome c3; Reduced cytochrome c3	C02684
Ferroleghemoglobin	C02685
Galactosylceramide; Galactocerebroside; D-Galactosyl-N-acylsphingosine; Cerebroside; D-Galactosylceramide	C02686
alpha-D-Glucosylglycogenin	C02687
Heteropyrithiamine; 1-[(4-Amino-2-methylpyrimidin-5-yl)methyl]pyridinium	C02691
(Indol-3-yl)acetamide; Indole-3-acetamide	C02693
L-Formylkynurenine; N-Formyl-L-kynurenine; N-Formylkynurenine	C02700
L-Prolyl-tRNA(Pro)	C02702
L-Serine O-sulfate	C02703
Monomethyl sulfate; Methyl sulfate	C02704
Mucus glycoprotein	C02705
Myelin proteolipid	C02706
N-(Acetyloxy)benzenamine	C02709
N-Acetyl-L-leucine	C02710
N-Acetylmuramate; N-Acetylmuramic acid; N-Acetyl-D-muramoate	C02713
N-Acetylputrescine	C02714
N-Acyl-L-aspartate	C02715
N-Formiminoglycine; Formiminoglycine; N-Formimidoylglycine	C02718
Hydroxylaminobenzene; (Hydroxyamino)benzene; N-Phenylhydroxylamine	C02720
N-Methyl-L-alanine	C02721
N-Methylhexanamide	C02722
N-Methylpyridinium	C02724
Phosphoagmatine; Agmatine phosphate	C02726
N6-Acetyl-L-lysine	C02727
O-Phosphoprotamine	C02729
2-Succinylbenzoate; o-Succinylbenzoate; Succinylbenzoate	C02730
Phenylethanolamine; 2-Amino-1-phenylethanol	C02735
Phosphatidylserine; Phosphatidyl-L-serine; 1,2-Diacyl-sn-glycerol 3-phospho-L-serine; 3-O-sn-Phosphatidyl-L-serine; O3-Phosphatidyl-L-serine; L-1-Phosphatidylserine	C02737
1-(5-Phospho-D-ribosyl)-ATP; Phosphoribosyl-ATP; N1-(5-Phospho-D-ribosyl)-ATP; 1-(5-Phosphoribosyl)-ATP; 1-(5-Phospho-beta-D-ribosyl)-ATP	C02739
Phosphoribosyl-AMP; N1-(5-Phospho-D-ribosyl)-AMP; 1-(5-Phosphoribosyl)-AMP; 1-(5-Phospho-beta-D-ribosyl)-AMP	C02741
[Protein]-L-cysteine; Protein L-cysteine	C02743
Psychosine sulfate	C02744
Reduced flavodoxin	C02745
S-Alkyl-L-cysteine	C02749
Sinapoyltartronate	C02750
Triacetate lactone; 4-Hydroxy-6-methyl-2-pyrone	C02752
D-Xylono-1,4-lactone	C02753
[Glu(-Cys)]n+1-Gly	C02755
[Xanthine oxidase]	C02756
alpha-Pinene-oxide	C02759
beta-L-Arabinoside	C02761
tRNA pseudouridine	C02764
(Glycerophosphate)n; (Glycerophosphate)n+1; Poly(glycerol phosphate)	C02768
1,2-Dihydrosantonin; 1,2-Dihydro-alpha-santonin	C02771
1-Alkyl-sn-glycerol; 1-O-Alkyl-sn-glycerol	C02773
10-Hydroxydecanoic acid; 10-Hydroxydecanoate	C02774
2,5-Dioxopiperazine; Diketopiperazine; 2,5-Diazacyclohexane-1,4-dione; 2,5-Piperazinedione; Glycine anhydride	C02777
2-Acetamidofluorene; N-2-Fluorenylacetamide	C02778
2,5-Didehydro-D-gluconate; 2,5-Diketogluconic acid	C02780
2-Deoxy-D-gluconate	C02782
3-Hydroxy-vitamin K; 3-Hydroxy-2-methyl-3-phytyl-2,3-dihydronaphthoquinone; 3-Hydroxy-2-methyl-3-phytyl-2,3-dihydro-1,4-naphthoquinone	C02785
2-Methylpropanamine; 2-Methyl-1-propanamine; 2-Methylpropan-1-amine; Isobutylamine	C02787
3,4-Dichloroaniline	C02791
2-Hydroxy-vitamin K; 2-Hydroxy-2-methyl-3-phytyl-2,3-dihydronaphthoquinone	C02793
3-Methyleneoxindole	C02796
3-Oxo-5beta-steroid	C02797
3-Phosphonopyruvate	C02798
4,5-Dioxopentanoate; 4-Oxoglutarate semialdehyde	C02800
4-Aminobutanoyl-CoA	C02801
4-Fluorobenzoyl-CoA	C02802
5-Hydroxypentanoate	C02804
5-Oxoprolyl-peptide; Pyroglutamyl-peptide; Pyrrolidone-carboxylyl-peptide; Pyrrolidone-carboxyl-peptide	C02805
Acenaphthenequinone; Acenaphthoquinone; 1,2-Diketoacenaphthene	C02807
Anhydrotetracycline	C02811
Benzene-1,2,4-triol; Hydroxyhydroquinone; 1,2,4-Benzenetriol; 1,2,4-Trihydroxybenzene; Hydroxyquinol	C02814
Cortisol 21-acetate; Hydrocortisone acetate; Cortell	C02821
Cortisol 21-sulfate	C02822
Cyanocobalamin; Cyanocob(III)alamin; Dicopac; Vitamin B12 complex	C02823
Cyclohexylsulfamate; Cyclohexylsulfamic acid; Cylamic acid; Cyclohexylamide sulfate	C02824
D-Glucose 6-sulfate	C02827
Imidazole-4-acetate; Imidazoleacetic acid; 4-Imidazoleacetate	C02835
L-Lysine 1,6-lactam; L-2-Aminohexano-6-lactam; L-alpha-Aminocaprolactam; (S)-2-Aminohexano-6-lactam	C02837
L-Tyrosyl-tRNA(Tyr)	C02839
Long-chain acyl-CoA	C02843
Methyl ethyl ketone; Ethyl methyl ketone; 2-Butanone; Butan-2-one; MEK	C02845
N-Phospho-D-lombricine	C02855
N5-Acyl-L-ornithine	C02858
N6-Alkylaminopurine	C02860
3-O-(alpha-D-Mannosyl)-L-serinyl-[protein]; O-D-Mannosylprotein	C02863
O-Demethylpuromycin	C02864
O-Sinapoylglucarate	C02866
Lecanoric acid; Orsellinate depside	C02868
Oxidized flavodoxin	C02869
Peptide L-aspartate	C02871
Peptide diphthamide; Diphthamide; EF-2 diphthamide; Elongation factor 2 diphthamide	C02872
Propanoyl phosphate; Propionyl phosphate	C02876
Protoaphin aglucone; Protoaphin aglycone	C02879
Protochlorophyllide; Protochlorophyllide a	C02880
S-Alkyl thiosulfate	C02885
Sorbose 1-phosphate; L-Sorbose 1P; L-xylo-Hexulose 1-phosphate; L-Sorbose 1-phosphate	C02888
Tetrahydropalmatine; (S)-Tetrahydropalmatine	C02890
Xylitol 5-phosphate; D-Xylitol 5-phosphate	C02895
alpha,omega-Diamine	C02896
omega-Aminoaldehyde	C02903
tRNA(Asp)-queuosine	C02905
Dihydromyricetin; Ampelopsin; (+)-Dihydromyricetin; (+)-Ampelopsin	C02906
(2-Naphthyl)methanol; 2-Naphthalenemethanol; 2-Hydroxymethylnaphthalene	C02909
(R)-Propane-1,2-diol; (R)-1,2-Propanediol; (R)-Propylene glycol	C02912
(S)-cis-N-Methylcanadine	C02915
(S)-Norlaudanosoline; (S)-Tetrahydropapaveroline	C02916
(S)-Propane-1,2-diol; (S)-1,2-Propanediol; (S)-Propylene glycol	C02917
4-O-beta-D-Glucosyl-sinapate	C02919
2'-Hydroxyformononetin; 2'-Hydroformononetin	C02920
2'-O-Methyllicodione	C02922
2,3-Dihydroxytoluene; 3-Methylcatechol	C02923
Homoserine lactone; 2-Aminobutan-4-olide	C02926
2-Caffeoylisocitrate; (E)-Caffeoylisocitrate	C02927
2-Hydroxy carboxylate	C02929
2-Methyleneglutarate; alpha-Methylene glutarate	C02930
3,4-Dihydroxypyridine	C02932
3-Dehydrosphinganine; 3-Dehydro-D-sphinganine	C02934
3-Indoleacetonitrile; Indol-3-ylacetonitrile; Indole-3-acetonitrile; (Indol-3-yl)acetonitrile	C02938
3-Methylbutanoyl-CoA; Isovaleryl-CoA	C02939
3-Oxo-5alpha-steroid	C02940
3-Oxo-Delta1-steroid	C02941
3-Oxoglycyrrhetinate	C02943
3-cis-Dodecenoyl-CoA; 3-cis-Dodecenoyl coenzyme A; (3Z)-Dodecenoyl-CoA; (3Z)-Dodec-3-enoyl-CoA	C02944
3beta-Hydroxysteroid	C02945
4-Acetamidobutanoate; N4-Acetylaminobutanoate	C02946
4-Coumaroylshikimate; trans-5-O-(4-Coumaroyl)shikimate	C02947
4-Hydroxyhexan-3-one; 4-Hydroxy-3-hexanone; Propioin	C02948
4-Hydroxybenzoyl-CoA	C02949
5-Hydroxyxanthotoxin	C02951
5-Oxo-1,2-campholide; (+)-5-Oxo-1,2-campholide	C02952
7,8-Dihydrobiopterin; L-erythro-7,8-Dihydrobiopterin	C02953
6-Aminopenicillanate; 6-Aminopenicillanic acid	C02954
7beta-Hydroxysteroid	C02956
Ceramide 1-phosphate; Ceramide phosphate	C02960
D-Allose 6-phosphate	C02962
4-O-beta-D-Glucopyranosyl-D-mannose	C02964
D-Hexose 6-phosphate	C02965
DNA 5-methylcytosine; DNA containing 5-methylcytosine; 5-Methylcytosine (in DNA)	C02967
Decaprenol phosphate; mono-trans, poly-cis-Decaprenyl phosphate; trans,octacis-Decaprenyl phosphate	C02970
Dihydrolipoylprotein; [H Protein]-dihydrolipoyllysine	C02972
Ethyl 3-oxohexanoate; Ethyl butyrylacetate	C02975
GDP-6-deoxy-D-talose; GDP-6-deoxy-alpha-D-talose	C02977
Glycerol 2-phosphate; beta-Glycerophosphoric acid	C02979
Hydroxyanthraquinone; 1-Hydroxyanthraquinone	C02980
L-Aspartyl-tRNA(Asp)	C02984
L-Fucose 1-phosphate; 6-Deoxy-L-galactose 1-phosphate; beta-L-Fucose 1-phosphate	C02985
L-Glutaminyl-peptide; L-Glutaminyl-protein; N-Terminal L-glutaminyl-[protein]	C02986
L-Glutamyl-tRNA(Glu)	C02987
L-Histidyl-tRNA(His)	C02988
L-Methionine S-oxide	C02989
L-Palmitoylcarnitine	C02990
L-Rhamnono-1,4-lactone; L-Rhamno-1,4-lactone	C02991
L-Threonyl-tRNA(Thr)	C02992
Kyotorphin; L-Tyrosyl-L-arginine	C02993
L-Xylono-1,4-lactone	C02994
Maltose 6'-phosphate	C02995
N-Acetyl-L-histidine	C02997
N-Acetylarylalkylamine; N-Acetylaralkylamine	C02998
N-Acetylmuramoyl-Ala; N-Acetyl-D-muramoyl-L-alanine	C02999
N-Acyl-D-glucosamine	C03000
N-Benzoyl-D-arginine	C03001
N-Caffeoylputrescine	C03002
N-Glucosylnicotinate	C03003
N-Methylanthranilate; N-Methylanthranilic acid; 2-(Methylamino)benzoic acid	C03005
Naphthalene-1,2-diol; 1,2-Naphthalenediol; beta-Naphthohydroquinone; 1,2-Dihydroxynaphthalene	C03012
O-Carbamoyl-L-serine	C03015
O-Phosphotropomyosin; Tropomyosin phosphoserine; Phosphorylated tropomyosin	C03016
Oligoglycosylglucose	C03018
Phorbol 13-butanoate	C03019
Protein asparagine; Protein L-asparagine	C03021
Protein L-citrulline	C03022
Peptide-L-methionine	C03023
[Reduced NADPH---hemoprotein reductase]; Reduced flavoprotein	C03024
Reduced plastocyanin	C03025
Thiamin triphosphate; Thiamine triphosphate	C03028
Transferrin[Fe(II)]2	C03029
Uracil 5-carboxylate; Uracil 5-carboxylic acid; 5-Carboxyuracil	C03030
beta-D-Glucuronoside; O-beta-D-Glucuronoside; Glucuronide; beta-D-Glucuronide	C03033
dTDP-D-galacturonate	C03034
(+)-Bornane-2,5-dione; 2,5-Diketocamphane	C03037
(R)-2-Hydroxystearate	C03042
(R)-6-Hydroxynicotine	C03043
(R,R)-Butane-2,3-diol; (R,R)-2,3-Butanediol; (R,R)-2,3-Butylene glycol	C03044
(S)-2-Hydroxystearate	C03045
(S,S)-Butane-2,3-diol; (S,S)-2,3-Butanediol; (S,S)-2,3-Butylene glycol; (2S,3S)-Butane-2,3-diol	C03046
Arcaine; 1,4-Diguanidinobutane	C03047
13-Hydroxydocosanoic acid; 13-Hydroxydocosanoate	C03049
16beta-Hydroxysteroid	C03050
2,6-Dihydroxypyridine	C03056
2-Carboxybenzaldehyde; Phthalaldehydic acid; o-Formylbenzoic acid; 2-Formylbenzoic acid; 2-Formylbenzoate	C03057
2-Hydroxyglutaryl-CoA	C03058
2-O-Caffeoylglucarate	C03062
2-Oxohept-3-enedioate; 2-Oxohept-3-ene-1,7-dioate	C03063
3-Dehydro-L-threonate; 3-Dehydro-D-erythronate	C03064
3-Guanidinopropanoate; Guanidinopropionic acid	C03065
3-Hydroxy-L-glutamate; 3-Hydroxy-L-glutamic acid	C03066
3-Hydroxybenzaldehyde	C03067
3-Methylcrotonyl-CoA; 3-Methylbut-2-enoyl-CoA; 3-Methylcrotonoyl-CoA; Dimethylacryloyl-CoA	C03069
3-Oxo-5beta-cholanate; 3-Oxo-5beta-cholan-24-oate	C03070
3alpha-Hydroxysteroid	C03072
4-Chlorophenylacetate; 4-Chlorophenylacetic acid	C03077
4-Guanidinobutanamide	C03078
4-Hydroxy-L-glutamate; 4-Hydroxy-L-glutamic acid	C03079
4-Phospho-L-aspartate; L-4-Aspartyl phosphate	C03082
5-Acetamidopentanoate	C03087
5-Methylthio-D-ribose; S-Methyl-5-thio-D-ribose	C03089
5-Phosphoribosylamine; 5-Phospho-beta-D-ribosylamine; 5-Phospho-D-ribosylamine; 5-Phosphoribosyl-1-amine	C03090
6-endo-Hydroxycineole; 2-endo-Hydroxy-1,8-cineole	C03092
7,8-Dihydroxycoumarin; Daphnetin	C03093
Aryl beta-D-glucoside	C03097
Benzyl isothiocyanate	C03098
Cyclobutadipyrimidine; Cyclobutadipyrimidine (in DNA)	C03103
D-Galactosaminoglycan	C03106
D-Glucono-1,4-lactone	C03107
DNA N4-methylcytosine	C03110
Deacetylcephalosporin C	C03112
Diisopropyl phosphate	C03113
Dimethylbenzimidazole; 5,6-Dimethylbenzimidazole	C03114
Farnesyl triphosphate	C03115
GDP-6-deoxy-D-mannose; GDP-D-rhamnose; GDP-6-deoxy-alpha-D-mannose; GDP-alpha-D-rhamnose	C03117
Glycerophosphodiester	C03120
Glycoprotein inositol	C03121
beta-L-Aspartylhydroxamate	C03124
L-Cysteinyl-tRNA(Cys)	C03125
L-Isoleucyl-tRNA(Ile)	C03127
Long-chain acid anion	C03129
N,N-Dimethylformamide; N,N-Dimethylmethanamide; DMF	C03134
N-Acetyl-D-hexosamine	C03136
N-Acetyl-D-tryptophan	C03137
N-Amidino-L-aspartate; N-Amidino-L-aspartic acid; Guanidinosuccinic acid	C03139
N-Benzoylanthranilate; 2-Benzoylaminobenzoic acid	C03141
N-D-Glucosylarylamine	C03142
N-Formylmethionine; N-Formyl-L-methionine	C03145
N-Malonylanthranilate	C03147
N-Phosphotaurocyamine; Taurocyamine phosphate; N(omega)-Phosphotaurocyamine	C03149
Nicotinamide-beta-riboside; N-Ribosylnicotinamide; 1-(beta-D-Ribofuranosyl)nicotinamide	C03150
N5-Methyl-L-glutamine	C03153
N6'-Acetylkanamycin-B	C03154
O-Feruloylgalactarate; O-Feruloylgalactaric acid; 2'-(E)-O-Feruloylgalactaric acid	C03156
2-Succinylbenzoyl-CoA; o-Succinylbenzoyl-CoA; Succinylbenzoyl-CoA; 4-(2-Carboxyphenyl)-4-oxobutanoyl-CoA	C03160
[Oxidized NADPH---hemoprotein reductase]; Oxidized flavoprotein	C03161
Oxidized plastocyanin	C03162
Phenanthrene-3,4-diol; 3,4-Dihydroxyphenanthrene	C03164
Phosphoguanidinoacetate; Guanidinoacetate phosphate	C03166
Phosphonoacetaldehyde; 2-Phosphonoacetaldehyde; 2-Oxoethylphosphonate	C03167
Pyrimidine nucleoside; N-D-Ribosylpyrimidine	C03169
Trypanothione disulfide; Oxidized trypanothione	C03170
S-Methyl-L-methionine	C03172
S-Methylthioglycolate; (Methylthio)acetic acid	C03173
S-Succinylglutathione	C03174
Shikimate 3-phosphate; Shikimate 5-phosphate	C03175
Tetrahydroxypteridine	C03178
Transferrin[Fe(III)]2	C03179
[Glycogen-synthase D]	C03185
[Glycogen-synthase I]	C03186
dTDP-6-deoxy-beta-L-talose; dTDP-beta-L-pneumose	C03187
omega-Carboxyacyl-CoA	C03188
DL-Glycerol 1-phosphate; Glycerol 1-phosphate; Glycerol-3-phosphate; rac-Glycerol 1-phosphate; DL-Glyceryl 1-phosphate; DL-Glycerol 3-phosphate	C03189
(+)-Bornyl diphosphate	C03190
(5-L-Glutamyl)-peptide	C03193
(R)-1-Aminopropan-2-ol; (R)-1-Amino-2-propanol	C03194
(R)-10-Hydroxystearate	C03195
(S)-2-Hydroxyglutarate	C03196
(S)-3-Hydroxybutanoate	C03197
(S)-4-Hydroxymandelate; (S)-2-Hydroxy-2-(4-hydroxyphenyl)acetate; L-4-Hydroxymandelate; L-p-Hydroxymandelate	C03198
1-Alkyl-2-acylglycerol; 2-Acyl-1-alkyl-sn-glycerol	C03201
10-Formyldihydrofolate	C03204
11-Deoxycorticosterone; Deoxycorticosterone; Cortexone; 21-Hydroxy-4-pregnene-3,20-dione; Desoxycortone; DOC	C03205
5a,11a-Dehydrotetracycline; 12-Dehydrotetracycline	C03206
16-Dehydroprogesterone; 16,17-Didehydroprogesterone	C03207
Alanopine; 2,2'-Iminodipropanoate; meso-N-(1-Carboxyethyl)-alanine	C03210
2,4-Dihydroxypteridine; Lumazine; Pteridine-2,4-dione; 2,4(3H,8H)-Pteridinedione	C03212
2-Hydroxy-3-oxoadipate	C03217
(E)-2-Methylpropanal oxime; (E)-Isobutyraldehyde oxime; (E)-Isobutanal oxime	C03219
(2Z,6E)-Farnesol; 2-cis,6-trans-Farnesol	C03220
2-trans-Dodecenoyl-CoA; (2E)-Dodec-2-enoyl-CoA; (2E)-Dodecenoyl-CoA	C03221
3,4-Dihydroxyphthalate; 3,4-Dihydroxyphthalic acid	C03223
3-Demethylubiquinone-9	C03226
3-Hydroxy-L-kynurenine	C03227
3-Hydroxycyclohexanone	C03228
3-Methylglutaconyl-CoA; trans-3-Methylglutaconyl-CoA; (E)-3-Methylglutaconyl-1-CoA	C03231
3-Phosphonooxypyruvate; 3-Phosphonooxypyruvic acid; 3-Phosphohydroxypyruvate; 3-Phosphohydroxypyruvic acid; 3-Phosphooxypyruvate	C03232
4,5-Dihydroxyphthalate; 4,5-Dihydroxyphthalic acid	C03233
5-Hydroxypentanoyl-CoA	C03237
5alpha-Cholestan-3-one	C03238
6-Amino-2-oxohexanoate; 2-Oxo-6-aminocaproate	C03239
6-Deoxyerythronolide B	C03240
6-Hydroxyhexan-6-olide; 6-Hydroxy-6-hexanolactone	C03241
ADP-D-ribosyl-acceptor; (ADP-D-ribosyl)n-acceptor; (ADP-D-ribosyl)n+1-acceptor	C03245
Acetylenedicarboxylate; Acetylenedicarboxylic acid; 2-Butynedioic acid	C03248
Aryl dialkyl phosphate	C03254
Cetraxate benzyl ester	C03256
Coproporphyrinogen III	C03263
(R)-2-Hydroxyisocaproate; D-2-Hydroxyisocaproate; (R)-2-Hydroxy-4-methylpentanoate; D-Leucate	C03264
beta-D-Fructose 2-phosphate; beta-D-Fructofuranose 2-phosphate	C03267
D-Mannosylglycoprotein; Glycoprotein D-mannose	C03268
Globoside; Globoside I; N-Acetyl-galactosaminyl-1,3-D-galactosyl-1,4-D-galactosyl-1,4-D-glucosylceramide; N-Acetyl-D-galactosaminyl-1,3-D-galactosyl-1,4-D-galactosyl-1,4-D-glucosylceramide	C03272
5-Oxopentanoate; Glutarate semialdehyde	C03273
Imidazol-5-yl-pyruvate; 3-(Imidazol-5-yl)pyruvate; Imidazole pyruvate; Imidazole pyruvic acid	C03277
Kanamycin A 3'-phosphate; Kanamycin 3'-phosphate	C03281
L-2,4-Diaminobutanoate; alpha,gamma-Diaminobutyrate; L-2,4-Diaminobutyrate	C03283
L-3-Aminoisobutanoate; (S)-3-Aminoisobutyrate; L-3-Aminoisobutyrate; (S)-3-Aminoisobutanoate; (S)-3-Amino-2-methylpropanoate; (S)-beta-Aminoisobutyrate	C03284
L-Glutamyl 5-phosphate; L-Glutamate 5-phosphate	C03287
L-xylo-Hexulonolactone; L-xylo-Hex-2-ulono-1,4-lactone	C03289
L-threo-3-Phenylserine	C03290
L-Xylulose 5-phosphate	C03291
N-Formylmethionyl-tRNA	C03294
N2-Succinyl-L-arginine; (2S)-2-(3-Carboxypropanoylamino)-5-(diaminomethylideneamino)pentanoic acid	C03296
N3-Acetylgentamicin C; 3-N-Acetylgentamicin C; N3'-Acetylgentamicin C	C03297
Nalpha-Methylhistidine; N-Methyl-L-histidine	C03298
Oxidized putidaredoxin	C03302
Peptidylamidoglycolate; Peptidyl(2-hydroxyglycine)	C03303
Protein L-isoaspartate	C03306
Strictosidine aglycone	C03309
Phylloquinol; Vitamin K1 hydroquinone; Phytonadiol	C03313
Xanthine-8-carboxylate	C03314
[Dinitrogen reductase]; [Dinitrogen reductase]-L-arginine	C03315
alpha-Amino acid ester	C03317
dTDP-L-rhamnose; dTDP-6-deoxy-L-mannose; dTDP-6-deoxy-beta-L-mannose; dTDP-beta-L-rhamnose	C03319
(2,1-beta-D-Fructosyl)n; (2,1-beta-D-Fructosyl)n+1; Inulin; (1,2-beta-D-Fructosyl)n; (1,2-beta-D-Fructosyl)m; (1,2-beta-D-Fructosyl)n+1; (1,2-beta-D-Fructosyl)m-1	C03323
(S)-Canadine; (S)-Tetrahydroberberine; (13aS)-5,8,13,13a-Tetrahydro-9,10-dimethoxy-6H-benzo[g]-1,3-benzodioxolo[5,6-a]quinolizine; (-)-Canadine	C03329
2-Amino-4-oxopentanoic acid; 2-Amino-4-oxopentanoate; (2R)-2-Amino-4-oxopentanoate	C03341
2-Ethylhexyl phthalate	C03343
2-Methylacetoacetyl-CoA; 2-Methyl-3-acetoacetyl-CoA	C03344
2-Methylbut-2-enoyl-CoA; trans-2-Methylbut-2-enoyl-CoA; Tiglyl-CoA; (E)-2-Methylcrotonoyl-CoA; Methylcrotonoyl-CoA; Methylcrotonyl-CoA; Tigloyl-CoA; 2-Methylcrotanoyl-CoA	C03345
3-Hydroxybenzyl alcohol; 3-Hydroxybenzenemethanol	C03351
3-Methylthiopropanamine; 3-Methylthiopropylamine; 3-(Methylsulfanyl)propanamine	C03354
3-Phospho-D-erythronate	C03356
4-Acetamidobutanoyl-CoA	C03357
4-Nitrophenyl phosphate	C03360
5'-Acylphosphoadenosine	C03361
5-L-Glutamyl amino acid; L-gamma-Glutamyl amino acid	C03363
5-O-Methyl-myo-inositol; 1D-5-O-Methyl-myo-inositol; Sequoyitol	C03365
7''-O-Phosphohygromycin	C03368
[Protein]-S-(long-chain-acyl)-L-cysteine	C03371
Acylglycerone phosphate; Dihydroxyacetone phosphate acyl ester; 1-Acyl-glycerone 3-phosphate	C03372
Aminoimidazole ribotide; AIR; 1-(5'-Phosphoribosyl)-5-aminoimidazole; 5'-Phosphoribosyl-5-aminoimidazole; 1-(5-Phospho-D-ribosyl)-5-aminoimidazole; 5-Amino-1-(5-phospho-D-ribosyl)imidazole; 5-Amino-1-(5-phospho-beta-D-ribosyl)imidazole	C03373
Bilirubin-glucuronoside; Bilirubin monoglucuronide	C03374
Norspermidine; Bis(3-aminopropyl)amine; 3,3'-Iminobispropylamine	C03375
D-Galactono-1,4-lactone; gamma-D-Galactonolactone	C03383
D-Glucurono-6,2-lactone	C03387
DNA 6-methylaminopurine; N6-Methyladenine in DNA	C03391
Dimethylsulfonioacetate	C03392
4-Phospho-D-erythronate; 4-Phosphoerythronate	C03393
Erythrulose 1-phosphate; L-Erythrulose 1-phosphate	C03394
Fatty acid methyl ester	C03395
L-2,3-Diaminopropanoate; L-2,3-Diaminopropionate; L-2,3-Diaminopropionic acid; L-2,3-Diaminopropanoic acid; 3-Amino-L-alanine; (S)-2,3-Diaminopropanoate	C03401
L-Asparaginyl-tRNA(Asn); Asn-tRNA(Asn); Asparaginyl-tRNA(Asn)	C03402
L-Tyrosine methyl ester	C03404
N-(L-Arginino)succinate; 2-(Nomega-L-Arginino)succinate; L-Argininosuccinate; L-Argininosuccinic acid; L-Arginosuccinic acid	C03406
N-Formimino-L-aspartate; N-Formimidoyl-L-aspartate	C03409
N-Glycoloyl-neuraminate; N-Glycolylneuraminate; Neu5Gc	C03410
N-Palmitoylglycoprotein	C03412
N2-Malonyl-D-tryptophan	C03414
N2-Succinyl-L-ornithine; (2S)-5-Amino-2-(3-carboxypropanoylamino)pentanoic acid	C03415
Nucleoside 2'-phosphate	C03418
Nucleoside 3'-phosphate	C03419
O-Palmitoylglycoprotein	C03422
O-beta-D-Glucosylzeatin; O-beta-D-Glucosyl-trans-zeatin; trans-Zeatin-O-glucoside	C03423
Prephytoene diphosphate	C03427
Presqualene diphosphate	C03428
S-Inosyl-L-homocysteine	C03431
Tetrachlorohydroquinone; 2,3,5,6-Tetrachlorohydroquinone	C03434
cis-4-Hydroxy-D-proline	C03440
dTDP-L-dihydrostreptose	C03442
tRNA containing ribothymidine at position 54; tRNA TpsiC	C03446
(+)-exo-5-Hydroxycamphor; 5-exo-Hydroxycamphor	C03448
(R)-S-Lactoylglutathione; S-D-Lactoylglutathione	C03451
gamma-Oxalocrotonate; (Z)-5-Oxohex-2-enedioate; 4-Oxalocrotonate	C03453
1-Alkenyl-2-acylglycerol	C03454
11-cis-Retinyl palmitate	C03455
2-Hydroxy-3-oxosuccinate; Oxaloglycolate	C03459
2-Methylprop-2-enoyl-CoA; Methacrylyl-CoA; Methylacrylyl-CoA	C03460
2-trans,6-trans-Farnesal; trans,trans-Farnesal; Farnesal; (2E,6E)-3,7,11-Trimethyl-2,6,10-dodecatrienal; (2E,6E)-Farnesal	C03461
3''-Adenylylstreptomycin	C03462
3-alpha(S)-Strictosidine; Strictosidine	C03470
4-Nitroquinoline N-oxide; 4-Nitroquinoline 1-oxide; Nitrochin	C03474
5'-Phosphopolynucleotide	C03475
5,12-Dihydroxanthommatin	C03476
Folinic acid; Leucovorin; 5-Formyltetrahydrofolate; L(-)-5-Formyl-5,6,7,8-tetrahydrofolic acid	C03479
Adenosine tetraphosphate; Adenosine 5'-tetraphosphate	C03483
Aromatic primary alcohol; Aromatic alcohol	C03485
CDP-N-methylethanolamine	C03486
Cyclic alcohol	C03491
D-4'-Phosphopantothenate; (R)-4'-Phosphopantothenate	C03492
D-4-Hydroxyphenylglycine; (alphaR)-alpha-Amino-4-hydroxybenzeneacetic acid	C03493
D-Erythritol 4-phosphate; L-Erythritol 1-phosphate	C03494
Deoxy-5-methylcytidylate; 5-Methyldeoxycytidine 5'-phosphate	C03495
Glucosyloxyanthraquinone	C03503
Hydroxyacetone phosphate; Acetol phosphate	C03505
Indoleglycerol phosphate; 1-C-(Indol-3-yl)glycerol 3-phosphate; (3-Indolyl)-glycerol phosphate; C1-(3-Indolyl)-glycerol 3-phosphate; (1S,2R)-1-C-(Indol-3-yl)glycerol 3-phosphate; Indole-3-glycerol phosphate	C03506
L-2-Amino-3-oxobutanoic acid; L-2-Amino-3-oxobutanoate; L-2-Amino-acetoacetate; (S)-2-Amino-3-oxobutanoic acid	C03508
L-Phenylalanyl-tRNA(Phe)	C03511
L-Tryptophanyl-tRNA(Trp)	C03512
Limonin; Evodin	C03514
Luteolin 7-O-glucuronide; Luteolin 7-O-beta-D-glucuronide	C03515
Magnesium protoporphyrin; Magnesium protoporphyrin IX; Mg-protoporphyrin IX	C03516
Monoterpenyl diphosphate	C03517
N-Acetyl-L-phenylalanine	C03519
N-Substituted amino acid	C03523
N2'-Acetylgentamicin C1a	C03524
O-Sinapoylglucarolactone	C03526
Pyrimidine 5'-nucleotide	C03536
S-Acetylthioethanolamine	C03537
S-Ribosyl-L-homocysteine; S-D-Ribosyl-L-homocysteine; Ribose-5-S-homocysteine; S-Ribosylhomocysteine; S-(5-Deoxy-D-ribos-5-yl)-L-homocysteine	C03539
THF-polyglutamate; Tetrahydropteroyl-[gamma-Glu]n; Tetrahydrofolyl-[Glu](n-1); (6S)-H4PteGlu(n); Tetrahydropteroyl-[gamma-Glu]n+1; Tetrahydrofolyl-[Glu](n)	C03541
[Xanthine dehydrogenase]; [Xanthine : NAD oxidoreductase]	C03544
myo-Inositol 4-phosphate; D-myo-Inositol 4-phosphate; 1D-myo-Inositol 4-phosphate; 1D-myo-Inositol 4-monophosphate; Inositol 4-phosphate	C03546
trans-2,3-Epoxysuccinate	C03548
2-Aminoethylphosphonate; (2-Aminoethyl)phosphonate; Ciliatine	C03557
(R)-3-Hydroxybutanoyl-CoA; (3R)-3-Hydroxybutanoyl-CoA	C03561
1-Pyrroline-2-carboxylate; 1-Pyrroline-2-carboxylic acid; Delta1-Pyrroline 2-carboxylate; 1-Pyrroline 2-carboxylate	C03564
2''-Nucleotidylgentamicin	C03565
2'-Hydroxydihydrodaidzein; 2'-Hydroxy-2,3-dihydrodaidzein	C03567
2-Chloro-cis,cis-muconate	C03572
2-Deoxy-alpha-D-glucoside	C03573
2-Iodophenol methyl ether	C03575
Coenzyme M; 2-Mercaptoethanesulfonate; Reduced coenzyme M; HS-CoM; CoM	C03576
3-(Uracil-1-yl)-L-alanine; Willardiine	C03584
3-Chloro-cis,cis-muconate; (2E,4Z)-3-Chlorohexa-2,4-dienedioate	C03585
2-Oxo-2,3-dihydrofuran-5-acetate; 3-Oxoadipate enol-lactone; 4,5-Dihydro-5-oxofuran-2-acetate; 5-Oxo-4,5-dihydrofuran-2-acetate	C03586
3beta-Hydroxysteroid ester	C03587
4,5alpha-Dihydrocortisone	C03588
4-Hydroxy-2-oxopentanoate; 4-Hydroxy-2-oxovalerate	C03589
4-Hydroxyphenylglyoxylate; 4-Hydroxybenzoylformate; 4-Hydroxyphenylglyoxylic acid; 2-(4-Hydroxyphenyl)-2-oxoacetate	C03590
Actinomycinic monolactone	C03597
CDP-3,6-dideoxy-D-glucose; CDPparatose; CDP-alpha-D-paratose	C03598
CDP-3,6-dideoxy-D-mannose; CDPtyvelose	C03599
Carboxymethyloxysuccinate; (Carboxymethoxy) succinic acid	C03600
Chloramphenicol 3-acetate	C03601
D-Erythrulose 4-phosphate	C03604
D-Hamamelose 2(1)-phosphate	C03606
[truncated: 9,854 more rows]
[truncated: 2 more columns]
